# Supplementary material for: Application of machine learning in SNP discovery
Source: BMC Bioinformatics. 2006 Jan 6;7:4. doi: 10.1186/1471-2105-7-4 (PMC1955739; doi:10.1186/1471-2105-7-4)
Supplement: Additional File 1 — contains the system and source code along with the training and test data for implementation of the machine learning algorithms in polymorphisms discovery. [file 1471-2105-7-4-S1.gz]

Archive with 14 entries (12 files):
- ML_DATA
- ML_DATA/TrainingData.txt
- ML_DATA/TestData.txt
- ML_DATA/ML_Variables.txt
- ML_DATA/GetTrainValuesAlignQual.pl
- ML_DATA/Get_MC_Param.pl
- ML_DATA/ShowAssembly.pl
- ML_DATA/lib
- ML_DATA/lib/AlignmentQuality.pm
- ML_DATA/lib/myDirectory.pm
- ML_DATA/lib/ReadPolyOut.pm
- ML_DATA/lib/RepeatsInfo.pm
- ML_DATA/lib/SubRoutines.pm
- ML_DATA/lib/TestSNP.pm
