# Supplementary material for: Application of machine learning in SNP discovery
Source: BMC Bioinformatics. 2006 Jan 6;7:4. doi: 10.1186/1471-2105-7-4 (PMC1955739; doi:10.1186/1471-2105-7-4)
Supplement: Additional File 1 — contains the system and source code along with the training and test data for implementation of the machine learning algorithms in polymorphisms discovery. [file 1471-2105-7-4-S1.gz › ML_DATA/TrainingData.txt]

025849	1	36	13	100	indel	0.77	0.46	0.38	11	10	0.04	0	5	8	7	8	7	0.28	poor_call
025849	1	45	13	92	transversion	0.60	0.46	0.46	9	10	0.05	0	6	8	7	6	6	0.25	poor_call
025849	1	50	13	93	indel	0.87	0.46	0.46	8	9	0.06	0	5	7	6	8	7	0.25	poor_call
025849	1	95	13	99	transition	0.97	0.54	0.46	11	10	0.11	0	5	9	8	10	8	0.28	poor_call
025849	1	108	14	95	transversion	0.99	0.50	0.50	12	11	0.13	0	6	12	10	8	8	0.27	poor_call
025849	1	112	14	97	transversion	0.86	0.64	0.36	11	13	0.13	1	3	9	9	12	10	0.23	poor_call
025849	1	124	24	99	transversion	1.00	0.50	0.50	17	15	0.15	0	1	19	15	20	16	0.49	poor_call
025849	1	126	24	99	transversion	1.00	0.50	0.50	16	15	0.15	0	0	16	10	16	13	0.00	poor_call
025849	1	127	24	99	transition	1.00	0.58	0.42	15	15	0.15	0	1	16	12	10	8	0.49	poor_call
025849	1	130	24	99	transversion	1.00	0.54	0.46	14	15	0.16	0	1	26	21	7	7	0.49	poor_call
025849	1	132	24	98	indel	1.00	0.54	0.46	14	14	0.16	0	1	28	22	10	8	0.49	poor_call
025849	1	136	24	100	indel	1.00	0.50	0.46	14	13	0.16	0	1	14	12	19	13	0.49	poor_call
025849	1	138	24	100	transversion	0.99	0.71	0.29	14	13	0.17	0	0	16	12	11	11	0.00	poor_call
025849	1	139	24	99	transition	1.00	0.50	0.50	13	13	0.17	0	0	20	16	13	11	0.00	poor_call
025849	1	143	24	96	transversion	1.00	0.50	0.50	12	12	0.17	0	0	9	8	12	11	0.00	poor_call
025849	1	144	24	92	transversion	1.00	0.50	0.50	12	11	0.17	0	1	12	11	8	8	0.49	poor_call
025849	1	147	24	99	transversion	1.00	0.50	0.50	10	11	0.18	0	1	16	14	9	8	0.49	poor_call
025849	1	153	24	99	transition	1.00	0.67	0.33	10	11	0.18	0	0	11	8	11	10	0.00	poor_call
025849	1	155	24	96	transversion	1.00	0.50	0.50	10	12	0.19	0	1	16	14	9	8	0.49	poor_call
025849	1	156	24	100	transversion	1.00	0.58	0.42	12	12	0.19	0	1	18	13	8	8	0.49	poor_call
025849	1	157	24	100	transversion	0.99	0.79	0.21	12	12	0.19	0	0	18	11	13	12	0.00	poor_call
025849	1	163	24	100	transversion	1.00	0.75	0.25	14	12	0.19	0	0	20	15	14	13	0.00	poor_call
025849	1	164	24	100	transition	1.00	0.67	0.29	14	12	0.20	0	0	20	12	14	13	0.00	poor_call
025849	1	166	24	100	transversion	1.00	0.50	0.50	14	12	0.20	0	0	14	12	23	19	0.00	poor_call
025849	1	169	24	92	transversion	1.00	0.50	0.33	12	12	0.20	0	0	10	10	14	12	0.00	poor_call
025849	1	172	24	100	transition	1.00	0.50	0.42	11	11	0.21	0	0	11	9	14	12	0.00	poor_call
025849	1	175	24	99	transition	1.00	0.46	0.33	10	11	0.21	0	1	11	10	9	8	0.49	poor_call
025849	1	176	24	100	transition	1.00	0.50	0.42	10	11	0.21	0	0	13	10	11	11	0.00	poor_call
025849	1	177	24	94	transversion	1.00	0.58	0.42	10	11	0.21	0	1	11	10	13	10	0.49	poor_call
025849	1	178	24	100	transition	1.00	0.71	0.29	10	11	0.21	0	0	14	10	12	11	0.00	poor_call
025849	1	180	24	94	transition	1.00	0.50	0.50	10	12	0.22	0	0	13	12	18	13	0.00	poor_call
025849	1	182	24	95	transversion	1.00	0.50	0.50	11	12	0.22	0	1	15	12	10	9	0.49	poor_call
025849	1	183	24	96	transversion	1.00	0.50	0.50	11	12	0.22	0	1	13	11	8	8	0.49	poor_call
025849	1	186	24	99	transversion	1.00	0.50	0.50	13	12	0.22	0	1	17	15	9	8	0.49	poor_call
025849	1	193	24	100	transversion	1.00	0.58	0.42	14	12	0.23	0	1	24	19	9	9	0.49	poor_call
025849	1	196	21	100	transversion	1.00	0.67	0.33	12	13	0.23	1	1	10	10	14	12	0.28	poor_call
025849	1	203	19	100	transition	1.00	0.58	0.42	11	11	0.24	1	2	13	10	14	12	0.36	poor_call
025849	1	226	13	98	transition	1.00	0.54	0.46	11	11	0.27	0	5	9	8	14	11	0.22	poor_call
025849	1	227	13	99	transversion	1.00	0.54	0.46	11	11	0.27	0	5	9	9	12	10	0.19	poor_call
025849	1	242	13	98	transversion	0.99	0.54	0.46	11	12	0.29	0	6	12	11	10	10	0.26	poor_call
025849	1	277	13	100	transversion	0.99	0.62	0.38	16	15	0.33	0	5	13	11	13	12	0.30	poor_call
025849	1	279	13	100	transversion	1.00	0.54	0.46	14	17	0.33	0	5	9	9	12	12	0.29	poor_call
025849	1	332	13	98	transition	1.00	0.54	0.46	13	14	0.40	0	5	13	11	13	12	0.30	poor_call
025849	1	344	13	97	transition	0.95	0.62	0.38	12	12	0.41	0	5	11	10	11	10	0.23	poor_call
025849	1	345	13	98	transversion	1.00	0.54	0.46	11	13	0.41	0	5	12	11	10	9	0.24	poor_call
025849	1	347	13	97	transition	1.00	0.54	0.46	11	13	0.42	0	5	11	11	12	12	0.30	poor_call
025849	1	365	13	97	transversion	1.00	0.54	0.46	13	13	0.44	0	6	11	11	11	11	0.24	poor_call
025849	1	436	13	99	transversion	0.97	0.62	0.38	11	12	0.48	0	5	15	14	11	11	0.24	poor_call
025849	1	438	13	97	transition	1.00	0.54	0.46	11	12	0.48	0	6	14	14	15	13	0.27	poor_call
025849	1	440	13	97	transversion	1.00	0.62	0.38	11	12	0.47	0	5	15	14	14	12	0.26	poor_call
025849	1	461	13	95	transversion	0.99	0.62	0.38	16	15	0.45	0	5	17	14	13	12	0.22	poor_call
025849	1	467	13	97	transition	1.00	0.62	0.38	16	14	0.44	0	5	18	14	17	14	0.20	poor_call
025849	1	476	13	96	transversion	1.00	0.54	0.46	12	12	0.43	0	6	17	14	15	14	0.19	poor_call
025849	1	498	13	96	transversion	1.00	0.54	0.46	11	11	0.40	0	6	13	12	13	11	0.22	poor_call
025849	1	506	13	96	transversion	1.00	0.69	0.31	12	12	0.39	0	3	18	13	17	16	0.21	poor_call
025849	1	510	13	99	transition	0.94	0.69	0.31	13	13	0.39	0	4	18	16	15	14	0.22	poor_call
025849	1	538	13	96	transition	1.00	0.54	0.46	13	12	0.36	0	6	17	14	13	11	0.18	poor_call
025849	1	543	13	93	transversion	0.65	0.69	0.31	11	12	0.35	0	4	16	14	13	11	0.19	poor_call
025849	1	551	13	96	transversion	0.91	0.69	0.31	10	11	0.34	0	4	15	12	15	13	0.18	poor_call
025849	1	572	13	94	transversion	0.91	0.69	0.31	12	12	0.32	0	4	13	13	13	13	0.29	poor_call
025849	1	575	13	96	transversion	0.86	0.69	0.31	12	12	0.31	0	4	17	14	13	12	0.29	poor_call
025849	1	595	13	96	transversion	1.00	0.69	0.31	10	15	0.29	0	3	15	12	18	17	0.16	poor_call
025849	1	621	14	98	transition	1.00	0.64	0.36	19	25	0.26	0	4	16	14	45	30	0.22	poor_call
025849	1	769	13	100	transversion	0.98	0.46	0.38	12	17	0.08	0	4	9	8	9	9	0.27	poor_call
025849	1	805	13	100	indel	0.99	0.62	0.38	17	17	0.04	0	5	25	20	12	11	0.22	poor_call
014341	1	161	13	100	transition	1.00	0.69	0.31	40	42	0.40	2	2	43	37	40	36	0.00	good_call
022361	2	215	9	69	transition	0.73	0.44	0.44	15	18	0.18	0	1	14	9	9	9	0.00	poor_call
022361	2	216	9	66	transversion	0.96	0.44	0.44	16	18	0.19	0	1	17	12	6	6	0.00	poor_call
022361	2	237	9	72	transition	0.92	0.56	0.33	27	26	0.20	0	1	43	37	22	22	0.00	poor_call
018487	1	25	7	65	indel	0.95	0.71	0.29	19	17	0.05	0	2	31	24	26	23	0.00	poor_call
018487	1	239	13	100	transversion	1.00	0.54	0.46	41	43	0.46	3	3	50	43	46	38	0.42	good_call
018487	1	396	13	100	transition	1.00	0.69	0.31	45	44	0.24	2	2	56	45	47	42	0.50	good_call
018487	1	475	8	69	transition	1.00	0.50	0.38	25	25	0.09	0	3	42	40	37	34	0.42	good_call
013541	1	247	13	100	indel	0.91	0.54	0.46	26	28	0.17	0	0	51	48	7	7	0.00	poor_call
021561	1	161	13	100	transition	1.00	0.77	0.23	47	47	0.27	1	1	56	42	56	54	0.00	good_call
021561	1	492	13	100	transversion	0.87	0.62	0.38	37	38	0.17	0	0	45	41	12	10	0.00	poor_call
021561	1	544	13	92	indel	0.91	0.54	0.38	27	29	0.08	0	0	42	38	10	9	0.00	poor_call
021561	1	553	13	100	indel	0.91	0.54	0.46	27	24	0.07	0	0	40	38	9	7	0.00	poor_call
013543	1	117	12	94	transition	0.97	0.58	0.42	23	21	0.17	0	0	35	34	13	11	0.00	poor_call
013543	1	135	12	100	transversion	1.00	0.58	0.42	23	21	0.20	0	0	42	39	15	13	0.00	poor_call
013543	1	145	12	100	transition	0.92	0.58	0.42	20	22	0.21	0	0	35	27	12	10	0.00	poor_call
013543	1	179	12	100	transversion	1.00	0.67	0.33	24	23	0.26	0	0	32	24	21	17	0.00	poor_call
013543	1	253	12	100	transversion	0.82	0.67	0.33	28	26	0.37	0	0	50	41	12	12	0.00	poor_call
013543	1	273	12	100	transversion	0.98	0.67	0.33	20	22	0.40	0	0	15	14	17	14	0.00	poor_call
013543	1	280	12	100	transition	1.00	0.58	0.42	22	21	0.41	0	0	25	19	19	17	0.00	poor_call
013543	1	295	12	100	transversion	0.78	0.67	0.33	21	22	0.43	0	0	35	26	14	12	0.00	poor_call
013543	1	339	12	100	transition	1.00	0.58	0.42	23	22	0.50	0	0	42	34	19	15	0.00	poor_call
013543	1	349	12	100	transversion	0.99	0.58	0.42	23	24	0.49	0	0	10	10	12	11	0.00	poor_call
013543	1	377	12	100	transition	1.00	0.50	0.50	25	25	0.45	0	1	31	26	27	23	0.19	poor_call
013543	1	386	12	100	transition	1.00	0.50	0.50	21	21	0.43	0	1	18	16	18	16	0.19	poor_call
013543	1	394	12	100	transversion	1.00	0.58	0.42	17	17	0.42	0	0	24	22	15	13	0.00	poor_call
013543	1	398	12	100	transversion	0.97	0.58	0.42	17	18	0.42	0	0	22	19	13	11	0.00	poor_call
013543	1	399	12	92	transversion	0.82	0.67	0.33	17	17	0.41	0	0	24	19	13	12	0.00	poor_call
013543	1	413	12	100	transition	0.53	0.75	0.25	20	19	0.39	0	0	30	24	16	14	0.00	poor_call
013543	1	418	12	95	transition	0.53	0.75	0.25	19	21	0.39	0	0	24	17	17	14	0.00	poor_call
013543	1	436	12	100	transition	0.99	0.42	0.42	16	18	0.36	0	0	10	10	13	10	0.00	poor_call
013543	1	437	12	100	transversion	0.99	0.58	0.42	16	18	0.36	0	0	12	10	16	12	0.00	poor_call
013543	1	440	12	100	transition	1.00	0.58	0.42	16	19	0.35	0	0	27	26	15	12	0.00	poor_call
013543	1	452	12	100	transition	1.00	0.67	0.33	23	19	0.34	0	0	34	26	22	20	0.00	poor_call
013543	1	478	12	100	transition	1.00	0.58	0.42	20	23	0.30	0	0	26	22	14	14	0.00	poor_call
013543	1	481	12	100	transition	1.00	0.58	0.42	24	22	0.29	0	0	30	24	16	14	0.00	poor_call
013543	1	494	12	100	transversion	0.96	0.58	0.42	15	19	0.27	0	0	24	18	11	10	0.00	poor_call
013543	1	501	12	100	transversion	0.64	0.67	0.33	17	15	0.26	0	0	24	17	11	11	0.00	poor_call
013543	1	503	12	100	transition	0.98	0.58	0.42	17	15	0.26	0	0	26	20	13	11	0.00	poor_call
013543	1	508	12	95	transversion	1.00	0.50	0.50	15	15	0.25	0	1	24	17	12	10	0.19	poor_call
013543	1	547	10	93	transversion	0.92	0.60	0.40	25	24	0.20	0	1	51	46	17	12	0.19	poor_call
013543	1	552	10	90	transition	0.59	0.70	0.30	25	24	0.19	0	1	45	34	21	14	0.19	poor_call
013543	1	555	10	98	transversion	0.78	0.60	0.40	23	25	0.19	0	1	45	38	12	10	0.19	poor_call
013543	1	570	10	90	transition	0.92	0.60	0.40	23	23	0.16	0	1	37	36	15	12	0.19	poor_call
021709	1	96	13	96	transversion	0.64	0.69	0.31	37	42	0.33	0	0	51	37	15	11	0.00	poor_call
021709	1	234	13	83	indel	1.00	0.85	0.15	41	39	0.19	0	0	56	40	34	32	0.00	poor_call
016887	1	109	6	25	indel	0.52	0.67	0.33	9	10	0.34	0	1	10	9	16	16	0.00	poor_call
016887	1	125	5	24	indel	0.51	0.60	0.40	11	11	0.40	0	2	8	8	17	16	0.17	poor_call
016887	1	143	6	60	indel	0.72	0.67	0.33	13	13	0.45	0	1	34	19	20	18	0.33	poor_call
014347	1	12	12	88	transition	0.64	0.67	0.33	33	30	0.03	0	0	51	41	13	11	0.00	poor_call
014347	1	300	13	100	indel	0.99	0.54	0.38	34	36	0.15	0	0	56	51	11	10	0.00	poor_call
013545	1	92	13	88	transition	1.00	0.69	0.23	24	27	0.22	0	0	33	27	33	23	0.00	poor_call
013545	1	122	13	91	transition	1.00	0.62	0.38	32	31	0.29	2	2	45	29	45	39	0.00	good_call
013545	1	139	13	89	transversion	0.50	0.77	0.23	27	26	0.34	0	0	56	30	17	15	0.00	poor_call
013545	1	247	13	95	transversion	0.98	0.69	0.31	34	34	0.40	0	0	44	34	18	15	0.00	poor_call
013545	1	255	13	95	transition	0.98	0.69	0.31	32	31	0.38	0	0	46	39	21	15	0.00	poor_call
013545	1	272	12	90	transversion	0.94	0.67	0.33	23	27	0.34	1	2	35	24	17	13	0.14	poor_call
013545	1	382	7	2	indel	0.55	0.57	0.43	7	11	0.08	0	3	13	12	13	10	0.10	poor_call
022367	1	23	11	97	transversion	0.90	0.55	0.27	10	11	0.06	0	0	10	8	19	19	0.00	poor_call
022367	1	46	15	100	transition	0.67	0.87	0.13	21	22	0.12	0	0	20	16	36	24	0.00	poor_call
022367	1	67	15	96	transversion	0.82	0.53	0.40	22	23	0.18	0	1	46	39	8	8	0.17	poor_call
022367	1	80	15	100	indel	0.98	0.67	0.33	21	25	0.22	0	1	45	31	12	12	0.17	poor_call
022367	1	163	16	97	transition	0.73	0.81	0.19	35	32	0.44	0	0	56	47	24	20	0.00	poor_call
022367	1	172	16	96	transversion	1.00	0.62	0.31	28	32	0.46	0	0	29	24	16	13	0.00	poor_call
022367	1	190	16	91	transversion	0.96	0.75	0.25	31	33	0.49	0	1	35	27	24	15	0.00	poor_call
022367	1	201	16	97	transversion	0.93	0.75	0.19	36	35	0.46	0	0	56	49	33	19	0.00	poor_call
022367	1	226	16	95	transition	1.00	0.50	0.50	27	30	0.39	2	3	21	15	21	17	0.08	poor_call
022367	1	244	19	96	transversion	0.93	0.58	0.26	17	21	0.34	0	0	14	11	13	11	0.00	poor_call
022367	1	247	18	100	transversion	1.00	0.61	0.39	12	19	0.33	0	0	19	13	10	10	0.00	poor_call
022367	1	248	18	89	transition	1.00	0.61	0.39	12	19	0.33	0	0	14	12	11	10	0.00	poor_call
022367	1	249	18	87	transversion	0.93	0.72	0.28	14	18	0.33	0	0	14	12	13	12	0.00	poor_call
022367	1	261	15	95	indel	0.64	0.80	0.20	17	18	0.29	0	0	45	25	19	15	0.00	poor_call
022367	1	277	14	96	transition	0.84	0.71	0.29	17	16	0.25	0	0	30	22	14	14	0.00	poor_call
022367	1	281	14	98	transition	0.94	0.50	0.29	18	15	0.24	0	0	46	35	14	12	0.00	poor_call
022367	1	282	14	94	transversion	0.56	0.71	0.29	17	15	0.24	0	0	46	31	12	11	0.00	poor_call
022367	1	289	13	95	transversion	1.00	0.54	0.46	12	16	0.22	1	1	11	10	13	10	0.08	poor_call
022367	1	292	13	99	transversion	0.80	0.62	0.31	13	15	0.21	0	0	12	10	11	10	0.00	poor_call
022367	1	293	13	97	transversion	0.97	0.62	0.31	14	15	0.21	0	1	14	12	12	10	0.17	poor_call
022367	1	302	13	97	transversion	1.00	0.54	0.46	16	16	0.18	0	1	17	13	29	25	0.17	poor_call
022367	1	309	13	99	transition	0.93	0.69	0.31	16	16	0.16	0	0	39	25	16	15	0.00	poor_call
022367	1	318	12	98	transversion	1.00	0.50	0.50	13	14	0.14	1	1	17	12	11	10	0.08	poor_call
022367	1	332	11	93	transversion	1.00	0.45	0.36	13	12	0.10	0	0	16	15	25	18	0.00	poor_call
014349	1	13	13	98	transition	0.65	0.62	0.38	31	32	0.04	0	0	51	37	14	9	0.00	poor_call
014349	1	15	13	90	transition	0.98	0.54	0.46	31	33	0.05	0	0	43	42	12	9	0.00	poor_call
014349	1	126	13	100	transition	1.00	0.85	0.15	47	46	0.42	1	1	56	50	45	42	0.00	good_call
014349	1	255	13	100	transversion	0.96	0.54	0.46	36	38	0.16	0	0	56	55	9	8	0.00	poor_call
014349	1	268	12	95	transition	0.76	0.58	0.42	30	31	0.12	0	0	51	47	9	9	0.00	poor_call
013547	1	92	13	100	transversion	1.00	0.69	0.31	37	38	0.19	2	2	42	38	37	31	0.67	good_call
013547	1	346	13	100	indel	1.00	0.62	0.38	48	46	0.29	2	2	56	49	56	51	0.67	good_call
013547	1	347	13	50	indel	1.00	0.62	0.38	47	46	0.29	2	2	56	49	56	51	0.67	good_call
022369	1	133	17	78	indel	0.75	0.82	0.18	27	29	0.31	0	0	51	28	19	17	0.00	poor_call
022369	1	266	16	63	transition	0.92	0.81	0.19	25	27	0.38	0	1	44	23	10	8	0.00	good_call
013549	1	256	13	100	transition	1.00	0.54	0.46	32	34	0.50	2	2	35	31	35	29	0.00	good_call
021569	1	57	10	95	transversion	0.70	0.70	0.30	25	26	0.19	0	0	42	38	21	14	0.00	poor_call
021569	1	73	11	97	transversion	0.95	0.64	0.36	29	29	0.24	0	0	56	50	14	13	0.00	poor_call
021569	1	79	13	94	transversion	0.54	0.62	0.38	29	30	0.26	0	0	44	38	10	8	0.00	poor_call
021569	1	84	13	100	indel	0.96	0.77	0.23	31	30	0.27	0	0	44	32	22	18	0.00	poor_call
021569	1	167	13	100	transversion	0.99	0.69	0.31	36	40	0.45	0	0	47	36	20	16	0.00	poor_call
021569	1	203	13	87	transversion	1.00	0.46	0.38	26	28	0.34	1	1	42	39	42	14	0.00	good_call
021569	1	207	13	97	transversion	0.82	0.54	0.46	27	29	0.32	0	0	56	48	10	7	0.00	poor_call
021569	1	222	13	100	transversion	0.97	0.54	0.46	27	29	0.27	0	0	51	44	9	8	0.00	poor_call
021569	1	236	11	93	transversion	0.88	0.64	0.36	28	29	0.23	0	0	48	43	14	12	0.00	poor_call
021569	1	237	11	93	transition	0.99	0.64	0.36	28	28	0.23	0	0	47	45	18	14	0.00	poor_call
021569	1	238	11	85	indel	1.00	0.64	0.36	28	28	0.22	0	0	56	52	17	14	0.00	poor_call
021569	1	248	11	88	transversion	0.56	0.64	0.36	26	27	0.19	0	0	44	39	14	10	0.00	poor_call
024111	1	72	13	95	transversion	0.91	0.54	0.46	11	15	0.06	0	6	14	11	8	8	0.21	poor_call
024111	1	111	13	98	transversion	0.93	0.54	0.46	24	31	0.09	0	6	35	33	9	8	0.21	poor_call
024111	1	302	13	100	transversion	1.00	0.69	0.31	49	48	0.24	0	3	56	45	56	56	0.75	good_call
024111	1	305	13	100	indel	1.00	0.69	0.31	47	48	0.24	0	3	56	43	56	56	0.75	good_call
024111	1	306	13	100	indel	1.00	0.69	0.31	47	48	0.24	0	3	56	43	56	54	0.75	good_call
024111	1	307	13	90	indel	1.00	0.69	0.31	47	48	0.24	0	3	56	43	56	54	0.75	good_call
024111	1	308	13	100	indel	1.00	0.69	0.31	47	48	0.24	0	3	56	43	56	54	0.75	good_call
024111	1	309	13	100	indel	0.59	0.92	0.08	47	48	0.24	0	1	56	47	39	39	0.08	poor_call
024111	1	310	13	50	indel	1.00	0.62	0.38	47	48	0.24	0	4	56	44	56	50	0.59	good_call
024111	1	311	13	50	indel	1.00	0.69	0.31	47	48	0.24	0	3	56	43	56	52	0.75	good_call
024111	1	312	13	50	indel	1.00	0.69	0.31	47	48	0.25	0	3	56	43	56	51	0.75	good_call
024111	1	315	13	56	transversion	1.00	0.69	0.31	49	49	0.25	0	3	56	49	56	49	0.75	good_call
024111	1	317	13	50	transition	1.00	0.69	0.31	50	49	0.25	0	3	56	49	56	53	0.75	good_call
024111	1	318	13	100	transversion	1.00	0.69	0.31	50	49	0.25	0	3	56	50	56	54	0.75	good_call
024111	1	319	13	100	indel	1.00	0.69	0.31	51	49	0.25	0	3	56	50	56	54	0.75	good_call
024111	1	322	13	90	transition	1.00	0.69	0.31	51	50	0.25	0	3	56	55	56	54	0.75	good_call
024111	1	325	13	100	transversion	1.00	0.69	0.31	51	51	0.26	0	3	56	52	56	53	0.75	good_call
024111	1	326	13	100	transition	1.00	0.69	0.31	51	51	0.26	0	3	50	46	56	51	0.75	good_call
024111	1	327	13	90	indel	1.00	0.69	0.31	51	51	0.26	0	3	53	48	56	51	0.75	good_call
024111	1	328	13	100	indel	1.00	0.69	0.31	51	51	0.26	0	3	53	48	56	50	0.75	good_call
024111	1	329	13	100	indel	1.00	0.69	0.31	50	51	0.26	0	3	53	48	56	47	0.75	good_call
024111	1	462	25	100	indel	1.00	0.64	0.28	28	29	0.36	0	0	56	44	13	11	0.00	poor_call
024111	1	464	25	100	indel	0.99	0.64	0.36	29	29	0.37	0	0	56	40	8	7	0.00	poor_call
024111	1	554	25	100	transversion	1.00	0.52	0.48	37	36	0.44	5	5	56	38	56	37	0.52	good_call
024111	1	682	25	100	transversion	1.00	0.64	0.36	36	38	0.46	4	4	47	32	51	40	0.64	good_call
024111	1	690	25	100	indel	1.00	0.84	0.16	40	39	0.46	0	0	56	41	23	22	0.00	poor_call
024111	1	693	25	100	indel	1.00	0.84	0.16	40	40	0.45	0	0	56	41	56	56	0.00	good_call
024111	1	694	25	100	indel	1.00	0.68	0.32	40	40	0.45	4	4	56	42	56	41	0.64	good_call
024111	1	695	25	78	indel	1.00	0.68	0.32	40	40	0.45	4	4	56	40	56	41	0.64	good_call
024111	1	696	25	100	indel	1.00	0.68	0.32	40	40	0.45	4	4	56	38	56	41	0.64	good_call
024111	1	697	25	99	indel	1.00	0.68	0.32	40	40	0.45	4	4	56	37	56	41	0.64	good_call
024111	1	698	25	75	indel	1.00	0.68	0.32	40	40	0.45	4	4	56	39	56	41	0.64	good_call
024111	1	699	25	50	indel	1.00	0.68	0.32	40	40	0.45	4	4	56	37	56	41	0.64	good_call
024111	1	700	25	50	indel	1.00	0.68	0.32	40	40	0.45	4	4	56	38	56	41	0.64	good_call
024111	1	701	25	50	indel	1.00	0.68	0.32	40	40	0.45	4	4	56	38	56	41	0.64	good_call
024111	1	823	25	100	indel	1.00	0.72	0.28	33	33	0.35	0	0	56	43	13	11	0.00	poor_call
024111	1	833	25	92	indel	0.94	0.80	0.20	33	33	0.34	0	0	56	38	13	12	0.00	poor_call
024111	1	1196	13	100	indel	1.00	0.54	0.46	18	19	0.06	0	6	23	13	12	11	0.38	poor_call
018633	1	513	6	80	indel	0.72	0.67	0.33	20	21	0.37	0	2	19	15	25	18	0.00	poor_call
017831	1	66	12	99	transversion	0.94	0.50	0.50	14	18	0.09	0	1	9	8	10	8	0.04	poor_call
017831	1	84	12	96	transversion	0.74	0.67	0.33	20	20	0.12	0	0	46	29	12	11	0.00	poor_call
017831	1	99	12	99	transversion	0.82	0.58	0.42	20	23	0.14	0	1	42	19	11	9	0.04	poor_call
017831	1	101	12	99	transition	0.73	0.58	0.42	19	23	0.14	0	1	36	17	9	8	0.04	poor_call
017831	1	123	12	98	transversion	1.00	0.58	0.42	24	26	0.17	0	0	28	24	18	12	0.00	poor_call
017831	1	124	12	98	transversion	0.64	0.75	0.25	24	26	0.17	0	0	28	20	18	15	0.00	poor_call
017831	1	171	12	100	transition	1.00	0.50	0.50	30	27	0.24	0	0	17	15	42	35	0.00	poor_call
017831	1	178	12	100	transversion	0.78	0.67	0.33	20	24	0.25	0	0	19	16	13	12	0.00	poor_call
017831	1	182	13	100	transversion	0.94	0.69	0.31	20	24	0.25	0	0	29	19	14	14	0.00	poor_call
017831	1	204	13	100	transversion	0.89	0.69	0.31	24	26	0.28	0	0	23	16	14	13	0.00	poor_call
017831	1	232	13	100	transversion	1.00	0.54	0.46	29	26	0.32	0	0	46	39	15	11	0.00	poor_call
017831	1	233	13	100	transition	1.00	0.54	0.46	28	26	0.32	0	0	29	27	15	12	0.00	poor_call
017831	1	241	13	100	transversion	1.00	0.54	0.46	24	24	0.33	0	0	24	20	17	15	0.00	poor_call
017831	1	255	13	100	transversion	1.00	0.54	0.46	20	22	0.35	0	0	32	27	21	16	0.00	poor_call
017831	1	263	13	100	transversion	1.00	0.54	0.46	20	19	0.36	0	0	42	30	16	15	0.00	poor_call
017831	1	271	13	100	transversion	1.00	0.62	0.38	17	20	0.38	0	0	21	15	14	12	0.00	poor_call
017831	1	272	13	99	transition	1.00	0.54	0.46	17	20	0.38	0	0	30	24	14	12	0.00	poor_call
017831	1	273	13	100	transition	0.60	0.69	0.31	18	20	0.38	0	0	33	21	13	11	0.00	poor_call
017831	1	280	13	100	transversion	1.00	0.54	0.46	22	20	0.39	0	0	35	28	19	18	0.00	poor_call
017831	1	291	13	100	transversion	0.99	0.62	0.38	20	21	0.40	0	0	33	21	13	12	0.00	poor_call
017831	1	299	13	100	transversion	0.91	0.69	0.31	20	21	0.41	0	0	33	20	16	13	0.00	poor_call
017831	1	316	13	100	transition	0.92	0.62	0.38	20	20	0.44	0	0	35	22	10	10	0.00	poor_call
017831	1	317	13	100	transversion	1.00	0.54	0.46	20	19	0.44	0	0	35	23	10	10	0.00	poor_call
017831	1	319	13	100	transversion	1.00	0.54	0.46	18	19	0.44	0	0	30	23	13	12	0.00	poor_call
017831	1	352	13	100	transition	1.00	0.54	0.46	20	20	0.49	0	0	35	22	13	12	0.00	poor_call
017831	1	359	13	100	transversion	0.67	0.77	0.23	21	20	0.50	0	0	35	24	17	16	0.00	poor_call
017831	1	363	13	100	transition	1.00	0.69	0.31	19	19	0.50	0	0	25	20	33	23	0.00	poor_call
017831	1	375	13	100	transition	0.54	0.69	0.31	22	23	0.48	0	0	33	19	11	11	0.00	poor_call
017831	1	386	13	100	transversion	0.94	0.69	0.31	26	25	0.47	0	0	47	33	14	14	0.00	poor_call
017831	1	389	13	100	transversion	1.00	0.54	0.46	24	25	0.46	0	0	37	31	14	13	0.00	poor_call
017831	1	408	13	100	transversion	1.00	0.54	0.46	18	19	0.43	0	0	33	28	14	13	0.00	poor_call
017831	1	416	13	100	transversion	1.00	0.54	0.46	19	20	0.42	0	0	32	26	12	11	0.00	poor_call
017831	1	427	13	95	transversion	1.00	0.54	0.46	21	21	0.41	0	0	35	27	25	23	0.00	poor_call
017831	1	429	13	100	transition	1.00	0.54	0.46	20	21	0.41	0	0	33	30	13	12	0.00	poor_call
017831	1	432	13	90	transversion	0.60	0.69	0.31	19	20	0.40	0	0	16	14	11	11	0.00	poor_call
017831	1	447	13	100	transversion	1.00	0.54	0.46	23	22	0.38	0	0	35	32	13	11	0.00	poor_call
017831	1	476	13	100	transversion	1.00	0.54	0.46	25	24	0.34	0	0	37	29	15	14	0.00	poor_call
017831	1	497	13	100	transversion	0.97	0.62	0.38	28	26	0.31	0	0	42	34	12	11	0.00	poor_call
017831	1	517	13	100	transversion	0.99	0.62	0.38	25	22	0.28	0	0	48	41	13	12	0.00	poor_call
017831	1	521	13	100	transversion	1.00	0.54	0.46	19	20	0.28	0	0	19	16	17	14	0.00	poor_call
017831	1	523	13	100	transition	1.00	0.54	0.46	16	19	0.28	0	0	17	13	19	17	0.00	poor_call
017831	1	528	13	95	transition	0.90	0.54	0.31	14	16	0.27	0	0	17	14	14	12	0.00	poor_call
017831	1	529	13	96	transversion	0.55	0.69	0.31	14	15	0.27	0	0	17	14	12	11	0.00	poor_call
017831	1	532	13	100	transversion	0.98	0.54	0.38	15	16	0.26	0	0	15	14	11	11	0.00	poor_call
017831	1	551	13	100	transition	1.00	0.54	0.46	17	20	0.24	0	0	18	13	11	11	0.00	poor_call
017831	1	556	13	95	transversion	1.00	0.54	0.46	18	20	0.23	0	0	46	38	12	10	0.00	poor_call
017831	1	612	13	100	transversion	1.00	0.54	0.46	21	22	0.15	0	0	25	14	15	14	0.00	poor_call
017831	1	624	13	100	transversion	1.00	0.69	0.31	15	20	0.14	0	0	10	8	18	15	0.00	poor_call
017831	1	637	13	100	transition	0.65	0.69	0.31	24	23	0.12	0	0	40	29	15	11	0.00	poor_call
017831	1	640	13	100	transversion	0.96	0.62	0.38	23	24	0.11	0	0	40	28	14	11	0.00	poor_call
025851	1	46	17	96	transition	1.00	0.53	0.47	31	31	0.08	0	7	56	31	56	56	0.03	good_call
025851	1	92	25	100	transition	1.00	0.64	0.36	43	42	0.16	4	4	56	46	51	44	0.25	good_call
025851	1	106	25	100	transversion	1.00	0.52	0.44	31	35	0.19	0	0	56	52	8	7	0.00	poor_call
025851	1	108	25	100	transition	0.97	0.60	0.36	31	35	0.19	0	0	56	48	9	7	0.00	poor_call
025851	1	109	25	100	transversion	0.52	0.72	0.28	32	36	0.19	0	0	56	40	9	8	0.00	poor_call
025851	1	242	25	100	transition	1.00	0.64	0.36	51	50	0.43	4	4	56	56	56	53	0.25	good_call
025851	1	252	25	100	transition	1.00	0.56	0.44	50	51	0.45	5	5	56	50	56	50	0.23	good_call
025851	1	432	25	100	transition	1.00	0.64	0.36	48	47	0.23	4	4	56	52	56	49	0.25	good_call
025851	1	456	25	100	transition	1.00	0.64	0.36	35	39	0.19	1	1	56	22	56	51	0.06	good_call
025851	1	457	25	100	transversion	0.97	0.68	0.32	34	39	0.19	0	0	56	40	9	9	0.00	poor_call
025851	1	458	25	100	transversion	0.57	0.72	0.28	33	39	0.19	0	0	56	38	9	8	0.00	poor_call
025851	1	461	25	96	transversion	1.00	0.56	0.44	33	38	0.18	0	0	56	46	11	9	0.00	poor_call
025851	1	489	25	100	transversion	1.00	0.92	0.08	37	37	0.13	1	1	56	38	56	40	0.12	good_call
025851	1	491	25	100	indel	1.00	0.76	0.24	37	36	0.13	0	0	56	44	17	13	0.00	poor_call
025851	1	497	25	100	indel	1.00	0.56	0.36	35	34	0.12	0	0	56	53	19	16	0.00	poor_call
025851	1	513	20	100	transition	1.00	0.75	0.25	30	29	0.09	1	4	56	35	56	46	0.25	good_call
024113	1	20	15	81	indel	1.00	0.60	0.40	19	19	0.04	0	4	56	48	14	14	0.00	poor_call
024113	1	31	15	83	indel	0.98	0.93	0.07	25	24	0.05	0	1	53	47	56	56	0.21	poor_call
024113	1	57	26	90	transition	1.00	0.92	0.08	30	29	0.10	0	1	56	28	56	54	0.21	good_call
024113	1	66	26	94	indel	1.00	0.62	0.38	28	30	0.12	0	0	51	40	10	9	0.00	poor_call
024113	1	74	26	94	indel	1.00	0.73	0.27	32	32	0.13	0	0	56	42	27	17	0.00	poor_call
024113	1	79	27	69	indel	0.92	0.78	0.22	34	34	0.14	0	0	56	39	11	10	0.00	poor_call
024113	1	99	27	92	transversion	0.79	0.67	0.33	29	33	0.18	0	0	56	43	11	7	0.00	poor_call
024113	1	241	29	100	transversion	1.00	0.86	0.14	46	46	0.43	2	2	56	42	56	52	0.14	good_call
024113	1	292	29	98	indel	1.00	0.93	0.07	43	43	0.48	0	0	51	43	43	42	0.00	poor_call
024113	1	293	29	100	indel	1.00	0.93	0.07	43	43	0.48	0	0	51	42	45	45	0.00	good_call
024113	1	461	27	98	transition	1.00	0.67	0.33	32	34	0.18	0	0	56	44	17	11	0.00	poor_call
024113	1	462	27	92	transversion	0.70	0.67	0.22	32	34	0.18	0	0	56	44	15	10	0.00	poor_call
024113	1	465	27	81	transition	0.84	0.67	0.33	31	34	0.18	0	0	56	43	10	7	0.00	poor_call
024113	1	538	15	87	transition	1.00	0.80	0.20	24	23	0.05	0	2	56	43	56	51	0.14	good_call
017833	1	322	7	92	transition	0.73	0.57	0.43	11	18	0.40	0	3	16	13	13	12	0.52	poor_call
017833	1	336	7	82	transversion	0.77	0.57	0.43	15	14	0.42	0	3	12	12	17	13	0.43	poor_call
017833	1	377	7	94	transition	0.96	0.57	0.43	14	14	0.47	0	2	21	14	13	11	0.21	poor_call
017833	1	387	7	97	transversion	0.51	0.57	0.43	15	15	0.48	0	3	14	13	11	11	0.52	poor_call
017833	1	407	7	97	transition	0.51	0.57	0.43	13	16	0.49	0	3	14	13	13	11	0.48	poor_call
017833	1	422	7	94	transversion	0.63	0.57	0.43	13	16	0.47	0	3	18	14	13	12	0.52	poor_call
017833	1	506	7	88	transversion	0.72	0.57	0.43	12	13	0.37	0	3	11	11	13	12	0.24	poor_call
018635	1	236	7	100	indel	1.00	0.57	0.43	42	42	0.16	0	2	42	40	41	38	0.39	good_call
018635	1	237	7	50	indel	1.00	0.57	0.43	41	41	0.16	0	2	42	40	41	38	0.39	good_call
018635	1	391	7	100	transition	0.64	0.86	0.14	37	36	0.26	0	1	50	41	40	40	0.06	good_call
018635	1	709	10	95	transition	1.00	0.60	0.40	12	13	0.47	1	2	21	13	27	20	0.31	good_call
018635	1	968	7	95	transition	0.85	0.57	0.43	15	17	0.36	0	3	15	11	15	13	0.35	good_call
018635	1	1020	7	92	transversion	1.00	0.71	0.29	21	20	0.32	0	2	38	22	33	32	0.31	poor_call
018635	1	1053	7	100	transition	0.67	0.57	0.43	25	22	0.30	0	3	42	27	13	12	0.35	poor_call
018635	1	1210	7	100	transversion	0.83	0.71	0.29	26	29	0.20	0	2	50	23	25	22	0.42	poor_call
018635	1	1212	7	98	transversion	1.00	0.71	0.29	26	28	0.20	0	1	42	26	41	41	0.22	poor_call
018635	1	1215	7	96	transversion	1.00	0.57	0.43	28	27	0.19	0	2	29	23	41	32	0.28	poor_call
018635	1	1243	7	100	transversion	0.75	0.71	0.29	28	28	0.18	0	2	41	29	28	20	0.39	poor_call
018635	1	1251	7	100	transversion	1.00	0.71	0.29	28	30	0.17	0	1	33	27	42	42	0.22	poor_call
018635	1	1277	7	100	transversion	0.98	0.71	0.29	34	33	0.15	0	2	43	35	33	27	0.39	poor_call
018635	1	1279	7	98	transition	0.70	0.71	0.29	30	32	0.15	0	2	43	36	21	20	0.31	poor_call
018635	1	1297	7	100	transition	1.00	0.71	0.29	25	25	0.14	0	1	27	18	44	44	0.22	poor_call
018635	1	1306	7	100	transversion	1.00	0.57	0.43	25	25	0.13	0	2	24	23	41	30	0.28	poor_call
018635	1	1401	7	98	transversion	0.67	0.57	0.43	24	26	0.07	0	3	40	24	13	12	0.39	poor_call
018635	1	1412	7	90	transversion	0.99	0.57	0.43	23	23	0.06	0	3	46	30	22	18	0.30	poor_call
024115	1	24	7	96	transition	0.70	0.57	0.43	7	6	0.03	0	2	8	8	28	18	0.16	poor_call
024115	1	25	7	96	transversion	0.86	0.57	0.29	7	7	0.03	0	1	9	8	25	25	0.21	poor_call
024115	1	61	11	92	indel	1.00	0.64	0.36	11	12	0.09	0	3	56	19	25	19	0.04	poor_call
024115	1	165	14	74	transversion	0.61	0.50	0.36	24	27	0.23	0	3	35	19	10	8	0.10	poor_call
024115	1	176	21	68	indel	0.82	0.86	0.10	30	29	0.25	0	0	56	34	35	24	0.00	poor_call
024115	1	191	22	96	transition	1.00	0.77	0.18	28	28	0.27	1	1	42	18	56	42	0.21	poor_call
024115	1	192	22	99	transversion	1.00	0.82	0.18	28	28	0.27	1	1	56	20	37	23	0.12	poor_call
024115	1	200	22	100	transversion	1.00	0.64	0.23	31	29	0.28	0	0	56	30	12	11	0.00	good_call
024115	1	203	22	97	transversion	0.93	0.73	0.27	30	30	0.28	0	0	56	45	12	11	0.00	poor_call
024115	1	229	22	100	transition	1.00	0.77	0.23	29	30	0.32	1	1	42	27	50	28	0.21	good_call
024115	1	253	22	99	transition	0.97	0.68	0.27	29	30	0.35	0	0	42	37	12	11	0.00	poor_call
024115	1	260	22	99	transversion	0.99	0.77	0.23	32	31	0.36	0	0	56	39	17	15	0.00	poor_call
024115	1	283	21	98	transition	0.63	0.71	0.19	28	30	0.39	0	1	51	28	16	13	0.12	poor_call
024115	1	290	21	97	transition	1.00	0.67	0.33	32	30	0.40	0	0	56	45	18	16	0.00	poor_call
024115	1	296	21	99	transition	1.00	0.76	0.24	31	31	0.41	1	2	56	31	47	27	0.12	good_call
024115	1	319	21	97	transversion	1.00	0.67	0.33	30	29	0.44	0	0	44	42	23	14	0.00	poor_call
024115	1	326	21	96	transversion	0.52	0.76	0.24	27	29	0.45	0	0	50	35	11	11	0.00	poor_call
024115	1	328	21	99	transversion	1.00	0.76	0.14	28	29	0.46	1	2	50	25	42	28	0.12	good_call
024115	1	333	21	95	transversion	1.00	0.67	0.33	30	30	0.46	0	0	56	48	12	11	0.00	poor_call
024115	1	391	21	99	transversion	0.97	0.76	0.24	34	33	0.45	0	0	56	41	15	14	0.00	poor_call
024115	1	395	21	97	transversion	0.73	0.76	0.24	34	33	0.45	0	0	56	48	13	11	0.00	poor_call
024115	1	421	21	99	transversion	0.94	0.67	0.19	36	36	0.41	0	0	56	50	17	14	0.00	poor_call
024115	1	454	21	98	transversion	0.78	0.76	0.24	35	33	0.37	0	0	56	49	13	12	0.00	poor_call
024115	1	517	21	96	transversion	1.00	0.90	0.10	35	34	0.28	1	1	56	36	45	42	0.21	good_call
024115	1	558	21	98	indel	0.88	0.86	0.14	33	33	0.22	0	0	51	37	18	18	0.00	poor_call
024115	1	585	20	99	transition	1.00	0.65	0.35	28	29	0.18	2	4	44	23	56	35	0.11	good_call
024115	1	586	20	99	transversion	0.98	0.70	0.30	28	29	0.18	0	0	56	35	17	11	0.00	poor_call
024115	1	613	21	98	transversion	0.81	0.67	0.33	23	22	0.15	0	0	47	31	9	8	0.00	poor_call
024115	1	634	20	98	transversion	0.87	0.70	0.30	26	25	0.12	0	0	56	40	11	10	0.00	poor_call
024115	1	640	20	98	transversion	0.84	0.70	0.30	23	23	0.11	0	0	56	33	12	10	0.00	poor_call
024115	1	647	20	98	transversion	1.00	0.40	0.30	18	18	0.10	1	2	40	22	23	17	0.07	poor_call
024115	1	663	13	96	transition	1.00	0.62	0.38	11	11	0.08	0	3	51	15	13	13	0.06	poor_call
024115	1	672	10	93	transition	0.93	0.50	0.40	9	9	0.06	0	3	40	14	11	11	0.06	poor_call
024115	1	693	7	95	transversion	0.65	0.57	0.43	7	6	0.03	0	2	8	8	27	17	0.10	poor_call
018491	1	17	13	100	indel	1.00	0.54	0.46	34	30	0.03	0	0	56	56	24	19	0.00	poor_call
018491	1	32	13	93	indel	0.95	0.54	0.38	23	28	0.06	0	0	37	36	9	9	0.00	poor_call
018491	1	485	7	80	indel	0.53	0.57	0.43	14	16	0.05	0	3	25	23	14	10	0.00	poor_call
017835	1	235	7	100	transition	0.74	0.86	0.14	45	47	0.22	0	1	51	43	42	42	0.00	good_call
017835	1	330	13	89	indel	1.00	0.46	0.31	30	29	0.30	0	0	56	37	21	19	0.00	good_call
017835	1	343	13	87	transition	1.00	0.54	0.46	33	31	0.31	2	2	56	36	56	29	0.00	good_call
017835	1	561	13	100	indel	0.86	0.85	0.15	31	30	0.49	1	1	42	25	28	24	0.58	poor_call
017835	1	570	13	85	indel	0.94	0.85	0.15	32	32	0.48	1	1	42	28	37	26	0.58	poor_call
017835	1	570	13	80	indel	0.94	0.85	0.15	31	32	0.48	1	1	42	28	37	26	0.58	poor_call
017835	1	760	11	90	indel	1.00	0.55	0.27	30	29	0.30	0	2	56	29	53	45	0.00	good_call
017835	1	761	11	71	transversion	0.87	0.73	0.18	29	29	0.30	1	1	56	36	41	24	0.58	good_call
017835	1	954	7	100	transversion	0.74	0.86	0.14	42	41	0.13	0	1	45	40	42	42	0.58	good_call
017835	1	963	7	93	transition	0.60	0.86	0.14	34	35	0.12	0	1	56	25	39	39	0.58	good_call
017835	1	974	7	95	transition	0.88	0.86	0.14	39	38	0.11	0	1	44	39	46	46	0.58	good_call
017835	1	1035	6	82	indel	0.62	0.83	0.17	25	18	0.05	0	1	37	27	36	36	0.58	poor_call
024117	1	31	29	89	indel	1.00	0.66	0.34	32	31	0.08	0	0	56	45	16	14	0.00	poor_call
024117	1	37	29	89	indel	1.00	0.79	0.21	33	32	0.10	0	0	56	40	19	15	0.00	poor_call
024117	1	43	29	88	indel	1.00	0.62	0.34	32	33	0.11	0	0	56	56	16	12	0.00	poor_call
024117	1	77	35	83	transversion	1.00	0.60	0.34	29	31	0.20	0	0	56	40	8	7	0.00	poor_call
024117	1	95	35	100	transition	1.00	0.51	0.49	41	39	0.25	6	6	45	42	56	47	0.00	good_call
024117	1	120	35	95	transversion	1.00	0.69	0.20	35	39	0.31	0	0	56	40	15	13	0.00	poor_call
024117	1	277	35	82	transversion	0.88	0.71	0.20	28	30	0.27	0	0	51	35	14	10	0.00	poor_call
024117	1	279	35	85	transition	0.89	0.71	0.29	28	30	0.27	0	0	51	39	9	7	0.00	poor_call
024117	1	280	35	84	transversion	1.00	0.51	0.43	28	31	0.27	0	0	51	50	10	7	0.00	poor_call
024117	1	321	34	96	transversion	1.00	0.53	0.47	33	33	0.16	5	5	51	35	51	29	0.00	good_call
024117	1	329	32	94	indel	0.90	0.75	0.25	31	31	0.14	0	0	56	40	10	8	0.00	poor_call
018639	1	519	13	85	transversion	0.71	0.69	0.31	24	26	0.39	2	2	32	15	13	12	0.00	poor_call
018639	1	566	13	100	transition	1.00	0.69	0.31	36	39	0.34	1	1	26	18	23	19	0.00	poor_call
018639	1	578	13	100	transition	1.00	0.62	0.38	39	41	0.32	0	0	39	26	26	22	0.00	poor_call
018639	1	615	13	100	transversion	0.96	0.69	0.31	39	42	0.28	0	0	39	29	15	14	0.00	poor_call
018639	1	808	10	57	indel	1.00	0.70	0.30	26	27	0.05	0	0	42	39	26	20	0.00	poor_call
018493	1	605	9	80	transversion	0.83	0.67	0.33	16	20	0.45	0	0	14	10	22	15	0.00	poor_call
017837	1	74	12	96	transversion	0.81	0.58	0.42	19	24	0.09	1	2	28	13	12	9	0.04	poor_call
017837	1	122	12	94	transversion	0.69	0.67	0.33	32	32	0.15	0	0	56	46	12	11	0.00	poor_call
017837	1	135	12	98	transversion	0.65	0.75	0.25	31	31	0.17	0	0	42	30	19	15	0.00	poor_call
017837	1	147	12	92	transversion	0.97	0.58	0.33	31	32	0.18	0	0	56	45	15	13	0.00	poor_call
017837	1	163	12	97	transition	0.52	0.92	0.08	30	31	0.20	0	1	56	28	42	42	0.08	good_call
017837	1	180	12	100	transversion	0.87	0.92	0.08	31	31	0.22	0	1	56	33	50	50	0.08	good_call
017837	1	200	12	100	transversion	0.94	0.67	0.33	33	32	0.25	0	0	56	44	16	13	0.00	poor_call
017837	1	209	12	100	transversion	0.94	0.58	0.42	31	32	0.26	0	0	51	43	10	10	0.00	poor_call
017837	1	272	12	100	transition	1.00	0.58	0.42	29	31	0.34	0	0	45	38	12	12	0.00	poor_call
017837	1	275	12	100	transition	1.00	0.58	0.42	28	32	0.34	0	0	40	36	22	19	0.00	poor_call
017837	1	281	12	100	transition	1.00	0.58	0.42	32	32	0.35	0	0	51	43	21	18	0.00	poor_call
017837	1	286	12	90	transversion	1.00	0.58	0.42	36	33	0.35	0	0	56	50	19	18	0.00	poor_call
017837	1	293	12	100	transversion	0.69	0.75	0.25	33	33	0.36	0	0	51	37	18	15	0.00	poor_call
017837	1	303	12	93	transversion	0.51	0.92	0.08	32	31	0.37	0	1	56	30	42	42	0.08	good_call
017837	1	311	12	100	transition	1.00	0.58	0.42	31	32	0.38	0	0	43	42	15	14	0.00	poor_call
017837	1	315	12	90	transversion	0.97	0.75	0.25	32	32	0.39	0	0	51	36	25	19	0.00	poor_call
017837	1	318	12	100	transversion	1.00	0.58	0.42	33	31	0.39	0	0	56	52	19	16	0.00	poor_call
017837	1	322	12	92	transition	0.89	0.92	0.08	32	33	0.40	0	1	51	29	51	51	0.08	good_call
017837	1	330	12	100	transversion	1.00	0.58	0.42	33	32	0.41	0	0	51	50	33	31	0.00	poor_call
017837	1	351	12	100	transition	1.00	0.58	0.42	31	33	0.43	0	0	42	41	16	14	0.00	poor_call
017837	1	357	12	100	transversion	0.96	0.67	0.33	32	30	0.44	0	0	56	48	15	14	0.00	poor_call
017837	1	381	12	100	transition	0.96	0.67	0.33	30	30	0.47	0	0	43	35	15	14	0.00	poor_call
017837	1	404	12	100	transition	1.00	0.67	0.33	29	28	0.50	0	0	35	32	29	24	0.00	poor_call
017837	1	415	12	96	transversion	1.00	0.58	0.42	30	29	0.49	0	0	56	52	30	22	0.00	poor_call
017837	1	426	12	100	transition	1.00	0.67	0.33	30	30	0.47	0	0	40	34	22	17	0.00	poor_call
017837	1	435	12	100	transition	1.00	0.58	0.42	30	30	0.46	0	0	40	36	23	21	0.00	poor_call
017837	1	453	12	100	transition	1.00	0.58	0.42	28	29	0.44	0	0	40	34	31	24	0.00	poor_call
017837	1	455	12	100	transition	1.00	0.58	0.42	28	29	0.44	0	0	40	35	23	17	0.00	poor_call
017837	1	458	12	90	transversion	1.00	0.58	0.42	28	29	0.43	0	0	37	35	26	19	0.00	poor_call
017837	1	469	12	100	transversion	0.88	0.67	0.33	27	28	0.42	0	0	56	41	15	12	0.00	poor_call
017837	1	500	12	100	transversion	0.97	0.67	0.33	26	29	0.38	0	0	35	28	15	14	0.00	poor_call
017837	1	514	12	98	transition	1.00	0.58	0.42	34	32	0.37	0	0	56	48	37	34	0.00	poor_call
017837	1	517	12	100	transition	1.00	0.58	0.42	37	32	0.36	0	0	56	46	33	28	0.00	poor_call
017837	1	527	12	100	transition	0.99	0.67	0.33	28	29	0.35	0	0	45	32	18	15	0.00	poor_call
017837	1	542	12	100	transition	1.00	0.58	0.42	27	28	0.33	0	0	38	34	33	28	0.00	poor_call
017837	1	544	12	100	transversion	1.00	0.58	0.42	28	27	0.33	0	0	40	34	15	15	0.00	poor_call
017837	1	558	12	97	transition	0.53	0.75	0.25	22	25	0.31	0	0	23	16	17	14	0.00	poor_call
017837	1	567	12	100	transversion	1.00	0.58	0.42	27	23	0.30	0	0	40	31	21	21	0.00	poor_call
017837	1	580	12	100	transition	1.00	0.67	0.33	23	22	0.28	0	0	27	20	27	22	0.00	poor_call
017837	1	587	12	100	transversion	1.00	0.58	0.42	23	21	0.28	0	0	32	26	16	14	0.00	poor_call
017837	1	590	12	100	transversion	0.69	0.67	0.33	20	22	0.27	0	0	29	22	11	11	0.00	poor_call
017837	1	620	12	100	transversion	1.00	0.58	0.42	27	23	0.23	0	0	35	26	23	22	0.00	poor_call
017837	1	623	12	100	transversion	1.00	0.58	0.42	24	24	0.23	0	0	34	26	27	23	0.00	poor_call
017837	1	641	12	98	transition	0.99	0.67	0.33	19	21	0.21	0	0	29	21	17	15	0.00	poor_call
017837	1	674	12	100	transition	1.00	0.58	0.42	26	22	0.17	0	0	48	39	22	20	0.00	poor_call
017837	1	677	12	100	transition	1.00	0.58	0.42	24	22	0.16	0	0	37	29	25	22	0.00	poor_call
017837	1	683	12	100	transversion	1.00	0.50	0.42	19	22	0.16	0	0	29	23	19	16	0.00	poor_call
017837	1	692	12	94	transversion	1.00	0.58	0.42	23	23	0.15	0	0	29	24	25	20	0.00	poor_call
017837	1	705	12	98	transversion	1.00	0.58	0.42	20	22	0.13	0	0	32	21	16	13	0.00	poor_call
017837	1	741	12	95	indel	1.00	0.67	0.33	18	19	0.09	0	0	25	13	20	16	0.00	poor_call
024119	1	70	13	91	transition	1.00	0.54	0.38	9	11	0.09	0	5	11	8	15	14	0.40	poor_call
024119	1	72	13	86	transition	1.00	0.54	0.46	8	13	0.10	0	5	11	8	14	9	0.31	poor_call
024119	1	77	13	91	transition	0.79	0.62	0.38	15	20	0.10	0	5	14	10	11	9	0.41	poor_call
024119	1	112	13	100	transversion	0.98	0.54	0.46	24	28	0.15	0	6	29	23	11	9	0.42	poor_call
024119	1	123	13	100	transversion	1.00	0.62	0.38	17	19	0.17	0	5	15	13	15	14	0.37	poor_call
024119	1	146	11	98	transversion	1.00	0.64	0.36	17	19	0.20	0	3	15	12	15	14	0.47	poor_call
024119	1	194	11	94	transversion	1.00	0.55	0.45	12	12	0.26	0	4	10	10	14	12	0.45	poor_call
024119	1	240	11	95	indel	0.96	0.55	0.45	13	12	0.32	0	4	10	10	9	9	0.42	poor_call
024119	1	262	11	98	transition	1.00	0.64	0.36	14	12	0.35	0	3	15	12	17	15	0.44	poor_call
024119	1	267	11	92	transversion	0.60	0.64	0.36	14	13	0.36	0	4	10	10	10	10	0.37	poor_call
024119	1	275	11	97	transversion	1.00	0.64	0.36	13	13	0.37	0	3	13	11	18	15	0.44	poor_call
024119	1	288	11	95	transition	0.97	0.64	0.36	18	17	0.39	0	4	21	17	14	13	0.37	poor_call
024119	1	313	11	95	transversion	0.60	0.64	0.36	15	14	0.42	0	3	10	10	10	10	0.45	poor_call
024119	1	323	11	94	transition	0.99	0.55	0.45	12	12	0.43	0	4	11	10	11	10	0.39	poor_call
024119	1	330	11	94	transversion	1.00	0.55	0.45	11	11	0.44	0	4	10	10	13	11	0.45	poor_call
024119	1	332	11	91	transition	0.97	0.55	0.45	11	11	0.45	0	4	10	10	10	10	0.45	poor_call
024119	1	339	11	94	transversion	0.71	0.64	0.36	12	12	0.46	0	3	12	10	11	10	0.42	poor_call
024119	1	346	11	90	transversion	0.93	0.64	0.36	14	16	0.46	0	4	14	12	13	12	0.34	poor_call
024119	1	415	11	95	transition	0.94	0.64	0.36	11	12	0.44	0	3	12	11	13	12	0.43	poor_call
024119	1	440	11	93	transversion	0.60	0.64	0.36	13	12	0.41	0	4	11	10	10	10	0.45	poor_call
024119	1	447	11	94	transversion	0.98	0.64	0.36	15	13	0.40	0	3	13	12	14	14	0.47	poor_call
024119	1	458	11	89	transversion	0.92	0.55	0.45	11	12	0.39	0	5	10	10	9	9	0.41	poor_call
024119	1	462	11	95	transversion	0.93	0.55	0.45	11	14	0.38	0	5	16	16	10	9	0.36	poor_call
024119	1	464	11	93	transversion	0.98	0.64	0.36	13	14	0.38	0	3	12	11	14	13	0.46	poor_call
024119	1	484	11	94	transversion	0.96	0.64	0.36	11	11	0.35	0	3	12	11	14	13	0.47	poor_call
024119	1	494	11	95	transition	0.65	0.64	0.36	11	12	0.34	0	4	11	11	11	10	0.43	poor_call
024119	1	495	11	94	transversion	0.80	0.64	0.36	12	12	0.34	0	3	11	10	11	11	0.37	poor_call
024119	1	517	11	94	transversion	0.98	0.55	0.45	11	13	0.31	0	5	13	12	11	10	0.41	poor_call
024119	1	573	11	93	transversion	1.00	0.55	0.45	11	11	0.23	0	4	10	10	14	11	0.37	poor_call
024119	1	574	11	97	transversion	0.97	0.55	0.45	12	11	0.23	0	5	10	10	10	10	0.41	poor_call
024119	1	597	11	96	indel	0.83	0.64	0.36	10	10	0.20	0	3	8	7	10	10	0.45	poor_call
024119	1	603	11	96	indel	0.95	0.55	0.45	10	10	0.19	0	4	9	9	9	9	0.42	poor_call
024119	1	647	11	84	indel	0.53	0.64	0.36	10	11	0.13	0	4	12	8	10	8	0.43	poor_call
024119	1	686	11	94	transversion	0.77	0.64	0.36	12	12	0.08	0	3	9	9	11	11	0.38	poor_call
024119	1	692	11	94	transition	0.84	0.55	0.45	10	10	0.07	0	5	11	10	9	8	0.42	poor_call
024119	2	30	11	98	transversion	0.80	0.55	0.45	11	11	0.04	0	4	11	7	10	8	0.38	poor_call
024119	2	66	13	100	indel	0.92	0.62	0.38	19	18	0.09	0	5	39	34	9	9	0.38	poor_call
024119	2	77	13	94	transversion	0.99	0.54	0.46	7	10	0.10	0	5	8	8	14	10	0.29	poor_call
024119	2	81	13	94	transversion	0.74	0.38	0.38	9	9	0.11	0	5	8	7	9	7	0.38	poor_call
024119	2	97	13	100	transversion	0.98	0.62	0.38	11	11	0.13	0	5	13	11	11	11	0.43	poor_call
024119	2	106	13	100	transversion	0.61	0.69	0.31	12	11	0.14	0	4	12	11	11	11	0.31	poor_call
024119	2	115	13	100	transversion	0.99	0.54	0.46	11	11	0.15	0	5	10	9	11	9	0.25	poor_call
024119	2	116	13	100	transition	0.73	0.62	0.38	11	11	0.16	0	5	14	12	10	9	0.42	poor_call
024119	2	120	13	94	transversion	1.00	0.54	0.46	11	12	0.16	0	6	13	12	11	10	0.27	poor_call
024119	2	121	13	96	transversion	1.00	0.54	0.46	11	12	0.16	0	6	11	10	11	10	0.29	poor_call
024119	2	123	13	98	transversion	0.90	0.62	0.38	12	13	0.17	0	5	13	11	10	10	0.35	poor_call
024119	2	124	13	99	transversion	0.94	0.62	0.38	12	13	0.17	0	5	13	11	11	10	0.43	poor_call
024119	2	126	13	95	transversion	0.98	0.62	0.38	13	14	0.17	0	5	15	11	11	11	0.37	poor_call
024119	2	177	13	100	transversion	1.00	0.54	0.46	12	14	0.24	0	6	11	10	11	10	0.40	poor_call
024119	2	198	13	100	transversion	0.97	0.54	0.46	12	12	0.27	0	6	13	10	10	8	0.41	poor_call
024119	2	204	13	93	transversion	0.61	0.69	0.31	12	13	0.27	0	4	13	12	12	11	0.45	poor_call
024119	2	207	13	100	transversion	1.00	0.62	0.38	14	13	0.28	0	5	13	12	15	13	0.37	poor_call
024119	2	217	13	100	transition	1.00	0.54	0.46	16	15	0.29	0	6	13	12	13	11	0.36	poor_call
024119	2	225	13	100	transversion	0.83	0.69	0.31	15	15	0.30	0	4	13	12	13	12	0.32	poor_call
024119	2	228	13	100	transition	0.66	0.69	0.31	14	15	0.31	0	4	13	12	12	11	0.41	poor_call
024119	2	275	13	100	transversion	0.95	0.69	0.31	12	12	0.37	0	3	11	10	10	10	0.38	poor_call
024119	2	278	13	100	transversion	0.99	0.62	0.38	11	12	0.37	0	5	12	11	13	12	0.43	poor_call
024119	2	284	13	100	transversion	1.00	0.54	0.46	11	12	0.38	0	6	14	11	11	11	0.32	poor_call
024119	2	527	13	100	transversion	0.99	0.69	0.31	11	13	0.29	0	3	11	10	13	12	0.41	poor_call
024119	2	532	13	92	transversion	1.00	0.54	0.46	12	13	0.29	0	6	11	11	11	10	0.38	poor_call
024119	2	559	13	100	transversion	0.97	0.62	0.38	14	13	0.25	0	4	12	10	11	11	0.31	poor_call
024119	2	580	11	98	transversion	0.97	0.55	0.45	13	12	0.22	0	5	10	10	10	10	0.36	poor_call
024119	2	587	11	100	transversion	1.00	0.55	0.45	15	13	0.21	0	4	13	11	17	14	0.37	poor_call
024119	2	635	11	98	transversion	0.77	0.55	0.45	9	9	0.15	0	4	8	8	8	8	0.39	poor_call
024119	2	689	11	92	indel	0.78	0.64	0.36	8	8	0.08	0	4	11	9	12	10	0.36	poor_call
017839	1	372	13	96	transition	0.73	0.62	0.38	30	33	0.45	0	0	37	31	10	9	0.00	poor_call
017839	1	735	13	97	transversion	0.94	0.54	0.38	31	36	0.11	0	0	40	38	15	10	0.00	poor_call
016891	1	65	13	97	transversion	0.54	0.69	0.31	30	31	0.17	0	0	56	38	11	11	0.00	poor_call
016891	1	155	13	100	transversion	1.00	0.54	0.46	35	35	0.40	3	3	42	36	42	37	0.00	good_call
025859	1	30	13	100	indel	0.54	0.69	0.23	17	17	0.03	0	3	32	24	15	13	0.05	poor_call
025859	1	37	13	100	indel	0.80	0.69	0.31	22	25	0.04	0	4	31	16	13	11	0.05	poor_call
025859	1	133	24	87	transversion	1.00	0.62	0.21	24	24	0.14	0	0	40	30	9	9	0.00	good_call
025859	1	176	25	91	indel	0.80	0.72	0.28	26	26	0.19	0	0	51	35	8	8	0.00	poor_call
025859	1	207	25	92	transition	1.00	0.60	0.40	27	28	0.22	5	5	45	26	43	24	0.05	good_call
025859	1	233	25	100	transversion	1.00	0.68	0.32	30	30	0.25	0	0	56	37	10	10	0.00	poor_call
025859	1	283	25	100	transversion	0.71	0.84	0.16	31	30	0.30	0	0	56	34	15	15	0.00	poor_call
025859	1	286	25	100	transversion	0.82	0.76	0.24	31	31	0.30	0	0	56	36	12	10	0.00	poor_call
025859	1	299	25	99	transversion	1.00	0.56	0.44	32	33	0.32	0	0	56	48	12	10	0.00	poor_call
025859	1	303	25	90	transversion	0.92	0.84	0.16	33	34	0.32	0	0	56	35	19	17	0.00	poor_call
025859	1	315	25	100	transversion	0.90	0.84	0.16	34	34	0.33	0	0	56	34	21	16	0.00	poor_call
025859	1	317	25	100	transversion	1.00	0.64	0.36	34	34	0.34	0	0	56	44	22	15	0.00	poor_call
025859	1	319	25	97	transversion	1.00	0.56	0.44	33	34	0.34	0	0	56	51	22	17	0.00	poor_call
025859	1	384	25	100	transversion	1.00	0.52	0.48	36	36	0.41	0	0	56	55	22	20	0.00	poor_call
025859	1	404	25	100	transversion	1.00	0.56	0.44	42	40	0.43	0	0	56	51	22	19	0.00	poor_call
025859	1	411	25	100	transversion	1.00	0.52	0.48	43	41	0.44	0	0	56	56	36	33	0.00	poor_call
025859	1	414	25	100	transversion	1.00	0.52	0.48	40	40	0.44	0	0	56	56	11	11	0.00	poor_call
025859	1	416	25	90	transversion	1.00	0.56	0.44	38	40	0.44	0	0	56	52	27	20	0.00	poor_call
025859	1	420	25	91	transversion	1.00	0.52	0.48	37	37	0.45	0	0	56	56	31	24	0.00	poor_call
025859	1	423	25	100	transversion	1.00	0.52	0.48	37	36	0.45	0	0	56	56	16	13	0.00	poor_call
025859	1	426	25	100	transversion	1.00	0.52	0.48	35	36	0.45	0	0	56	52	15	12	0.00	poor_call
025859	1	429	25	100	transition	1.00	0.52	0.48	34	39	0.45	0	0	56	51	27	25	0.00	poor_call
025859	1	431	25	90	transition	1.00	0.56	0.44	35	40	0.46	0	0	51	48	17	15	0.00	poor_call
025859	1	434	25	90	transition	1.00	0.52	0.48	41	41	0.46	0	0	56	54	19	16	0.00	poor_call
025859	1	797	25	95	indel	0.94	0.64	0.24	28	27	0.15	0	0	51	39	11	10	0.00	poor_call
025859	1	808	25	89	indel	0.72	0.76	0.20	23	23	0.14	0	0	40	29	12	10	0.00	poor_call
025859	1	823	25	100	indel	1.00	0.60	0.40	24	23	0.13	0	0	45	35	8	7	0.00	poor_call
025859	1	829	25	100	transversion	1.00	0.48	0.20	22	22	0.12	2	2	35	30	40	22	0.05	good_call
025859	1	879	13	96	transition	1.00	0.54	0.46	16	18	0.07	0	6	12	10	12	11	0.05	poor_call
014351	1	12	7	94	transversion	0.99	0.57	0.43	15	16	0.03	0	2	28	21	22	18	0.00	poor_call
014351	1	40	12	97	transversion	0.92	0.75	0.25	25	27	0.10	0	0	40	30	18	18	0.00	poor_call
014351	1	61	12	100	transition	0.81	0.75	0.25	39	37	0.15	0	0	56	51	17	16	0.00	poor_call
014351	1	154	12	100	transversion	0.99	0.75	0.25	40	39	0.38	0	0	51	44	22	21	0.00	poor_call
014351	1	165	12	100	transition	0.90	0.75	0.25	34	35	0.40	0	0	40	37	21	17	0.00	poor_call
014351	1	195	12	100	transversion	0.87	0.75	0.25	38	39	0.48	0	0	51	42	21	17	0.00	poor_call
014351	1	221	12	100	transversion	1.00	0.58	0.42	35	37	0.46	0	0	45	44	19	18	0.00	poor_call
014351	1	349	9	97	indel	1.00	0.78	0.22	25	25	0.15	0	2	40	32	37	36	0.47	good_call
014351	1	350	9	97	indel	1.00	0.78	0.22	25	24	0.15	0	2	40	29	37	36	0.47	good_call
014351	1	351	8	97	indel	1.00	0.75	0.25	24	24	0.14	0	2	40	33	37	36	0.47	good_call
014351	1	352	8	97	indel	1.00	0.75	0.25	27	27	0.14	0	2	40	33	37	36	0.47	good_call
014351	1	353	8	100	indel	1.00	0.75	0.25	26	27	0.14	0	2	40	33	37	36	0.47	good_call
014351	1	354	8	82	indel	1.00	0.62	0.25	25	27	0.14	0	2	39	32	37	36	0.47	good_call
014351	1	355	8	82	indel	1.00	0.62	0.25	25	27	0.13	0	2	39	32	37	36	0.47	good_call
014351	1	356	8	80	indel	1.00	0.75	0.25	24	26	0.13	0	2	39	23	37	36	0.47	good_call
022371	1	102	13	58	transition	0.62	0.54	0.46	29	33	0.25	0	0	51	46	9	7	0.00	poor_call
022371	1	349	12	82	indel	0.95	0.67	0.33	31	31	0.14	0	0	51	43	14	12	0.00	poor_call
021715	1	226	11	82	transition	1.00	0.64	0.36	45	43	0.36	2	2	56	56	56	55	0.50	good_call
021715	1	286	11	72	transition	1.00	0.64	0.36	42	42	0.46	2	2	56	51	56	50	0.50	good_call
021715	1	340	11	72	transversion	1.00	0.64	0.36	44	44	0.46	2	2	56	50	56	50	0.50	good_call
021715	1	562	11	66	indel	0.53	0.73	0.27	26	24	0.10	0	0	51	39	13	12	0.00	poor_call
016893	1	38	13	98	indel	0.64	0.69	0.31	27	28	0.07	0	0	38	29	19	10	0.00	poor_call
014353	1	732	13	100	indel	1.00	0.54	0.46	33	31	0.35	3	3	51	32	51	34	0.35	good_call
014353	1	733	13	100	indel	1.00	0.62	0.38	33	31	0.35	2	2	51	30	51	36	0.40	good_call
014353	1	734	13	100	indel	1.00	0.62	0.38	33	32	0.35	2	2	51	29	51	36	0.40	good_call
014353	1	735	13	100	indel	1.00	0.62	0.38	32	32	0.35	2	2	51	30	51	36	0.40	good_call
014353	1	736	13	100	indel	1.00	0.62	0.38	32	32	0.35	2	2	51	29	51	36	0.40	good_call
014353	1	737	13	50	indel	1.00	0.62	0.38	31	32	0.35	2	2	45	27	51	36	0.40	good_call
014353	1	738	12	58	indel	1.00	0.58	0.42	31	32	0.34	2	3	45	30	51	36	0.35	good_call
014353	1	739	12	58	indel	1.00	0.58	0.42	31	31	0.34	2	3	40	32	51	36	0.35	good_call
014353	1	759	12	92	indel	1.00	0.58	0.33	28	28	0.33	1	2	56	32	51	36	0.35	good_call
014353	1	760	12	82	indel	1.00	0.75	0.25	29	28	0.33	0	1	56	27	51	48	0.25	good_call
014353	1	761	12	97	indel	0.93	0.92	0.08	29	28	0.32	0	0	56	31	48	48	0.00	good_call
014353	1	762	12	97	indel	1.00	0.67	0.33	29	28	0.32	1	2	56	38	43	26	0.35	poor_call
014353	1	778	12	98	indel	0.90	0.67	0.33	27	27	0.31	0	0	45	39	12	11	0.00	poor_call
014353	1	783	12	67	indel	0.99	0.58	0.42	25	26	0.30	0	0	51	43	11	10	0.00	poor_call
014353	1	821	12	100	indel	0.99	0.67	0.25	26	26	0.27	0	0	39	31	23	19	0.00	poor_call
014353	1	823	12	98	indel	0.86	0.67	0.25	26	26	0.27	0	0	51	41	18	15	0.00	poor_call
014353	1	829	12	90	indel	0.99	0.58	0.42	27	27	0.26	0	0	40	40	11	11	0.00	poor_call
014353	1	841	12	82	indel	0.57	0.58	0.42	27	28	0.25	0	0	45	42	7	7	0.00	poor_call
014353	1	848	12	98	indel	0.89	0.58	0.42	27	26	0.25	0	0	45	45	10	8	0.00	poor_call
014353	1	856	12	90	indel	0.88	0.67	0.25	26	26	0.24	0	0	35	31	15	15	0.00	poor_call
022373	2	39	9	79	transversion	0.74	0.67	0.33	15	16	0.05	0	2	32	24	19	14	0.31	poor_call
022373	2	90	14	90	transversion	0.96	0.79	0.21	18	16	0.11	0	0	33	16	22	20	0.00	poor_call
022373	2	116	12	88	transition	1.00	0.58	0.42	16	17	0.14	1	1	19	14	27	17	0.56	poor_call
022373	2	120	12	83	transversion	0.98	0.58	0.42	17	17	0.15	1	1	42	22	15	11	0.56	poor_call
022373	2	131	12	89	transversion	0.92	0.42	0.25	13	16	0.16	0	0	9	8	9	8	0.00	poor_call
022373	2	132	12	83	transition	0.85	0.58	0.33	13	15	0.16	0	1	10	8	13	11	0.00	poor_call
022373	2	138	13	88	transversion	1.00	0.69	0.31	16	15	0.17	0	0	39	18	14	14	0.00	poor_call
022373	2	155	12	78	transversion	0.99	0.67	0.33	16	15	0.19	0	0	29	16	25	17	0.00	poor_call
022373	2	173	10	84	transversion	1.00	0.60	0.40	12	13	0.21	0	1	11	9	24	24	0.06	poor_call
022373	2	202	8	75	transversion	0.89	0.75	0.25	13	14	0.25	0	1	21	13	25	24	0.56	poor_call
022373	2	212	7	79	transversion	0.66	0.57	0.29	12	13	0.26	0	1	14	14	22	18	0.56	poor_call
022373	2	214	7	70	transversion	0.50	0.71	0.29	12	12	0.26	0	1	11	9	22	18	0.56	poor_call
022373	2	221	7	74	transversion	0.77	0.71	0.29	12	11	0.27	0	1	18	11	25	20	0.56	poor_call
022373	2	231	6	76	transversion	0.71	0.50	0.50	10	11	0.28	0	2	13	13	18	16	0.34	poor_call
022373	2	232	6	78	transversion	0.80	0.50	0.50	10	11	0.29	0	2	14	14	21	16	0.34	poor_call
022373	2	251	6	74	transversion	0.97	0.50	0.33	9	9	0.31	0	2	14	14	25	24	0.34	poor_call
021717	1	287	13	37	transition	0.54	0.54	0.38	30	33	0.27	0	0	51	48	9	8	0.00	poor_call
018499	1	225	7	100	indel	1.00	0.71	0.29	47	47	0.37	0	2	56	52	46	46	0.64	good_call
018499	1	226	7	50	indel	1.00	0.71	0.29	46	47	0.37	0	2	56	52	46	46	0.64	good_call
018499	1	227	7	0	indel	1.00	0.71	0.29	45	47	0.36	0	2	50	44	46	46	0.64	good_call
018499	1	314	7	100	indel	1.00	0.71	0.29	36	36	0.12	0	2	33	30	34	31	0.64	poor_call
018499	1	315	7	75	indel	1.00	0.57	0.43	33	34	0.12	0	2	34	29	24	24	0.18	poor_call
018499	1	316	7	25	indel	1.00	0.57	0.43	31	32	0.11	0	2	34	29	24	24	0.18	poor_call
018499	1	323	7	100	transversion	0.77	0.57	0.43	19	20	0.10	0	3	14	12	17	13	0.31	poor_call
018499	2	101	7	100	indel	0.54	0.71	0.29	15	20	0.28	0	2	15	14	17	17	0.64	poor_call
018499	2	102	7	50	indel	0.54	0.71	0.29	18	20	0.29	0	2	16	16	17	17	0.64	poor_call
018499	2	103	7	0	indel	0.54	0.71	0.29	19	19	0.29	0	2	15	13	17	17	0.64	poor_call
018499	2	153	7	100	transversion	0.81	0.57	0.43	20	18	0.43	0	3	23	22	15	13	0.48	poor_call
018499	2	196	7	98	transversion	0.87	0.57	0.43	21	19	0.45	0	3	21	18	17	14	0.33	poor_call
018499	2	306	7	100	transversion	0.68	0.57	0.43	25	23	0.14	0	3	18	16	13	12	0.33	poor_call
018499	2	319	7	100	transition	0.56	0.57	0.43	22	21	0.10	0	3	17	15	12	11	0.36	poor_call
013553	1	13	11	90	transversion	0.94	0.55	0.45	30	28	0.03	0	0	46	44	11	9	0.00	poor_call
022375	2	68	9	78	transversion	1.00	0.67	0.33	13	13	0.10	0	1	11	8	30	30	0.50	poor_call
022375	2	144	8	45	indel	0.53	0.50	0.38	14	16	0.20	0	3	14	12	13	10	0.17	poor_call
021573	1	18	12	67	indel	1.00	0.67	0.25	34	34	0.04	0	0	56	49	28	27	0.00	poor_call
021573	1	372	13	100	transversion	1.00	0.62	0.38	42	43	0.20	2	2	56	43	51	40	0.00	good_call
021573	1	401	13	100	transversion	0.86	0.54	0.46	31	32	0.14	0	0	45	41	8	8	0.00	poor_call
014357	1	45	13	57	transversion	0.66	0.54	0.38	32	34	0.09	0	0	56	52	9	8	0.00	poor_call
021575	1	11	13	86	indel	0.91	0.69	0.31	24	24	0.02	0	0	34	25	14	12	0.00	poor_call
021575	1	16	13	98	indel	1.00	0.77	0.23	29	27	0.02	0	0	56	40	26	21	0.00	poor_call
021575	1	19	13	75	indel	0.99	0.77	0.23	29	28	0.03	0	0	40	32	25	20	0.00	poor_call
021575	1	33	13	92	indel	0.59	0.54	0.38	28	31	0.05	0	0	56	47	8	7	0.00	poor_call
021575	1	570	13	100	transversion	1.00	0.69	0.31	46	44	0.17	2	2	56	51	40	39	0.00	good_call
021575	1	592	13	100	transversion	0.99	0.69	0.31	40	41	0.14	0	0	56	50	19	15	0.00	poor_call
013557	1	469	5	86	transversion	0.97	0.60	0.40	13	13	0.49	0	2	29	26	24	24	0.61	poor_call
013557	1	499	6	83	transversion	0.66	0.67	0.33	15	15	0.48	0	2	29	17	23	18	0.61	poor_call
013557	1	556	9	87	transition	0.91	0.56	0.44	15	16	0.42	2	2	22	16	15	11	0.61	poor_call
013557	1	559	9	85	transition	1.00	0.56	0.44	17	16	0.42	2	2	40	18	19	14	0.61	poor_call
013557	1	565	9	89	transversion	1.00	0.56	0.44	18	17	0.41	1	2	27	18	40	26	0.05	poor_call
013557	1	571	10	90	transversion	1.00	0.50	0.40	16	16	0.41	1	2	33	16	29	17	0.26	poor_call
013557	1	688	10	91	transversion	1.00	0.60	0.30	21	21	0.29	1	1	46	23	29	24	0.68	poor_call
013557	1	693	9	88	transition	1.00	0.44	0.44	22	21	0.28	2	2	44	30	32	24	0.61	poor_call
013557	1	704	9	88	transversion	0.99	0.44	0.33	19	20	0.27	1	1	35	24	28	18	0.68	poor_call
013557	1	710	9	96	indel	1.00	0.67	0.33	19	18	0.26	1	1	40	23	24	23	0.68	poor_call
013557	1	710	9	94	indel	0.92	0.67	0.33	18	18	0.26	1	1	40	23	21	15	0.68	poor_call
013557	1	742	9	88	transversion	1.00	0.56	0.44	19	18	0.23	2	2	56	26	29	19	0.61	poor_call
013557	1	782	9	94	indel	0.68	0.78	0.22	19	19	0.19	0	0	43	22	29	20	0.00	poor_call
013557	1	794	9	89	transversion	0.59	0.78	0.22	21	20	0.18	0	0	35	25	27	20	0.00	poor_call
013557	1	804	9	88	transversion	1.00	0.44	0.44	19	20	0.17	2	2	40	36	17	14	0.61	poor_call
013557	1	853	9	93	transversion	0.99	0.56	0.44	15	17	0.12	1	2	13	10	24	19	0.05	poor_call
013557	1	887	7	90	transition	0.75	0.71	0.29	21	20	0.08	0	2	30	23	22	20	0.61	poor_call
013557	1	890	7	88	indel	0.96	0.71	0.29	20	20	0.08	0	2	30	23	26	24	0.61	poor_call
013557	1	890	7	83	indel	0.59	0.71	0.29	19	20	0.08	0	2	30	23	20	18	0.61	poor_call
022379	2	21	9	46	indel	0.78	0.56	0.22	19	19	0.06	0	1	40	38	24	19	0.00	poor_call
022379	2	39	14	74	transversion	1.00	0.50	0.50	20	20	0.12	2	2	11	9	51	34	0.00	poor_call
022379	2	46	14	80	transversion	0.54	0.57	0.29	20	22	0.14	0	0	51	32	11	10	0.00	poor_call
022379	2	58	14	85	transversion	1.00	0.64	0.36	22	25	0.18	0	0	11	9	51	44	0.00	poor_call
021577	1	42	7	55	transition	1.00	0.57	0.43	26	26	0.08	0	3	56	42	51	44	0.17	good_call
021577	1	257	13	100	transition	1.00	0.69	0.31	53	50	0.46	2	2	56	54	56	54	0.25	good_call
021577	1	458	13	92	transversion	0.87	0.54	0.46	27	33	0.18	0	0	45	37	9	8	0.00	poor_call
021577	1	503	10	80	indel	0.55	0.70	0.30	25	26	0.10	0	0	39	32	14	12	0.00	poor_call
013559	1	23	13	98	indel	1.00	0.62	0.38	23	24	0.03	0	0	26	16	27	20	0.00	poor_call
013559	1	385	13	100	transition	0.94	0.77	0.23	32	34	0.42	0	0	34	26	20	19	0.00	poor_call
018641	1	29	7	71	transversion	0.50	0.57	0.43	15	18	0.07	0	3	26	20	11	11	0.00	poor_call
018641	1	44	13	98	transition	0.59	0.69	0.31	28	28	0.10	0	0	47	34	15	11	0.00	poor_call
018641	1	50	13	100	indel	1.00	0.69	0.31	31	27	0.11	0	0	34	29	29	26	0.00	poor_call
018641	1	52	13	70	indel	0.99	0.85	0.15	29	27	0.12	0	0	42	37	30	30	0.00	poor_call
018641	1	161	13	100	transition	0.61	0.77	0.23	34	37	0.37	0	0	46	36	21	15	0.00	poor_call
018641	1	339	13	82	indel	0.99	0.85	0.15	32	36	0.23	1	1	56	29	40	30	0.11	good_call
018641	1	339	13	82	indel	0.66	0.92	0.08	32	36	0.23	0	0	56	27	40	40	0.00	poor_call
018641	1	362	13	100	indel	1.00	0.77	0.23	38	37	0.17	1	1	44	34	40	36	0.11	good_call
018641	1	373	13	90	indel	0.65	0.54	0.38	25	28	0.15	0	0	30	25	8	7	0.00	poor_call
016101	1	32	12	97	transversion	1.00	0.42	0.33	13	12	0.09	0	1	13	9	18	16	0.00	poor_call
016101	1	45	13	92	indel	0.99	0.77	0.23	17	15	0.13	0	0	24	13	22	20	0.00	poor_call
016101	1	56	13	95	transversion	1.00	0.54	0.46	15	16	0.16	0	0	34	24	11	10	0.00	poor_call
016101	1	63	13	98	transversion	1.00	0.54	0.46	20	21	0.18	0	0	39	24	17	14	0.00	poor_call
016101	1	69	13	100	transversion	1.00	0.54	0.46	28	24	0.20	0	0	39	37	16	15	0.00	poor_call
016101	1	80	13	100	transition	1.00	0.54	0.46	22	26	0.23	0	0	40	23	25	20	0.00	poor_call
016101	1	82	13	90	transversion	1.00	0.62	0.38	22	27	0.24	0	0	40	24	16	13	0.00	poor_call
016101	1	97	13	100	transversion	1.00	0.54	0.46	33	30	0.28	0	0	56	47	13	11	0.00	poor_call
016101	1	114	13	100	transversion	1.00	0.54	0.46	29	29	0.33	0	0	30	26	17	14	0.00	poor_call
016101	1	115	13	90	transversion	0.98	0.69	0.31	30	29	0.33	0	0	30	23	17	15	0.00	poor_call
016101	1	147	13	90	transversion	0.99	0.62	0.38	31	29	0.43	0	0	56	45	13	12	0.00	poor_call
016101	1	154	13	92	transversion	0.82	0.69	0.31	29	31	0.45	0	0	51	36	14	12	0.00	poor_call
016101	1	178	13	100	transversion	0.86	0.69	0.31	26	25	0.48	0	0	50	41	13	12	0.00	poor_call
016101	1	194	13	95	transversion	0.79	0.69	0.31	23	23	0.44	0	0	29	18	13	12	0.00	poor_call
016101	1	242	13	98	transversion	0.91	0.69	0.31	20	21	0.30	0	0	46	29	15	13	0.00	poor_call
016101	1	255	13	98	transversion	0.86	0.69	0.31	17	17	0.26	0	0	29	15	14	12	0.00	poor_call
016101	1	265	13	100	transversion	0.99	0.62	0.38	19	17	0.23	0	0	32	23	13	12	0.00	poor_call
024121	1	101	27	72	transition	1.00	0.56	0.44	26	28	0.24	0	0	44	38	11	8	0.00	poor_call
024121	1	140	27	92	transversion	0.70	0.70	0.26	39	40	0.33	0	0	56	49	10	9	0.00	poor_call
024121	1	278	27	69	transversion	0.98	0.63	0.37	33	37	0.33	0	0	56	42	10	7	0.00	poor_call
024121	1	319	26	64	transition	0.62	0.58	0.42	31	33	0.24	0	0	56	49	8	5	0.00	poor_call
024121	1	345	26	84	transversion	0.95	0.92	0.08	34	36	0.17	1	1	56	35	56	32	0.00	good_call
024121	1	354	26	78	indel	1.00	0.65	0.35	35	34	0.15	0	0	56	47	21	15	0.00	poor_call
025861	1	39	25	94	indel	1.00	0.68	0.32	17	17	0.05	0	0	18	13	10	9	0.00	poor_call
025861	1	41	25	93	indel	1.00	0.60	0.40	16	17	0.05	0	0	32	23	10	9	0.00	poor_call
025861	1	54	25	87	indel	0.95	0.64	0.16	20	18	0.06	0	0	33	24	19	14	0.00	poor_call
025861	1	320	25	100	transversion	1.00	0.84	0.16	47	46	0.37	2	2	51	45	51	46	0.11	good_call
025861	1	757	25	90	indel	0.73	0.84	0.16	24	25	0.12	0	0	40	29	14	13	0.00	poor_call
025861	1	791	25	97	transition	1.00	0.52	0.44	10	14	0.08	1	1	19	14	13	8	0.00	poor_call
025861	1	798	25	76	transversion	1.00	0.68	0.32	17	16	0.07	0	0	39	29	13	13	0.00	poor_call
025861	1	824	25	89	indel	1.00	0.52	0.28	13	13	0.04	2	2	25	10	32	13	0.11	poor_call
025861	1	827	25	93	transversion	1.00	0.64	0.28	11	12	0.04	1	1	25	12	17	12	0.00	poor_call
016103	1	52	13	100	transversion	1.00	0.54	0.46	27	27	0.09	0	0	40	40	13	11	0.00	poor_call
016103	1	62	13	100	transversion	1.00	0.54	0.46	29	29	0.11	0	0	40	37	18	15	0.00	poor_call
016103	1	63	13	100	transition	1.00	0.54	0.46	27	29	0.11	0	0	39	34	14	13	0.00	poor_call
016103	1	64	13	100	transversion	1.00	0.54	0.46	27	29	0.11	0	0	39	34	18	15	0.00	poor_call
016103	1	84	13	100	transversion	0.94	0.54	0.46	24	23	0.15	0	0	39	34	11	8	0.00	poor_call
016103	1	88	13	100	indel	1.00	0.77	0.23	21	24	0.15	0	0	30	16	24	23	0.00	poor_call
016103	1	91	13	100	transition	1.00	0.54	0.46	21	24	0.16	0	0	29	26	16	14	0.00	poor_call
016103	1	124	13	100	transition	1.00	0.54	0.46	24	27	0.22	0	0	24	21	18	15	0.00	poor_call
016103	1	127	13	100	transversion	1.00	0.54	0.46	22	26	0.22	0	0	19	15	21	17	0.00	poor_call
016103	1	137	13	100	indel	0.98	0.69	0.31	30	28	0.24	0	0	56	38	15	13	0.00	poor_call
016103	1	144	13	100	transversion	1.00	0.54	0.46	28	26	0.25	0	0	46	40	18	16	0.00	poor_call
016103	1	181	13	100	transversion	0.97	0.54	0.46	26	26	0.32	0	0	40	37	10	9	0.00	poor_call
016103	1	187	13	100	transition	1.00	0.62	0.38	23	24	0.33	0	0	17	11	17	15	0.00	poor_call
016103	1	195	13	100	transversion	0.65	0.69	0.31	30	27	0.34	0	0	45	36	12	11	0.00	poor_call
016103	1	201	13	100	transition	1.00	0.62	0.38	31	30	0.35	0	0	45	39	17	14	0.00	poor_call
016103	1	202	13	100	transversion	1.00	0.54	0.46	31	29	0.35	0	0	45	43	17	14	0.00	poor_call
016103	1	207	13	90	transversion	1.00	0.54	0.46	30	30	0.36	0	0	45	44	18	15	0.00	poor_call
016103	1	212	13	90	transversion	1.00	0.54	0.46	28	29	0.37	0	0	45	38	13	12	0.00	poor_call
016103	1	217	13	90	transversion	1.00	0.54	0.46	28	29	0.38	0	0	51	47	10	10	0.00	poor_call
016103	1	256	13	100	transition	0.90	0.62	0.38	23	25	0.45	0	0	45	31	11	10	0.00	poor_call
016103	1	273	13	100	transition	1.00	0.54	0.46	23	26	0.48	0	0	26	21	10	10	0.00	poor_call
016103	1	274	13	100	transversion	1.00	0.54	0.46	23	26	0.48	0	0	26	21	11	10	0.00	poor_call
016103	1	379	13	100	transition	1.00	0.62	0.38	22	24	0.34	0	0	31	26	15	14	0.00	poor_call
016103	1	380	13	100	transversion	1.00	0.54	0.46	22	24	0.34	0	0	33	28	15	12	0.00	poor_call
016103	1	402	13	100	transition	1.00	0.54	0.46	17	15	0.30	0	0	25	22	20	16	0.00	poor_call
016103	1	410	13	100	transversion	1.00	0.54	0.46	14	16	0.28	0	0	10	10	16	14	0.00	poor_call
016103	1	414	13	99	transversion	1.00	0.54	0.46	13	16	0.28	0	0	11	9	12	12	0.00	poor_call
016103	1	420	13	95	transversion	1.00	0.54	0.46	17	16	0.27	0	0	29	24	22	18	0.00	poor_call
016103	1	425	13	90	transversion	1.00	0.62	0.38	19	18	0.26	0	0	19	16	17	16	0.00	poor_call
016103	1	440	13	93	transversion	0.99	0.62	0.38	16	20	0.23	0	0	24	20	20	12	0.00	poor_call
016103	1	472	12	89	transition	0.92	0.58	0.42	13	13	0.17	0	0	24	17	10	10	0.00	poor_call
016103	1	473	12	83	indel	1.00	0.58	0.42	12	13	0.17	0	0	10	9	22	17	0.00	poor_call
016103	1	499	11	94	indel	0.59	0.64	0.36	12	13	0.13	0	0	10	8	9	9	0.00	poor_call
015301	1	61	10	99	transversion	1.00	0.50	0.50	19	19	0.10	0	1	12	11	24	20	0.37	poor_call
015301	1	63	10	100	transversion	0.66	0.70	0.30	19	21	0.11	0	0	22	14	18	14	0.00	poor_call
015301	1	69	10	100	indel	0.73	0.80	0.20	26	24	0.12	0	0	30	24	23	20	0.00	poor_call
015301	1	72	10	100	indel	0.63	0.80	0.20	30	26	0.12	0	1	52	36	24	20	0.37	poor_call
015301	1	82	10	92	transition	0.52	0.60	0.40	24	26	0.14	0	1	40	34	11	9	0.37	poor_call
015301	1	93	10	100	indel	1.00	0.60	0.40	20	24	0.16	0	1	21	15	21	19	0.37	poor_call
015301	1	97	10	98	transition	0.64	0.60	0.40	22	23	0.17	0	1	51	35	11	10	0.37	poor_call
015301	1	109	10	98	transversion	0.94	0.50	0.50	20	21	0.19	0	1	51	46	9	9	0.37	poor_call
015301	1	117	10	100	indel	1.00	0.50	0.50	19	19	0.20	0	1	40	36	24	17	0.37	poor_call
015301	1	121	10	90	transversion	0.84	0.50	0.50	20	20	0.21	0	0	10	8	30	30	0.00	poor_call
015301	1	122	10	98	indel	0.95	0.70	0.30	20	22	0.21	0	0	23	15	16	16	0.00	poor_call
015301	1	124	10	100	transversion	0.98	0.50	0.50	20	23	0.21	0	0	11	10	23	18	0.00	poor_call
015301	1	147	10	100	transversion	1.00	0.50	0.50	24	25	0.25	0	1	14	13	15	14	0.37	poor_call
015301	1	150	10	100	transversion	0.99	0.50	0.50	21	26	0.26	0	0	11	11	36	32	0.00	poor_call
015301	1	158	10	100	transition	1.00	0.50	0.50	26	25	0.27	0	0	14	13	51	50	0.00	poor_call
015301	1	161	10	100	transition	1.00	0.50	0.50	27	25	0.27	0	1	40	38	18	15	0.37	poor_call
015301	1	175	10	100	transversion	1.00	0.50	0.50	23	25	0.30	0	0	13	12	30	28	0.00	poor_call
015301	1	176	10	98	transversion	1.00	0.50	0.50	23	25	0.30	0	0	13	12	45	45	0.00	poor_call
015301	1	179	10	100	transversion	1.00	0.50	0.50	26	25	0.31	0	0	13	12	45	41	0.00	poor_call
015301	1	188	10	96	transition	1.00	0.50	0.50	27	24	0.32	0	0	18	16	26	24	0.00	poor_call
015301	1	189	10	100	transition	1.00	0.50	0.50	26	24	0.32	0	0	18	16	26	24	0.00	poor_call
015301	1	190	10	100	transversion	1.00	0.50	0.50	24	24	0.32	0	0	19	18	26	24	0.00	poor_call
015301	1	195	10	93	transition	0.63	0.50	0.30	21	24	0.33	0	0	10	9	11	11	0.00	poor_call
015301	1	203	10	100	transversion	1.00	0.50	0.50	25	23	0.35	0	0	16	14	40	37	0.00	poor_call
015301	1	204	10	100	transition	1.00	0.50	0.50	26	23	0.35	0	0	15	13	39	36	0.00	poor_call
015301	1	207	10	100	transversion	1.00	0.50	0.50	25	25	0.35	0	1	39	36	19	17	0.37	poor_call
015301	1	214	10	100	transversion	1.00	0.50	0.50	25	25	0.37	0	0	15	14	35	35	0.00	poor_call
015301	1	223	10	98	transversion	1.00	0.50	0.50	25	25	0.38	0	1	40	39	12	11	0.37	poor_call
015301	1	224	10	100	transversion	0.78	0.60	0.40	25	24	0.38	0	0	40	33	12	10	0.00	poor_call
015301	1	234	10	100	transversion	0.94	0.50	0.50	19	21	0.40	0	1	22	19	9	9	0.37	poor_call
015301	1	255	10	100	transition	0.95	0.50	0.50	22	23	0.44	0	0	9	9	40	36	0.00	poor_call
015301	1	279	10	99	transversion	1.00	0.50	0.50	20	19	0.48	0	1	24	21	14	12	0.37	poor_call
015301	1	288	10	100	transversion	0.96	0.50	0.50	22	22	0.49	0	0	11	9	34	25	0.00	poor_call
015301	1	289	10	100	transversion	0.90	0.50	0.50	21	23	0.49	0	1	34	28	9	8	0.37	poor_call
015301	1	293	10	93	transversion	0.63	0.80	0.20	20	23	0.50	0	0	28	14	25	22	0.00	poor_call
024123	1	33	11	76	indel	1.00	0.73	0.27	14	13	0.04	0	3	24	22	23	21	0.07	poor_call
024123	1	60	18	79	indel	0.72	0.67	0.33	22	22	0.08	0	0	46	37	10	8	0.00	poor_call
024123	1	66	21	91	indel	0.99	0.76	0.24	24	24	0.09	0	0	56	33	19	13	0.00	poor_call
024123	1	98	22	86	indel	1.00	0.86	0.14	27	28	0.13	0	0	37	24	32	30	0.00	poor_call
024123	1	98	22	93	indel	1.00	0.86	0.14	26	28	0.13	0	0	37	24	25	25	0.00	poor_call
024123	1	98	22	89	indel	1.00	0.86	0.14	25	27	0.13	0	0	37	24	25	25	0.00	poor_call
024123	1	248	25	100	transversion	1.00	0.68	0.32	48	51	0.33	4	4	56	47	51	42	0.05	good_call
024123	1	328	25	100	transversion	1.00	0.92	0.08	49	50	0.43	1	1	56	53	56	49	0.07	good_call
024123	1	475	25	100	transversion	1.00	0.72	0.28	54	53	0.37	3	3	56	55	56	56	0.02	good_call
024123	1	613	25	96	transversion	0.89	0.72	0.28	35	37	0.19	0	0	56	42	11	9	0.00	poor_call
024123	1	616	25	99	transversion	1.00	0.56	0.44	36	36	0.19	5	5	56	39	56	32	0.05	good_call
024123	1	671	25	33	indel	0.68	0.92	0.08	32	31	0.11	0	0	40	31	29	24	0.00	poor_call
024123	1	685	24	96	indel	0.89	0.71	0.21	27	27	0.09	0	0	56	36	16	11	0.00	poor_call
024123	1	691	24	96	indel	0.72	0.71	0.29	23	24	0.09	0	0	42	30	9	7	0.00	poor_call
024123	1	738	12	69	indel	0.81	0.42	0.33	7	9	0.02	0	4	13	9	9	9	0.07	poor_call
017843	1	21	10	67	indel	0.66	0.70	0.30	25	25	0.05	0	0	40	32	14	13	0.00	poor_call
017843	1	332	12	68	indel	0.70	0.83	0.17	29	27	0.14	0	0	56	33	22	21	0.00	poor_call
018645	1	61	13	100	indel	0.99	0.54	0.46	18	16	0.09	0	0	28	27	9	9	0.00	poor_call
018645	1	70	13	97	transition	0.98	0.69	0.31	13	17	0.10	0	0	19	11	17	14	0.00	poor_call
018645	1	230	13	100	transition	0.80	0.77	0.23	32	33	0.33	0	0	43	28	21	17	0.00	poor_call
018645	1	302	13	100	transition	0.99	0.69	0.31	33	34	0.43	0	0	51	39	19	16	0.00	poor_call
018645	1	313	13	97	transition	1.00	0.62	0.38	35	36	0.45	0	0	51	43	19	18	0.00	poor_call
018645	1	374	13	100	indel	1.00	0.54	0.46	45	45	0.46	3	3	45	41	43	41	0.33	good_call
018645	1	394	13	100	indel	1.00	0.54	0.46	40	41	0.43	3	3	43	41	44	39	0.33	good_call
018645	1	488	13	100	transversion	1.00	0.54	0.46	39	40	0.30	3	3	44	40	56	47	0.33	good_call
018645	1	608	13	100	transition	1.00	0.54	0.46	36	37	0.13	3	3	51	36	51	32	0.33	good_call
025863	1	620	9	58	transition	1.00	0.56	0.44	14	14	0.30	0	4	30	20	21	15	0.04	poor_call
025863	1	671	20	52	transition	0.76	0.55	0.45	14	16	0.25	0	2	39	18	7	5	0.00	poor_call
025863	1	681	20	92	indel	1.00	0.45	0.45	14	18	0.24	0	0	11	9	35	17	0.00	poor_call
025863	1	714	20	89	transversion	1.00	0.50	0.45	18	23	0.20	2	2	10	8	35	26	0.08	poor_call
025863	1	747	20	78	transversion	0.65	0.75	0.25	34	33	0.16	0	0	56	46	13	11	0.00	poor_call
025863	1	751	20	62	transversion	0.99	0.65	0.35	34	33	0.16	0	0	56	53	13	10	0.00	poor_call
016105	1	61	12	99	transversion	0.97	0.58	0.25	14	17	0.06	0	1	12	10	27	18	0.00	poor_call
016105	1	98	13	100	indel	1.00	0.77	0.23	21	23	0.10	0	0	26	20	24	22	0.00	poor_call
016105	1	233	13	100	transversion	1.00	0.62	0.38	31	31	0.24	0	0	51	40	21	17	0.00	poor_call
016105	1	240	13	100	transversion	1.00	0.46	0.46	31	30	0.24	0	0	56	49	15	14	0.00	poor_call
016105	1	251	13	100	transition	1.00	0.54	0.46	25	28	0.26	0	0	23	18	26	22	0.00	poor_call
016105	1	255	13	92	transversion	1.00	0.54	0.46	26	29	0.26	0	0	40	33	18	14	0.00	poor_call
016105	1	275	12	100	transversion	1.00	0.50	0.50	31	31	0.28	0	1	45	42	21	20	0.00	poor_call
016105	1	295	12	99	transition	1.00	0.58	0.42	26	27	0.30	0	0	33	30	20	16	0.00	poor_call
016105	1	300	12	93	transversion	1.00	0.58	0.33	22	25	0.31	0	0	31	28	19	16	0.00	poor_call
016105	1	301	12	99	transition	0.85	0.67	0.33	22	25	0.31	0	0	27	19	13	12	0.00	poor_call
016105	1	302	12	99	transversion	0.99	0.50	0.42	23	25	0.31	0	0	27	21	12	11	0.00	poor_call
016105	1	310	12	100	transversion	1.00	0.58	0.42	30	27	0.32	0	0	56	55	16	12	0.00	poor_call
016105	1	313	12	98	transversion	0.99	0.58	0.42	31	30	0.32	0	0	51	50	13	11	0.00	poor_call
016105	1	314	12	98	transversion	1.00	0.58	0.42	31	30	0.32	0	0	51	50	19	13	0.00	poor_call
016105	1	315	12	90	transversion	0.63	0.67	0.33	31	30	0.32	0	0	51	44	13	11	0.00	poor_call
016105	1	316	12	98	transition	0.99	0.58	0.42	31	31	0.32	0	0	51	50	16	11	0.00	poor_call
016105	1	324	12	97	transversion	0.97	0.67	0.33	32	31	0.33	0	0	51	45	19	14	0.00	poor_call
016105	1	325	12	93	transversion	1.00	0.58	0.42	32	31	0.33	0	0	51	51	24	15	0.00	poor_call
016105	1	327	12	100	transversion	0.99	0.58	0.42	32	30	0.33	0	0	56	56	13	12	0.00	poor_call
016105	1	334	12	98	transversion	0.87	0.58	0.42	27	27	0.34	0	0	45	43	10	9	0.00	poor_call
016105	1	336	12	97	transversion	0.92	0.58	0.42	24	27	0.34	0	0	36	35	12	10	0.00	poor_call
016105	1	353	12	100	transversion	1.00	0.58	0.42	34	32	0.36	0	0	48	45	26	21	0.00	poor_call
016105	1	354	12	98	transversion	1.00	0.58	0.42	35	32	0.36	0	0	50	48	26	22	0.00	poor_call
016105	1	356	12	100	transversion	1.00	0.58	0.42	35	32	0.36	0	0	56	51	29	25	0.00	poor_call
016105	1	359	12	92	transversion	1.00	0.58	0.42	32	29	0.37	0	0	56	51	33	28	0.00	poor_call
016105	1	362	12	100	transversion	0.98	0.58	0.42	29	27	0.37	0	0	42	39	12	11	0.00	poor_call
016105	1	365	12	98	transversion	1.00	0.58	0.42	23	24	0.37	0	0	46	41	21	18	0.00	poor_call
016105	1	368	12	98	transition	0.69	0.67	0.33	19	21	0.38	0	0	22	19	11	11	0.00	poor_call
016105	1	371	12	98	transversion	1.00	0.58	0.42	15	20	0.38	0	0	18	15	16	12	0.00	poor_call
016105	1	378	12	98	transition	0.93	0.58	0.42	24	22	0.39	0	0	48	44	11	10	0.00	poor_call
016105	1	392	12	97	transversion	1.00	0.58	0.42	27	28	0.40	0	0	31	29	25	18	0.00	poor_call
016105	1	395	12	98	transition	1.00	0.58	0.42	28	29	0.40	0	0	46	42	13	12	0.00	poor_call
016105	1	400	12	92	transversion	0.88	0.67	0.33	31	31	0.41	0	0	56	46	13	12	0.00	poor_call
016105	1	401	12	98	transversion	1.00	0.58	0.42	32	31	0.41	0	0	56	51	14	12	0.00	poor_call
016105	1	403	12	95	transversion	0.96	0.58	0.42	32	32	0.41	0	0	56	55	11	10	0.00	poor_call
016105	1	406	12	90	transversion	0.98	0.58	0.42	33	33	0.41	0	0	56	54	12	11	0.00	poor_call
016105	1	413	12	98	transversion	1.00	0.58	0.42	33	32	0.42	0	0	56	52	15	14	0.00	poor_call
016105	1	414	12	100	transversion	0.96	0.67	0.33	33	31	0.42	0	0	56	47	15	14	0.00	poor_call
016105	1	420	12	98	transition	0.99	0.58	0.42	27	28	0.43	0	0	56	51	12	11	0.00	poor_call
016105	1	436	12	98	transition	0.90	0.58	0.42	22	22	0.44	0	0	45	41	11	9	0.00	poor_call
016105	1	441	12	90	transversion	0.81	0.58	0.42	18	19	0.45	0	0	23	22	10	9	0.00	poor_call
016105	1	442	12	87	transversion	0.97	0.58	0.42	17	18	0.45	0	0	26	23	11	11	0.00	poor_call
016105	1	458	12	99	transversion	0.97	0.58	0.42	11	15	0.47	0	0	13	10	12	10	0.00	poor_call
016105	1	466	12	98	transversion	1.00	0.58	0.42	24	21	0.48	0	0	46	40	16	12	0.00	poor_call
016105	1	480	12	100	transition	0.87	0.58	0.42	24	24	0.49	0	0	39	36	10	9	0.00	poor_call
016105	1	482	12	100	transversion	0.92	0.58	0.42	24	23	0.49	0	0	56	52	11	10	0.00	poor_call
016105	1	488	12	98	transversion	0.81	0.58	0.42	19	20	0.50	0	0	35	30	9	9	0.00	poor_call
016105	1	507	12	100	transversion	0.93	0.50	0.42	17	18	0.48	1	1	13	11	13	9	0.00	poor_call
016105	1	524	12	98	transversion	0.77	0.58	0.42	24	21	0.47	0	0	45	40	9	9	0.00	poor_call
016105	1	531	12	95	transversion	0.92	0.58	0.42	21	20	0.46	0	0	40	32	11	10	0.00	poor_call
016105	1	537	12	99	transition	0.84	0.58	0.42	16	18	0.45	0	0	29	24	9	9	0.00	poor_call
016105	1	538	12	99	transition	0.94	0.58	0.42	16	17	0.45	0	0	32	24	11	10	0.00	poor_call
016105	1	543	12	99	transversion	0.90	0.58	0.42	15	14	0.45	0	0	25	21	11	9	0.00	poor_call
016105	1	550	12	99	transversion	1.00	0.58	0.42	12	13	0.44	0	0	19	10	17	12	0.00	poor_call
016105	1	551	12	99	transversion	1.00	0.58	0.42	11	13	0.44	0	0	19	14	18	12	0.00	poor_call
016105	1	553	12	99	transversion	0.95	0.50	0.42	11	13	0.44	0	0	9	7	28	24	0.00	poor_call
016105	1	554	12	97	indel	0.97	0.58	0.25	11	13	0.43	0	0	11	8	21	16	0.00	poor_call
014501	1	198	13	100	indel	1.00	0.69	0.31	41	44	0.43	0	0	53	43	28	20	0.00	poor_call
014501	1	301	13	85	transversion	0.80	0.62	0.38	31	32	0.14	0	0	56	43	11	9	0.00	poor_call
014501	1	316	8	68	indel	1.00	0.62	0.38	27	28	0.10	0	3	56	43	56	51	0.25	good_call
014501	1	317	7	47	indel	1.00	0.57	0.43	27	28	0.09	0	3	56	54	56	51	0.25	good_call
024125	1	13	17	99	transition	0.96	0.59	0.41	18	23	0.04	0	4	33	23	9	8	0.07	poor_call
024125	1	49	31	85	indel	1.00	0.61	0.39	26	26	0.14	0	1	42	38	21	17	0.36	poor_call
024125	1	57	31	89	indel	1.00	0.58	0.42	26	27	0.16	0	1	44	41	17	14	0.36	poor_call
024125	1	103	31	87	transversion	0.51	0.68	0.29	24	28	0.30	0	1	40	32	9	7	0.36	poor_call
024125	1	129	35	98	transition	1.00	0.63	0.34	39	41	0.37	3	4	42	37	40	35	0.25	good_call
024125	1	218	36	98	transversion	1.00	0.64	0.33	38	38	0.37	4	5	51	37	51	33	0.20	good_call
024125	1	241	35	95	transversion	0.77	0.71	0.26	32	34	0.31	0	0	56	40	8	8	0.00	poor_call
024125	1	245	35	95	transversion	0.99	0.69	0.31	31	34	0.29	0	0	56	48	12	8	0.00	poor_call
024125	1	246	35	87	transition	0.88	0.69	0.26	32	34	0.29	0	0	56	44	10	8	0.00	poor_call
024125	1	291	34	93	indel	1.00	0.94	0.06	36	34	0.16	0	0	56	38	51	51	0.00	poor_call
024125	1	295	29	80	indel	1.00	0.86	0.14	32	33	0.15	0	3	56	34	51	51	0.21	good_call
015305	1	39	11	100	indel	0.96	0.64	0.36	28	32	0.11	0	1	45	33	13	12	0.00	poor_call
015305	1	215	11	100	indel	1.00	0.82	0.18	47	47	0.42	1	1	56	51	48	46	0.60	good_call
015305	1	216	11	100	indel	1.00	0.82	0.18	47	46	0.41	1	1	51	50	48	46	0.60	good_call
015305	1	217	11	100	indel	1.00	0.82	0.18	47	46	0.41	1	1	51	49	48	46	0.60	good_call
015305	1	218	11	100	indel	1.00	0.82	0.18	47	46	0.41	1	1	51	48	48	46	0.60	good_call
015305	1	219	11	100	indel	1.00	0.82	0.18	46	46	0.41	1	1	51	43	48	46	0.60	good_call
015305	1	220	11	50	indel	1.00	0.82	0.18	46	46	0.40	1	1	51	43	48	46	0.60	good_call
015305	1	221	11	50	indel	1.00	0.82	0.18	45	46	0.40	1	1	51	43	48	46	0.60	good_call
015305	1	222	11	50	indel	0.93	0.91	0.09	45	45	0.40	0	0	51	46	48	48	0.00	good_call
015305	1	223	11	50	indel	0.73	0.91	0.09	44	45	0.40	0	0	51	46	41	41	0.00	poor_call
024127	1	62	13	85	indel	1.00	0.54	0.46	23	21	0.05	0	5	12	10	46	23	0.26	poor_call
024127	1	77	13	71	transversion	0.94	0.46	0.38	11	15	0.06	0	4	9	8	11	9	0.11	poor_call
024127	1	114	13	90	transversion	0.96	0.54	0.46	24	28	0.09	0	6	35	32	9	8	0.26	poor_call
024127	1	126	12	-12	indel	0.96	0.75	0.25	19	23	0.10	0	3	6	6	20	17	0.10	poor_call
024127	1	303	13	100	transition	0.58	0.92	0.08	43	40	0.24	0	1	56	44	44	44	0.29	good_call
024127	1	535	25	90	indel	0.95	0.80	0.16	30	30	0.42	0	0	56	31	17	15	0.00	poor_call
024127	1	1146	13	97	transversion	0.98	0.54	0.46	22	27	0.09	0	6	35	33	10	9	0.26	poor_call
018649	1	208	13	100	transition	1.00	0.62	0.38	38	38	0.26	2	2	42	36	45	39	0.17	good_call
018649	1	232	13	100	transversion	1.00	0.85	0.15	41	41	0.29	1	1	43	41	43	42	0.50	good_call
018649	1	235	13	90	transversion	1.00	0.85	0.15	41	41	0.29	1	1	45	40	56	50	0.50	good_call
018649	1	297	13	100	transition	1.00	0.54	0.46	42	42	0.37	3	3	56	46	45	44	0.28	good_call
018649	1	387	13	100	transition	1.00	0.85	0.15	44	42	0.48	1	1	56	46	43	43	0.50	good_call
018649	1	519	13	100	transversion	1.00	0.54	0.46	42	42	0.35	3	3	51	44	43	40	0.00	good_call
013703	1	20	13	95	transition	1.00	0.54	0.46	15	12	0.04	0	0	23	18	12	11	0.00	poor_call
013703	1	23	13	100	transversion	0.73	0.77	0.23	15	14	0.04	0	0	32	23	19	16	0.00	poor_call
013703	1	28	13	95	transversion	0.84	0.54	0.46	15	17	0.05	0	0	9	8	8	7	0.00	poor_call
013703	1	33	13	90	transversion	0.99	0.54	0.46	17	17	0.06	0	0	35	32	10	10	0.00	poor_call
013703	1	47	13	100	transition	0.98	0.62	0.38	17	18	0.09	0	0	16	13	14	11	0.00	poor_call
013703	1	53	13	100	transversion	0.98	0.62	0.38	19	19	0.10	0	0	33	29	12	11	0.00	poor_call
013703	1	64	13	100	transition	0.99	0.62	0.38	21	21	0.12	0	0	31	26	14	12	0.00	poor_call
013703	1	68	13	100	transversion	0.70	0.69	0.31	21	24	0.13	0	0	31	25	12	12	0.00	poor_call
013703	1	70	13	100	transition	1.00	0.54	0.46	23	25	0.13	0	0	35	34	15	13	0.00	poor_call
013703	1	78	13	100	transition	1.00	0.54	0.46	32	30	0.15	0	0	56	56	12	11	0.00	poor_call
013703	1	86	13	100	transversion	0.99	0.69	0.31	32	31	0.17	0	0	56	43	18	16	0.00	poor_call
013703	1	90	13	100	transversion	0.70	0.69	0.31	29	30	0.17	0	0	56	41	12	12	0.00	poor_call
013703	1	93	13	100	transition	1.00	0.54	0.46	28	29	0.18	0	0	39	36	18	13	0.00	poor_call
013703	1	95	13	93	transversion	0.99	0.62	0.38	27	28	0.18	0	0	39	33	14	12	0.00	poor_call
013703	1	114	13	93	transition	1.00	0.54	0.38	29	27	0.22	0	0	51	42	18	15	0.00	poor_call
013703	1	117	13	100	transversion	0.96	0.62	0.38	26	27	0.23	0	0	40	35	11	11	0.00	poor_call
013703	1	121	13	100	transversion	0.61	0.54	0.38	24	27	0.23	0	0	40	37	8	8	0.00	poor_call
013703	1	125	13	100	transition	0.83	0.54	0.46	26	28	0.24	0	0	40	40	9	7	0.00	poor_call
013703	1	126	13	83	transversion	0.61	0.54	0.38	27	28	0.24	0	0	40	40	8	8	0.00	poor_call
013703	1	129	13	100	transition	1.00	0.54	0.46	30	28	0.25	0	0	45	43	21	19	0.00	poor_call
013703	1	131	13	90	transversion	1.00	0.54	0.46	31	28	0.25	0	0	45	44	31	29	0.00	poor_call
013703	1	139	13	100	transversion	1.00	0.54	0.46	26	28	0.27	0	0	45	45	11	10	0.00	poor_call
013703	1	147	13	97	transition	1.00	0.54	0.46	26	27	0.28	0	0	33	29	16	14	0.00	poor_call
013703	1	151	13	100	transition	1.00	0.54	0.46	29	27	0.29	0	0	50	48	19	17	0.00	poor_call
013703	1	156	13	90	transition	1.00	0.54	0.46	31	29	0.30	0	0	51	49	16	14	0.00	poor_call
013703	1	158	13	100	transversion	1.00	0.54	0.46	30	30	0.30	0	0	43	40	22	21	0.00	poor_call
013703	1	160	13	100	transition	1.00	0.54	0.46	30	31	0.31	0	0	43	40	17	13	0.00	poor_call
013703	1	172	13	93	transition	0.83	0.69	0.31	32	32	0.33	0	0	51	38	15	12	0.00	poor_call
013703	1	175	13	100	transversion	1.00	0.54	0.46	32	32	0.34	0	0	51	51	16	15	0.00	poor_call
013703	1	178	13	100	transversion	1.00	0.54	0.46	32	31	0.34	0	0	56	56	19	19	0.00	poor_call
013703	1	180	13	90	transversion	0.79	0.69	0.31	32	32	0.35	0	0	56	42	13	12	0.00	poor_call
013703	1	186	13	100	transition	1.00	0.54	0.46	31	32	0.36	0	0	43	43	19	18	0.00	poor_call
013703	1	188	13	100	transversion	1.00	0.54	0.46	31	31	0.36	0	0	43	43	18	16	0.00	poor_call
013703	1	203	13	97	transversion	1.00	0.54	0.46	32	32	0.39	0	0	51	45	15	14	0.00	poor_call
013703	1	207	13	100	transversion	1.00	0.54	0.46	34	33	0.40	0	0	45	44	33	30	0.00	poor_call
013703	1	209	13	100	transversion	1.00	0.54	0.46	35	33	0.40	0	0	51	50	22	19	0.00	poor_call
013703	1	215	13	100	transversion	1.00	0.54	0.46	33	35	0.41	0	0	56	53	27	23	0.00	poor_call
013703	1	219	13	100	transversion	0.86	0.69	0.31	35	37	0.42	0	0	45	38	14	12	0.00	poor_call
013703	1	222	13	100	transversion	1.00	0.54	0.46	37	36	0.43	0	0	45	43	30	27	0.00	poor_call
013703	1	224	13	93	transversion	1.00	0.54	0.46	38	37	0.43	0	0	43	43	47	44	0.00	poor_call
013703	1	226	13	100	transversion	1.00	0.54	0.46	40	39	0.43	0	0	43	43	47	45	0.00	poor_call
013703	1	228	13	100	transversion	1.00	0.54	0.46	39	40	0.44	0	0	43	43	44	44	0.00	poor_call
013703	1	230	13	100	transversion	1.00	0.54	0.46	41	41	0.44	0	0	43	43	33	32	0.00	poor_call
013703	1	232	13	100	transversion	1.00	0.54	0.46	42	41	0.45	0	0	45	43	26	23	0.00	poor_call
013703	1	242	13	100	transversion	1.00	0.54	0.46	36	38	0.47	0	0	38	38	30	29	0.00	poor_call
013703	1	246	13	100	transversion	1.00	0.54	0.46	34	36	0.47	0	0	40	40	22	18	0.00	poor_call
013703	1	253	13	100	transition	1.00	0.54	0.46	33	31	0.49	0	0	51	51	13	13	0.00	poor_call
013703	1	259	13	100	transversion	1.00	0.54	0.46	30	33	0.50	0	0	40	37	21	16	0.00	poor_call
013703	1	267	13	100	transition	1.00	0.54	0.46	34	31	0.49	0	0	51	47	19	18	0.00	poor_call
013703	1	282	13	100	transversion	1.00	0.62	0.38	30	29	0.46	0	0	45	40	14	13	0.00	poor_call
013703	1	286	13	100	transition	1.00	0.54	0.46	28	29	0.45	0	0	40	40	15	14	0.00	poor_call
013703	1	292	13	100	transversion	1.00	0.54	0.46	29	30	0.44	0	0	56	52	13	11	0.00	poor_call
013703	1	301	13	100	transversion	1.00	0.54	0.46	33	32	0.42	0	0	51	51	19	16	0.00	poor_call
013703	1	311	13	100	transversion	1.00	0.54	0.46	32	32	0.40	0	0	45	43	24	22	0.00	poor_call
013703	1	321	13	100	transversion	1.00	0.54	0.46	32	31	0.38	0	0	39	36	21	19	0.00	poor_call
013703	1	323	13	100	transition	1.00	0.62	0.38	30	30	0.38	0	0	39	33	21	20	0.00	poor_call
013703	1	327	13	100	transversion	1.00	0.54	0.46	29	30	0.37	0	0	51	44	20	18	0.00	poor_call
013703	1	329	13	100	transition	1.00	0.54	0.46	29	30	0.37	0	0	51	44	22	18	0.00	poor_call
013703	1	340	13	100	transversion	1.00	0.54	0.46	35	34	0.35	0	0	56	51	15	14	0.00	poor_call
013703	1	360	13	100	transition	1.00	0.54	0.46	33	32	0.31	0	0	40	40	23	22	0.00	poor_call
013703	1	362	13	100	transversion	1.00	0.54	0.46	32	31	0.30	0	0	51	42	31	28	0.00	poor_call
013703	1	373	13	100	transition	0.91	0.69	0.31	25	26	0.28	0	0	32	26	17	13	0.00	poor_call
013703	1	380	13	100	transversion	1.00	0.54	0.46	26	25	0.27	0	0	40	40	21	19	0.00	poor_call
013703	1	382	13	100	transversion	1.00	0.54	0.46	26	25	0.27	0	0	32	32	16	16	0.00	poor_call
013703	1	385	13	90	transversion	1.00	0.54	0.46	25	23	0.26	0	0	37	37	14	13	0.00	poor_call
013703	1	389	13	100	transition	1.00	0.54	0.46	20	25	0.25	0	0	40	39	11	10	0.00	poor_call
013703	1	392	13	100	transition	1.00	0.54	0.46	20	29	0.25	0	0	27	26	13	11	0.00	poor_call
013703	1	406	13	100	transition	1.00	0.54	0.46	35	36	0.22	0	0	35	35	34	27	0.00	poor_call
013703	1	410	13	100	transition	1.00	0.54	0.46	29	33	0.21	0	0	39	36	22	17	0.00	poor_call
013703	1	429	13	100	transversion	1.00	0.54	0.46	33	33	0.18	0	0	51	49	12	10	0.00	poor_call
013703	1	432	13	100	transition	1.00	0.54	0.46	33	33	0.17	0	0	51	49	14	12	0.00	poor_call
013703	1	438	13	100	transversion	0.99	0.54	0.46	34	32	0.16	0	0	56	51	10	9	0.00	poor_call
013703	1	446	13	100	transversion	1.00	0.54	0.46	31	30	0.14	0	0	51	43	10	10	0.00	poor_call
013703	1	448	13	98	transversion	1.00	0.54	0.46	30	29	0.14	0	0	51	43	12	11	0.00	poor_call
013703	1	457	13	100	transversion	0.55	0.62	0.38	21	23	0.12	0	0	37	29	9	8	0.00	poor_call
013703	1	482	13	100	transition	0.99	0.62	0.38	17	19	0.07	0	0	15	11	9	9	0.00	poor_call
013703	1	487	13	90	transversion	0.72	0.62	0.38	17	16	0.06	0	0	40	35	9	9	0.00	poor_call
015307	1	32	11	82	transversion	1.00	0.55	0.45	29	27	0.06	0	1	56	48	24	16	0.00	poor_call
015307	1	37	11	72	transition	0.67	0.55	0.45	29	31	0.07	0	0	8	6	56	52	0.00	poor_call
015307	1	272	11	100	transition	1.00	0.82	0.18	47	46	0.46	1	1	56	46	56	48	0.00	good_call
021723	1	469	11	94	transversion	0.78	0.55	0.45	31	34	0.14	0	1	40	39	10	8	0.00	poor_call
021723	1	489	11	90	indel	1.00	0.64	0.36	37	34	0.10	0	0	51	46	29	25	0.00	poor_call
017849	1	136	6	92	transversion	0.96	0.67	0.33	18	19	0.18	0	1	30	23	33	24	0.38	poor_call
017849	1	154	8	90	transition	0.94	0.62	0.38	23	20	0.21	0	0	34	24	19	16	0.00	poor_call
017849	1	157	8	88	transversion	0.99	0.62	0.38	21	21	0.21	0	0	35	26	21	19	0.00	poor_call
017849	1	163	8	92	transversion	1.00	0.62	0.38	19	20	0.22	0	1	22	16	21	20	0.38	poor_call
017849	1	167	8	100	transition	0.83	0.62	0.38	19	18	0.22	0	1	31	26	16	14	0.38	poor_call
017849	1	224	5	95	transversion	0.74	0.60	0.40	15	15	0.30	0	1	11	11	22	22	0.25	poor_call
017849	1	225	5	88	transversion	0.70	0.60	0.40	14	15	0.30	0	1	11	10	22	22	0.25	poor_call
017849	1	268	5	78	transition	0.51	0.60	0.40	11	10	0.36	0	2	18	17	16	16	0.31	poor_call
015309	1	59	6	78	transversion	0.51	0.50	0.33	18	21	0.04	0	2	15	14	21	16	0.00	poor_call
015309	1	779	13	65	indel	0.98	0.62	0.38	12	11	0.49	1	1	13	9	13	10	0.00	poor_call
014361	1	93	13	100	transversion	0.60	0.85	0.15	31	31	0.23	0	0	37	28	24	23	0.00	poor_call
014361	1	101	13	100	transition	1.00	0.69	0.31	33	34	0.25	2	2	51	37	40	27	0.57	good_call
014361	1	141	13	73	indel	1.00	0.69	0.31	33	35	0.34	2	2	40	32	51	32	0.57	good_call
014361	1	146	13	50	indel	1.00	0.62	0.31	39	37	0.36	2	2	45	37	56	47	0.57	good_call
014361	1	153	13	88	indel	1.00	0.77	0.23	40	40	0.37	1	1	56	45	45	25	0.71	good_call
014361	1	154	13	50	indel	1.00	0.77	0.23	40	40	0.38	1	1	56	44	45	25	0.71	good_call
014361	1	179	13	98	transversion	1.00	0.69	0.31	38	38	0.44	2	2	40	39	37	31	0.57	good_call
022381	1	109	13	100	transition	1.00	0.85	0.15	45	46	0.33	1	1	51	45	46	44	0.33	good_call
022381	1	259	13	88	indel	0.99	0.62	0.23	30	32	0.21	0	0	56	42	21	19	0.00	poor_call
022381	1	315	7	90	transversion	0.81	0.57	0.43	19	26	0.04	0	3	23	20	13	13	0.11	poor_call
014509	1	91	13	100	transversion	1.00	0.85	0.15	44	47	0.15	1	1	56	42	51	43	0.60	good_call
014509	1	181	13	100	transition	1.00	0.85	0.15	48	48	0.31	1	1	56	48	51	51	0.60	good_call
014509	1	292	13	100	transversion	1.00	0.85	0.15	48	46	0.49	1	1	51	46	51	48	0.60	good_call
014509	1	379	13	100	transition	1.00	0.85	0.15	46	45	0.36	1	1	56	48	51	48	0.60	good_call
014509	1	536	12	81	transition	0.77	0.67	0.25	20	20	0.10	0	1	30	15	18	15	0.00	poor_call
014363	1	289	13	100	transversion	1.00	0.69	0.31	40	43	0.31	2	2	45	39	45	36	0.00	good_call
013561	1	357	13	100	transition	1.00	0.69	0.31	43	45	0.26	2	2	56	41	51	40	0.00	good_call
022383	1	101	9	96	transition	0.92	0.56	0.44	15	16	0.19	0	1	14	12	13	11	0.40	poor_call
022383	1	133	10	98	transversion	0.93	0.50	0.40	12	12	0.25	1	2	12	11	13	11	0.26	poor_call
022383	1	142	9	98	transversion	0.97	0.56	0.44	11	11	0.26	0	1	9	9	16	14	0.40	poor_call
022383	1	144	9	97	transversion	0.99	0.56	0.44	11	11	0.27	0	1	21	12	15	13	0.40	poor_call
022383	1	147	9	98	transversion	0.92	0.56	0.44	11	11	0.27	0	1	16	12	11	11	0.40	poor_call
022383	1	150	9	98	transversion	0.94	0.56	0.44	11	11	0.28	0	1	21	19	13	12	0.40	poor_call
022383	1	152	9	92	transversion	0.96	0.44	0.44	11	11	0.28	0	1	12	11	16	14	0.12	poor_call
022383	1	153	9	91	transition	0.92	0.56	0.44	11	11	0.28	0	1	13	12	14	11	0.40	poor_call
022383	1	157	9	91	transition	0.69	0.44	0.44	11	11	0.29	0	1	10	9	17	16	0.12	poor_call
022383	1	163	9	98	transition	0.97	0.56	0.44	11	12	0.30	0	1	12	10	13	12	0.40	poor_call
022383	1	164	9	99	indel	0.75	0.56	0.33	11	12	0.30	0	1	12	10	12	12	0.40	poor_call
022383	1	166	9	98	transition	0.56	0.56	0.33	12	12	0.31	0	1	22	12	13	12	0.40	poor_call
022383	1	181	9	99	transition	0.91	0.56	0.44	17	16	0.34	0	1	46	38	11	11	0.40	poor_call
022383	1	187	9	97	transversion	0.89	0.56	0.44	16	17	0.35	0	1	37	32	11	11	0.40	poor_call
022383	1	195	9	97	transversion	0.71	0.56	0.44	17	17	0.36	0	1	48	32	10	10	0.40	poor_call
022383	1	203	9	98	transversion	0.99	0.56	0.44	15	17	0.38	0	1	11	10	15	12	0.12	poor_call
022383	1	210	9	99	transversion	0.99	0.56	0.44	17	17	0.39	0	1	40	28	15	13	0.40	poor_call
022383	1	212	9	96	transition	0.70	0.56	0.33	18	17	0.39	0	1	51	33	14	13	0.40	poor_call
022383	1	225	9	98	transversion	1.00	0.56	0.44	17	18	0.42	0	1	15	13	17	14	0.40	poor_call
022383	1	228	9	97	transition	0.93	0.56	0.44	16	18	0.42	0	1	45	26	12	11	0.40	poor_call
022383	1	250	9	85	indel	0.82	0.67	0.33	19	19	0.46	0	0	48	29	14	13	0.00	poor_call
022383	1	254	9	96	transversion	0.97	0.56	0.44	20	19	0.47	0	1	45	36	14	12	0.40	poor_call
022383	1	302	9	98	transversion	0.66	0.56	0.44	20	20	0.44	0	1	51	36	10	9	0.40	poor_call
022383	1	330	9	95	indel	0.63	0.78	0.22	20	22	0.39	0	0	46	21	29	19	0.00	poor_call
022383	1	333	9	99	indel	0.91	0.67	0.33	21	21	0.38	0	0	46	26	24	15	0.00	poor_call
022383	1	338	9	96	transition	0.83	0.56	0.44	22	22	0.37	0	1	56	44	11	10	0.40	poor_call
022383	1	350	10	98	transversion	0.78	0.60	0.40	23	23	0.35	0	0	51	35	11	10	0.00	poor_call
022383	1	351	10	95	transition	0.69	0.60	0.40	23	23	0.35	0	0	51	36	10	10	0.00	poor_call
022383	1	362	10	97	transversion	0.82	0.60	0.40	24	23	0.33	0	0	56	41	11	11	0.00	poor_call
022383	1	365	10	98	transversion	0.69	0.60	0.40	23	22	0.32	0	0	51	40	10	10	0.00	poor_call
022383	1	371	10	98	transversion	0.86	0.60	0.40	20	20	0.31	0	0	46	28	11	11	0.00	poor_call
022383	1	376	10	90	transversion	0.90	0.60	0.40	18	19	0.30	0	0	46	31	13	12	0.00	poor_call
022383	1	382	10	95	transition	0.88	0.60	0.40	17	17	0.29	0	0	21	17	12	11	0.00	poor_call
022383	1	387	10	92	transition	1.00	0.60	0.40	17	16	0.28	0	0	24	21	17	16	0.00	poor_call
022383	1	396	10	98	transversion	0.85	0.60	0.40	16	16	0.27	0	0	31	24	12	11	0.00	poor_call
022383	1	402	10	98	transition	0.96	0.60	0.40	16	15	0.25	0	0	19	13	15	12	0.00	poor_call
022383	1	404	10	98	indel	1.00	0.40	0.40	15	14	0.25	0	1	17	14	25	14	0.12	poor_call
022383	1	408	10	86	transversion	0.78	0.60	0.40	13	15	0.24	0	0	29	22	11	10	0.00	poor_call
022383	1	430	11	99	transition	1.00	0.55	0.45	24	20	0.20	0	1	25	20	22	20	0.08	poor_call
022383	1	435	11	91	transition	0.99	0.55	0.45	24	20	0.19	0	1	56	40	13	11	0.08	poor_call
022383	1	438	11	100	transition	0.98	0.55	0.45	20	19	0.19	0	1	37	32	11	10	0.08	poor_call
022383	1	442	11	100	transversion	0.97	0.55	0.45	15	17	0.18	0	1	11	10	11	10	0.08	poor_call
022383	1	446	11	99	transversion	1.00	0.55	0.45	11	13	0.17	0	1	13	10	16	11	0.12	poor_call
022383	1	447	11	95	transversion	0.99	0.45	0.45	11	13	0.17	0	1	11	10	27	14	0.12	poor_call
022383	1	451	11	94	transversion	0.63	0.64	0.36	11	11	0.16	0	1	10	8	10	10	0.08	poor_call
022383	1	468	11	98	transition	0.85	0.45	0.27	13	13	0.13	0	0	16	10	14	14	0.00	poor_call
022383	1	469	11	98	transversion	0.64	0.73	0.27	13	13	0.13	0	0	21	13	15	14	0.00	poor_call
022383	1	471	11	99	transition	0.93	0.73	0.27	13	12	0.13	0	0	30	15	19	17	0.00	poor_call
021581	1	40	7	38	transition	0.99	0.71	0.14	20	21	0.05	0	1	46	37	8	8	0.00	good_call
014365	2	109	6	88	transition	0.56	0.50	0.50	14	13	0.12	0	2	19	13	11	10	0.00	poor_call
013709	1	28	11	35	indel	0.75	0.64	0.36	10	11	0.03	0	1	11	8	14	10	0.50	poor_call
013709	1	46	11	63	transversion	0.57	0.36	0.36	12	15	0.05	0	1	9	8	9	9	0.00	poor_call
013709	1	169	13	85	transversion	0.85	0.62	0.31	28	28	0.19	0	0	51	41	15	12	0.00	poor_call
013709	1	203	13	90	transversion	0.98	0.85	0.15	28	29	0.23	1	1	51	30	51	30	0.50	good_call
013709	1	411	13	100	transition	1.00	0.62	0.38	36	36	0.47	2	2	40	31	56	46	0.31	good_call
013709	1	563	13	100	transition	1.00	0.62	0.38	30	31	0.36	2	2	45	30	44	36	0.31	good_call
013709	1	741	13	100	transversion	0.56	0.77	0.15	27	28	0.15	1	1	40	25	35	22	0.50	good_call
013709	1	846	11	59	transversion	0.99	0.55	0.45	8	9	0.03	0	0	8	8	19	11	0.00	poor_call
022385	1	16	10	50	indel	0.83	0.70	0.30	31	31	0.07	0	0	51	51	16	14	0.00	poor_call
022385	1	42	13	100	transition	1.00	0.62	0.38	31	32	0.17	0	0	14	12	18	17	0.00	poor_call
022385	1	106	13	100	transition	1.00	0.54	0.46	33	37	0.43	0	0	22	19	18	16	0.00	poor_call
022385	1	182	11	86	indel	0.86	0.64	0.36	25	29	0.26	0	0	17	15	11	10	0.00	poor_call
014367	1	8	11	83	transversion	0.63	0.64	0.36	26	28	0.02	0	0	51	48	12	10	0.00	poor_call
014367	1	290	13	90	indel	0.83	0.69	0.31	31	32	0.15	0	0	51	36	12	11	0.00	poor_call
013565	1	362	13	65	indel	0.56	0.54	0.31	26	25	0.33	0	0	46	42	12	9	0.00	poor_call
013565	1	409	13	68	indel	0.99	0.69	0.31	23	23	0.37	0	0	44	29	17	14	0.00	poor_call
013565	1	831	12	50	indel	0.97	0.58	0.42	26	26	0.24	0	0	43	42	11	10	0.00	poor_call
013565	1	857	11	76	transition	1.00	0.55	0.27	28	27	0.22	1	1	43	37	56	32	0.00	good_call
022387	1	79	11	84	transversion	1.00	0.64	0.36	31	33	0.10	1	2	56	33	56	31	0.17	good_call
022387	1	289	9	52	transversion	0.95	0.78	0.22	30	28	0.37	0	0	40	36	28	26	0.00	poor_call
022387	1	381	6	35	transversion	1.00	0.67	0.33	20	19	0.49	0	2	40	39	33	33	0.17	good_call
013567	1	95	13	100	indel	1.00	0.62	0.38	31	32	0.21	0	0	45	40	21	19	0.00	poor_call
013567	1	100	13	58	transversion	0.99	0.85	0.15	34	36	0.22	1	1	40	35	38	32	0.15	good_call
013567	1	204	13	100	transition	1.00	0.69	0.31	34	34	0.45	2	2	43	32	35	30	0.12	good_call
013567	1	252	13	95	transition	0.76	0.77	0.23	34	36	0.45	0	0	51	37	25	16	0.00	poor_call
013567	1	283	13	100	transversion	1.00	0.54	0.46	41	39	0.38	0	0	56	53	28	20	0.00	poor_call
013567	1	298	13	100	transition	1.00	0.62	0.38	26	28	0.35	0	0	38	30	19	18	0.00	poor_call
013567	1	341	13	95	transition	1.00	0.54	0.46	24	26	0.25	0	0	35	28	23	21	0.00	poor_call
013567	1	350	13	100	transversion	1.00	0.54	0.46	30	29	0.23	0	0	40	36	21	19	0.00	poor_call
013567	1	351	13	90	transition	1.00	0.54	0.46	31	29	0.23	0	0	40	37	22	19	0.00	poor_call
013567	1	364	13	98	transversion	0.87	0.62	0.38	25	27	0.20	0	0	35	31	11	10	0.00	poor_call
013567	1	393	13	100	transversion	1.00	0.54	0.46	23	25	0.14	0	0	20	15	13	12	0.00	poor_call
013567	1	403	13	99	transition	1.00	0.46	0.46	23	19	0.12	0	0	29	23	51	38	0.00	poor_call
013567	1	416	7	61	transition	0.62	0.57	0.43	12	12	0.09	0	3	17	14	12	12	0.08	poor_call
022389	1	90	12	100	indel	1.00	0.50	0.42	22	24	0.17	0	0	26	15	15	14	0.00	poor_call
022389	1	102	12	87	transversion	0.90	0.50	0.50	18	21	0.19	0	0	9	7	32	27	0.00	poor_call
022389	1	365	12	95	transversion	1.00	0.50	0.50	35	38	0.32	0	0	21	14	56	55	0.00	poor_call
022389	1	442	12	97	transversion	1.00	0.58	0.42	32	33	0.17	2	2	42	31	47	41	0.00	poor_call
021587	1	172	13	100	transition	0.94	0.69	0.31	35	37	0.39	0	0	51	40	15	14	0.00	poor_call
021587	1	184	13	100	transition	0.95	0.77	0.23	37	38	0.42	0	0	56	36	21	19	0.00	poor_call
021587	1	267	13	100	transition	1.00	0.54	0.46	35	36	0.39	0	0	45	44	25	24	0.00	poor_call
021587	1	384	13	100	indel	0.98	0.62	0.38	29	29	0.12	0	0	51	43	11	10	0.00	poor_call
021587	1	390	13	92	indel	0.91	0.69	0.31	28	29	0.11	0	0	51	32	16	12	0.00	poor_call
016111	1	189	13	100	transversion	1.00	0.54	0.46	46	47	0.49	2	2	51	41	56	46	0.00	good_call
024131	1	33	23	80	indel	0.98	0.78	0.17	12	12	0.04	0	0	21	9	16	16	0.00	poor_call
024131	1	71	25	83	indel	1.00	0.48	0.36	9	11	0.08	0	0	10	7	10	8	0.00	poor_call
024131	1	72	25	55	indel	1.00	0.52	0.44	10	11	0.08	0	0	11	8	8	6	0.00	poor_call
024131	1	414	25	100	transversion	1.00	0.52	0.48	40	39	0.48	0	0	56	54	31	26	0.00	poor_call
024131	1	422	25	98	transversion	1.00	0.56	0.44	36	37	0.49	0	0	56	47	22	18	0.00	poor_call
024131	1	432	25	98	transversion	1.00	0.80	0.20	42	40	0.50	0	0	56	38	33	20	0.00	poor_call
024131	1	446	25	100	transition	1.00	0.52	0.48	40	41	0.48	0	0	56	55	23	21	0.00	poor_call
024131	1	465	25	100	transversion	1.00	0.52	0.48	41	40	0.46	0	0	56	56	14	13	0.00	poor_call
024131	1	468	25	88	transversion	1.00	0.56	0.44	37	39	0.46	0	0	56	52	24	21	0.00	poor_call
024131	1	471	25	90	transversion	1.00	0.52	0.48	36	39	0.45	0	0	56	55	23	14	0.00	poor_call
024131	1	474	25	89	transversion	1.00	0.52	0.48	37	38	0.45	0	0	56	54	17	15	0.00	poor_call
024131	1	503	25	100	transversion	1.00	0.56	0.44	36	37	0.42	0	0	56	51	20	14	0.00	poor_call
024131	1	553	25	100	transition	1.00	0.68	0.32	36	37	0.36	0	0	56	41	16	11	0.00	poor_call
024131	1	598	25	99	transition	1.00	0.64	0.36	35	34	0.31	0	0	56	42	27	23	0.00	poor_call
024131	1	603	25	91	transition	1.00	0.76	0.24	34	33	0.30	0	0	56	36	36	26	0.00	poor_call
024131	1	634	25	98	transversion	1.00	0.52	0.48	32	32	0.27	0	0	56	50	20	13	0.00	poor_call
024131	1	670	25	100	transversion	1.00	0.68	0.32	34	33	0.22	0	0	56	42	14	12	0.00	poor_call
024131	1	698	25	91	transversion	1.00	0.52	0.48	27	28	0.19	0	0	51	43	10	8	0.00	poor_call
024131	1	767	25	100	transversion	1.00	0.52	0.48	25	25	0.11	0	0	40	36	8	7	0.00	poor_call
024131	1	799	23	69	indel	1.00	0.39	0.35	11	15	0.08	1	2	8	6	8	7	0.02	poor_call
024131	1	817	23	42	indel	0.93	0.65	0.35	18	17	0.05	0	0	40	26	8	7	0.00	poor_call
024131	1	838	12	73	indel	0.53	0.67	0.33	9	8	0.03	0	4	15	11	9	9	0.01	poor_call
018653	1	255	6	94	transition	0.66	0.50	0.50	17	18	0.48	0	3	17	16	11	11	0.17	poor_call
018653	1	303	6	68	indel	0.79	0.67	0.33	10	11	0.39	0	1	9	9	19	19	0.25	poor_call
018653	2	137	6	100	transversion	1.00	0.67	0.33	40	42	0.28	0	1	30	30	46	46	0.25	poor_call
018653	2	290	6	85	transversion	0.75	0.50	0.50	13	12	0.41	0	3	15	12	13	12	0.17	poor_call
017851	1	260	8	82	indel	1.00	0.62	0.38	29	29	0.17	0	0	40	38	22	21	0.00	poor_call
017851	1	265	8	45	indel	0.76	0.62	0.38	28	28	0.16	0	0	37	36	14	12	0.00	poor_call
016113	1	13	9	98	transversion	0.75	0.44	0.22	16	17	0.04	0	1	15	14	22	20	0.09	poor_call
016113	1	65	12	100	transition	0.97	0.75	0.25	22	19	0.22	0	0	46	27	23	19	0.00	poor_call
016113	1	67	12	100	transition	1.00	0.58	0.42	19	19	0.23	0	0	40	27	19	15	0.00	poor_call
016113	1	71	12	100	transversion	1.00	0.58	0.42	16	20	0.24	0	1	15	11	17	12	0.39	poor_call
016113	1	73	12	100	transition	1.00	0.58	0.42	15	20	0.25	0	0	16	10	18	15	0.00	poor_call
016113	1	85	12	100	transversion	1.00	0.58	0.42	23	22	0.29	0	1	30	22	23	18	0.39	poor_call
016113	1	92	12	98	transition	0.94	0.67	0.33	22	22	0.31	0	1	28	19	15	13	0.39	poor_call
016113	1	100	12	99	indel	0.93	0.67	0.33	20	22	0.34	0	0	28	18	12	12	0.00	poor_call
016113	1	100	12	99	indel	0.98	0.67	0.33	20	22	0.34	0	0	28	18	14	13	0.00	poor_call
016113	1	100	12	98	indel	0.99	0.67	0.33	20	23	0.34	0	0	28	18	15	14	0.00	poor_call
016113	1	102	12	100	transversion	0.88	0.67	0.33	21	23	0.35	0	0	46	28	14	12	0.00	poor_call
016113	1	104	12	96	transversion	1.00	0.67	0.33	22	23	0.35	0	0	45	28	20	18	0.00	poor_call
016113	1	106	12	100	transition	0.96	0.58	0.42	25	23	0.36	0	0	51	36	12	10	0.00	poor_call
016113	1	109	12	100	indel	0.88	0.83	0.17	26	26	0.37	0	1	56	30	25	24	0.39	poor_call
016113	1	110	12	92	transition	0.63	0.67	0.33	27	27	0.37	0	0	56	37	11	11	0.00	poor_call
016113	1	123	12	100	transversion	0.57	0.67	0.33	25	25	0.42	0	1	45	33	12	10	0.39	poor_call
016113	1	146	11	100	transversion	1.00	0.55	0.45	23	25	0.49	0	1	21	20	31	18	0.39	poor_call
016113	1	160	9	97	transversion	0.96	0.67	0.33	28	27	0.46	0	1	56	54	21	17	0.39	poor_call
016113	1	178	9	97	transversion	0.90	0.67	0.33	21	19	0.40	0	1	34	31	21	16	0.39	poor_call
016113	1	190	9	98	transition	0.90	0.67	0.33	19	19	0.36	0	1	34	29	19	16	0.39	poor_call
016113	1	238	7	93	transversion	0.99	0.57	0.43	11	11	0.19	0	3	13	12	20	18	0.06	poor_call
016113	1	242	7	95	transversion	0.92	0.57	0.43	11	11	0.18	0	3	19	15	15	14	0.06	poor_call
016113	1	250	7	94	transition	0.67	0.57	0.43	14	12	0.15	0	3	29	22	14	12	0.13	poor_call
015311	1	151	10	83	indel	1.00	0.70	0.30	35	33	0.32	0	0	51	37	24	21	0.00	poor_call
015311	1	273	10	75	indel	1.00	0.60	0.40	31	31	0.42	0	1	45	41	24	18	0.00	poor_call
015311	1	376	7	64	indel	0.86	0.71	0.29	18	19	0.19	0	1	37	16	21	20	0.00	poor_call
024133	1	75	26	96	indel	1.00	0.58	0.42	28	27	0.10	0	0	48	38	15	14	0.00	poor_call
024133	1	106	26	98	transition	0.89	0.65	0.35	23	27	0.14	0	0	48	35	9	7	0.00	poor_call
024133	1	109	26	92	transversion	1.00	0.62	0.35	23	27	0.15	0	0	37	30	11	9	0.00	poor_call
024133	1	227	30	90	transversion	1.00	0.87	0.13	44	43	0.30	1	1	56	48	56	36	0.38	good_call
024133	1	580	30	99	indel	1.00	0.83	0.13	37	36	0.22	2	2	45	40	45	42	0.35	good_call
024133	1	581	30	99	indel	1.00	0.83	0.13	38	37	0.22	2	2	45	40	45	42	0.35	good_call
024133	1	582	30	97	indel	1.00	0.83	0.13	38	38	0.22	2	2	45	40	45	42	0.35	good_call
024133	1	662	28	96	transition	0.91	0.64	0.29	21	24	0.11	0	0	42	28	18	8	0.00	poor_call
024133	1	665	28	94	indel	0.87	0.75	0.25	20	24	0.11	0	0	42	24	15	8	0.00	poor_call
024133	1	702	26	94	indel	1.00	0.65	0.35	17	19	0.06	0	0	25	18	10	9	0.00	poor_call
024133	1	708	21	92	indel	0.86	0.76	0.24	19	20	0.05	0	0	40	31	12	11	0.00	poor_call
024133	1	719	15	91	transition	1.00	0.87	0.13	18	18	0.04	0	2	42	39	37	36	0.35	good_call
024133	1	738	10	89	transversion	1.00	0.50	0.30	9	9	0.01	0	2	29	27	29	28	0.35	good_call
017853	1	100	12	98	indel	0.92	0.67	0.33	14	14	0.12	0	1	17	14	16	12	0.04	poor_call
017853	1	103	13	99	transversion	1.00	0.54	0.46	14	14	0.12	0	0	19	15	12	11	0.00	poor_call
017853	1	109	13	100	indel	0.89	0.69	0.31	13	14	0.13	0	0	17	14	14	12	0.00	poor_call
017853	1	114	13	96	transversion	0.62	0.54	0.38	14	14	0.14	0	0	23	18	9	8	0.00	poor_call
017853	1	127	13	98	transversion	0.97	0.62	0.38	13	13	0.15	0	0	22	16	12	11	0.00	poor_call
017853	1	129	13	100	transition	0.96	0.54	0.46	12	13	0.16	0	0	21	13	10	8	0.00	poor_call
017853	1	146	13	100	indel	1.00	0.54	0.46	15	14	0.18	0	0	19	17	16	11	0.00	poor_call
017853	1	149	13	90	indel	0.64	0.77	0.23	14	15	0.18	0	0	19	14	16	14	0.00	poor_call
017853	1	162	13	100	indel	0.70	0.54	0.31	13	15	0.20	0	0	17	13	10	9	0.00	poor_call
017853	1	164	13	100	transversion	0.99	0.54	0.46	13	16	0.20	0	0	22	18	10	9	0.00	poor_call
017853	1	176	13	99	indel	0.89	0.38	0.31	15	17	0.21	0	0	19	15	9	8	0.00	poor_call
017853	1	187	13	99	transversion	0.99	0.54	0.38	16	15	0.23	0	0	21	15	12	11	0.00	poor_call
017853	1	189	13	100	transition	1.00	0.54	0.46	13	14	0.23	0	0	18	14	19	16	0.00	poor_call
017853	1	200	13	100	transversion	1.00	0.46	0.38	15	14	0.24	0	0	15	12	13	12	0.00	poor_call
017853	1	203	13	96	indel	0.99	0.62	0.38	16	15	0.25	0	0	22	17	12	11	0.00	poor_call
017853	1	204	13	100	indel	1.00	0.54	0.46	16	15	0.25	0	0	17	14	22	18	0.00	poor_call
017853	1	213	13	100	indel	1.00	0.38	0.38	13	15	0.26	0	0	14	10	20	17	0.00	poor_call
017853	1	237	13	100	indel	0.64	0.77	0.23	17	16	0.29	0	0	22	16	14	14	0.00	poor_call
017853	1	241	13	97	indel	0.78	0.77	0.23	14	16	0.29	0	0	14	12	19	15	0.00	poor_call
017853	1	267	13	100	transition	0.98	0.62	0.38	17	16	0.32	0	0	22	14	13	11	0.00	poor_call
017853	1	273	13	100	transversion	1.00	0.62	0.38	15	16	0.33	0	0	13	13	14	13	0.00	poor_call
017853	1	274	13	99	transversion	1.00	0.54	0.46	16	16	0.33	0	0	16	14	11	11	0.00	poor_call
017853	1	284	13	100	transversion	1.00	0.54	0.38	17	17	0.34	0	0	17	14	21	16	0.00	poor_call
017853	1	286	13	100	transversion	0.79	0.69	0.31	17	17	0.35	0	0	23	20	13	12	0.00	poor_call
017853	1	293	13	97	indel	0.93	0.69	0.31	14	15	0.36	0	0	19	15	15	12	0.00	poor_call
017853	1	336	13	100	transversion	1.00	0.54	0.46	17	15	0.41	2	2	24	17	17	14	0.02	poor_call
017853	1	359	8	91	transversion	0.87	0.50	0.50	9	10	0.44	1	2	10	10	11	10	0.00	poor_call
025873	1	67	25	99	transversion	0.98	0.64	0.36	32	36	0.21	0	0	56	46	9	8	0.00	poor_call
025873	1	71	25	93	transition	0.98	0.68	0.28	32	36	0.22	0	0	51	39	12	10	0.00	poor_call
025873	1	72	25	92	indel	1.00	0.64	0.36	34	36	0.23	0	0	51	41	12	10	0.00	poor_call
025873	1	188	25	100	transversion	1.00	0.52	0.48	43	44	0.41	6	6	56	45	51	43	0.06	good_call
025873	1	215	25	93	transversion	0.98	0.64	0.36	30	36	0.32	0	0	51	41	9	8	0.00	poor_call
025873	1	256	25	79	indel	1.00	0.68	0.32	29	31	0.19	0	0	51	36	10	9	0.00	poor_call
025873	1	305	13	92	transition	1.00	0.62	0.31	19	23	0.04	0	4	32	15	40	25	0.16	poor_call
025873	1	306	13	94	transversion	0.98	0.62	0.38	17	22	0.03	0	5	29	17	14	11	0.15	poor_call
016115	1	47	11	94	transversion	1.00	0.64	0.36	18	19	0.17	0	0	24	20	22	20	0.00	poor_call
016115	1	50	11	99	indel	1.00	0.64	0.36	16	18	0.18	0	0	23	15	17	15	0.00	poor_call
016115	1	53	11	99	transition	1.00	0.55	0.45	18	18	0.19	0	1	18	14	24	14	0.32	poor_call
016115	1	81	11	90	transition	0.92	0.64	0.36	27	25	0.30	0	0	48	46	15	12	0.00	poor_call
016115	1	105	11	95	transversion	0.95	0.64	0.36	32	32	0.38	0	0	56	49	13	13	0.00	poor_call
016115	1	115	11	98	transition	1.00	0.64	0.36	34	32	0.42	0	0	56	51	19	18	0.00	poor_call
016115	1	126	11	98	transversion	0.94	0.73	0.27	30	29	0.46	0	0	45	37	21	18	0.00	poor_call
016115	1	127	11	98	transversion	0.83	0.73	0.27	31	29	0.47	0	0	45	38	17	16	0.00	poor_call
016115	1	128	11	100	transversion	1.00	0.64	0.36	31	29	0.47	0	0	45	41	19	17	0.00	poor_call
016115	1	142	11	95	transversion	0.84	0.64	0.36	29	29	0.48	0	0	40	37	17	12	0.00	poor_call
016115	1	159	11	98	indel	0.97	0.64	0.36	23	27	0.42	0	0	25	21	13	12	0.00	poor_call
016115	1	180	11	100	transversion	1.00	0.55	0.45	27	25	0.34	0	2	35	29	23	22	0.16	poor_call
016115	1	184	10	98	transversion	0.97	0.60	0.40	17	20	0.33	0	1	26	19	13	13	0.32	poor_call
016115	1	188	10	98	transversion	0.69	0.60	0.40	20	19	0.31	0	1	29	26	10	10	0.32	poor_call
016115	1	189	10	92	transversion	0.87	0.50	0.40	20	18	0.31	0	1	45	40	11	10	0.32	poor_call
016115	1	198	10	99	transversion	0.98	0.60	0.40	17	20	0.27	0	1	22	17	15	14	0.32	poor_call
016115	1	200	10	99	transversion	0.99	0.50	0.40	17	20	0.27	0	1	24	21	14	13	0.32	poor_call
016115	1	202	10	99	transversion	1.00	0.50	0.40	18	18	0.26	0	1	19	15	19	19	0.32	poor_call
016115	1	203	10	94	transition	1.00	0.50	0.50	19	18	0.26	1	1	27	20	19	15	0.14	poor_call
016115	1	212	10	100	indel	1.00	0.50	0.50	16	17	0.22	1	1	17	13	21	13	0.14	poor_call
016115	1	222	7	99	transition	0.89	0.71	0.29	15	16	0.19	1	1	14	12	28	22	0.14	poor_call
016115	1	248	6	96	transversion	0.55	0.67	0.33	12	11	0.09	0	2	11	11	21	18	0.07	poor_call
015313	1	38	7	61	transversion	0.98	0.71	0.29	16	15	0.08	0	2	33	32	27	27	0.00	good_call
015313	1	93	11	78	transversion	0.90	0.64	0.36	23	27	0.19	0	0	37	33	15	12	0.00	poor_call
015313	1	108	12	95	transversion	0.97	0.58	0.42	23	28	0.22	0	0	31	26	13	11	0.00	poor_call
015313	1	137	13	100	transversion	0.80	0.77	0.23	30	29	0.28	0	0	51	35	18	17	0.00	poor_call
015313	1	188	13	100	transversion	0.90	0.69	0.23	27	30	0.39	0	0	39	31	27	17	0.00	poor_call
015313	1	219	13	93	transversion	0.70	0.69	0.31	24	27	0.45	0	0	37	29	16	12	0.00	poor_call
015313	1	248	13	96	transversion	0.98	0.54	0.46	16	18	0.49	0	0	27	20	11	9	0.00	poor_call
015313	1	249	13	89	transversion	0.99	0.54	0.46	16	19	0.48	0	0	16	14	12	10	0.00	poor_call
015313	1	250	13	84	transversion	1.00	0.54	0.46	16	18	0.48	0	0	13	12	13	10	0.00	poor_call
015313	1	371	13	100	transition	0.96	0.69	0.31	24	22	0.23	0	0	33	22	14	14	0.00	poor_call
014511	1	415	12	75	transversion	0.99	0.83	0.17	30	30	0.37	1	1	56	37	45	32	0.00	good_call
014511	1	777	12	63	indel	1.00	0.67	0.33	29	29	0.32	0	0	51	41	25	15	0.00	poor_call
014511	1	980	7	41	indel	0.52	0.86	0.14	24	25	0.14	0	1	39	39	35	35	0.00	good_call
018657	1	106	13	100	transition	0.53	0.69	0.31	39	42	0.12	0	0	56	45	11	11	0.00	poor_call
018657	1	213	13	100	transversion	1.00	0.69	0.31	47	48	0.25	2	2	56	51	46	43	0.17	good_call
018657	1	369	13	90	transversion	0.76	0.85	0.15	35	37	0.43	1	1	44	31	42	24	0.33	good_call
013711	1	26	13	96	transversion	1.00	0.54	0.38	17	20	0.05	0	0	15	10	14	10	0.00	poor_call
013711	1	38	13	92	indel	1.00	0.85	0.15	24	25	0.07	0	0	34	21	35	32	0.00	poor_call
016117	1	81	11	100	transition	1.00	0.73	0.27	43	40	0.21	1	2	56	48	45	36	0.50	good_call
016117	1	110	11	100	transversion	1.00	0.73	0.27	41	41	0.29	1	2	45	42	40	37	0.00	good_call
016117	1	193	11	100	transversion	1.00	0.73	0.27	49	49	0.50	1	2	51	42	56	51	0.50	good_call
016117	1	272	11	100	transversion	1.00	0.73	0.27	45	46	0.29	1	2	51	45	56	49	0.50	good_call
024137	1	75	29	80	indel	1.00	0.62	0.38	32	34	0.14	0	0	56	48	10	8	0.00	poor_call
024137	1	102	30	72	transversion	0.99	0.63	0.37	28	30	0.20	0	0	56	44	12	7	0.00	poor_call
024137	1	234	33	100	transition	1.00	0.52	0.48	48	49	0.45	6	6	56	49	56	45	0.00	good_call
024137	1	421	31	76	transversion	0.88	0.68	0.29	30	34	0.19	0	0	56	45	9	8	0.00	poor_call
024137	1	422	31	76	transversion	0.94	0.65	0.32	31	34	0.19	0	0	56	43	8	7	0.00	poor_call
024137	1	438	31	78	indel	0.90	0.77	0.23	35	37	0.16	0	0	56	40	9	9	0.00	poor_call
025877	1	29	13	93	indel	0.94	0.46	0.46	9	11	0.03	0	5	10	8	7	6	0.09	poor_call
025877	1	42	13	81	indel	0.95	0.85	0.15	18	18	0.04	0	2	24	12	29	26	0.19	poor_call
025877	1	48	13	83	indel	1.00	0.54	0.46	19	20	0.05	0	6	20	14	17	12	0.26	poor_call
025877	1	66	13	99	transition	0.94	0.54	0.46	13	16	0.06	0	5	8	6	16	10	0.16	poor_call
025877	1	70	13	99	transition	0.71	0.62	0.38	10	16	0.07	0	5	12	8	12	9	0.17	poor_call
025877	1	74	13	78	indel	1.00	0.54	0.46	16	18	0.07	0	4	12	9	26	18	0.25	poor_call
025877	1	414	25	100	indel	1.00	0.92	0.08	37	39	0.39	1	1	56	37	51	39	0.56	good_call
025877	1	440	25	98	indel	1.00	0.88	0.12	49	45	0.42	1	1	56	53	56	48	0.56	good_call
025877	1	441	25	100	indel	1.00	0.64	0.36	49	45	0.42	1	1	56	55	56	49	0.38	good_call
025877	1	442	25	50	indel	1.00	0.64	0.36	50	45	0.42	1	1	56	51	56	49	0.38	good_call
025877	1	446	25	80	indel	1.00	0.52	0.48	46	44	0.42	2	2	52	46	56	49	0.47	poor_call
025877	1	447	25	80	indel	1.00	0.52	0.48	44	44	0.42	2	2	52	46	56	50	0.47	poor_call
025877	1	482	25	100	transition	1.00	0.92	0.08	37	38	0.46	1	1	56	41	42	41	0.56	good_call
025877	1	592	25	100	indel	1.00	0.92	0.08	42	43	0.44	1	1	56	40	56	40	0.56	good_call
025877	1	593	25	100	indel	1.00	0.92	0.08	43	43	0.44	1	1	56	40	56	40	0.56	good_call
025877	1	1031	10	93	transition	0.81	0.50	0.50	13	13	0.03	0	4	13	11	9	8	0.31	poor_call
014515	2	246	4	75	transversion	0.56	0.50	0.50	18	18	0.24	0	2	33	33	18	15	0.60	poor_call
014515	2	248	4	75	transversion	0.55	0.50	0.50	19	18	0.25	0	2	22	22	18	15	0.60	poor_call
014515	2	288	4	87	transversion	0.61	0.50	0.50	16	15	0.29	0	2	22	22	16	16	0.60	poor_call
014515	2	374	4	90	indel	0.86	0.50	0.50	20	17	0.37	0	2	29	29	19	18	0.60	poor_call
014515	3	109	4	100	transversion	0.99	0.50	0.50	36	34	0.11	0	1	29	25	45	45	0.00	poor_call
016119	1	161	11	100	transition	1.00	0.64	0.36	50	49	0.35	2	2	56	53	56	53	0.50	good_call
016119	1	236	11	100	transversion	1.00	0.64	0.36	49	49	0.48	2	2	56	50	56	52	0.50	good_call
015317	1	41	13	100	transition	1.00	0.85	0.15	38	35	0.13	1	1	46	40	44	34	0.20	good_call
015317	1	62	13	100	transversion	1.00	0.85	0.15	42	40	0.19	1	1	42	39	42	42	0.20	good_call
015317	1	155	13	100	indel	1.00	0.69	0.31	45	44	0.49	0	0	56	45	51	48	0.00	good_call
015317	1	159	13	80	indel	1.00	0.54	0.46	44	43	0.50	1	1	56	48	56	42	0.00	poor_call
015317	1	250	11	77	transversion	0.96	0.64	0.36	24	25	0.22	0	0	42	38	16	13	0.00	poor_call
021733	1	48	13	90	indel	0.71	0.69	0.31	37	37	0.17	0	0	56	41	11	10	0.00	poor_call
021733	1	56	13	100	indel	1.00	0.85	0.15	39	36	0.20	0	0	56	40	34	34	0.00	poor_call
021733	1	58	13	82	transition	1.00	0.54	0.46	36	37	0.20	3	3	56	41	51	35	0.00	good_call
021733	1	213	13	100	transition	0.76	0.62	0.38	33	34	0.26	0	0	51	41	9	9	0.00	poor_call
021733	1	225	13	85	indel	0.70	0.54	0.38	30	32	0.21	0	0	40	38	9	7	0.00	poor_call
015319	1	19	7	77	transversion	0.97	0.71	0.29	20	22	0.04	0	2	32	22	40	26	0.25	poor_call
015319	1	22	7	39	transversion	0.75	0.71	0.29	13	13	0.05	0	2	35	25	26	20	0.25	poor_call
015319	1	177	13	100	transversion	1.00	0.69	0.31	38	37	0.40	0	0	51	37	28	24	0.00	poor_call
015319	1	344	13	100	transition	1.00	0.85	0.15	37	35	0.22	1	1	56	37	51	42	0.00	poor_call
021735	1	20	13	83	indel	0.65	0.69	0.31	35	36	0.06	0	0	51	41	10	10	0.00	poor_call
021735	1	53	13	100	transition	1.00	0.69	0.31	43	38	0.15	2	2	56	43	51	46	0.10	good_call
021735	1	231	13	100	transition	1.00	0.85	0.15	47	47	0.33	1	1	51	44	51	46	0.20	good_call
021735	1	304	13	48	transversion	0.60	0.62	0.38	30	30	0.12	0	0	51	37	9	8	0.00	poor_call
021735	1	328	7	47	indel	0.95	0.71	0.29	14	14	0.05	0	2	29	29	24	23	0.00	poor_call
013570	1	13	16	90	transversion	1.00	0.62	0.38	13	13	0.05	0	6	10	9	14	11	0.23	poor_call
013570	1	89	18	100	indel	1.00	0.56	0.44	41	42	0.36	0	8	40	37	35	34	0.12	poor_call
013570	1	99	18	100	indel	1.00	0.61	0.39	42	41	0.41	0	7	37	35	37	36	0.09	poor_call
013570	1	100	18	77	indel	1.00	0.83	0.17	40	41	0.41	0	2	37	36	32	27	0.20	poor_call
013570	1	209	9	71	transition	0.94	0.56	0.44	27	30	0.14	0	4	22	19	13	12	0.25	poor_call
014519	1	532	13	100	transition	1.00	0.54	0.46	32	33	0.11	0	0	51	43	17	13	0.00	poor_call
014373	1	40	13	92	transition	1.00	0.62	0.38	22	24	0.13	0	0	32	27	21	17	0.00	poor_call
022393	1	63	13	92	indel	1.00	0.62	0.38	29	30	0.20	0	0	56	45	14	13	0.00	poor_call
022393	1	69	13	92	indel	1.00	0.54	0.46	29	33	0.22	0	0	30	24	12	11	0.00	poor_call
022393	1	82	13	100	indel	1.00	0.54	0.46	29	35	0.26	0	0	30	24	12	9	0.00	poor_call
022393	1	191	13	100	transition	0.99	0.69	0.31	39	43	0.39	1	1	29	21	22	16	0.00	poor_call
022393	1	204	13	100	transition	1.00	0.69	0.31	36	40	0.35	0	0	17	13	22	18	0.00	poor_call
022393	1	231	13	100	transversion	1.00	0.69	0.31	34	34	0.26	0	0	34	21	23	18	0.00	poor_call
022393	1	238	13	100	transition	1.00	0.54	0.46	34	33	0.24	1	1	34	21	26	21	0.00	poor_call
022393	1	264	13	63	indel	1.00	0.69	0.31	34	35	0.15	0	0	56	45	19	16	0.00	poor_call
021737	1	356	12	80	indel	0.99	0.75	0.17	34	33	0.16	0	0	56	44	30	30	0.00	poor_call
021591	1	18	13	90	indel	1.00	0.54	0.46	28	29	0.04	0	0	35	32	22	19	0.00	poor_call
021591	1	350	12	76	indel	0.99	0.83	0.17	29	27	0.20	0	0	47	34	33	29	0.00	poor_call
013572	1	223	9	100	transition	0.98	0.89	0.11	44	42	0.30	0	1	51	46	56	56	0.23	poor_call
013572	1	318	9	100	transversion	1.00	0.78	0.22	39	43	0.43	0	2	40	38	39	37	0.50	poor_call
013572	1	353	9	100	indel	0.57	0.89	0.11	47	45	0.48	0	1	51	49	37	37	0.77	poor_call
013572	1	354	9	100	indel	0.57	0.89	0.11	47	45	0.48	0	1	56	51	37	37	0.77	poor_call
013572	1	355	9	100	indel	0.57	0.89	0.11	46	45	0.48	0	1	56	51	37	37	0.77	poor_call
013572	1	356	9	100	indel	0.57	0.89	0.11	45	46	0.48	0	1	51	45	37	37	0.77	poor_call
013572	1	357	9	100	indel	0.57	0.89	0.11	44	46	0.48	0	1	51	45	37	37	0.77	poor_call
013572	1	358	9	50	indel	0.57	0.89	0.11	43	46	0.48	0	1	51	44	37	37	0.77	poor_call
013572	1	361	9	50	indel	0.51	0.89	0.11	43	45	0.49	0	1	40	38	36	36	0.77	poor_call
013572	1	362	9	50	indel	0.51	0.89	0.11	44	45	0.49	0	1	51	42	36	36	0.77	poor_call
013572	1	363	9	50	indel	0.51	0.89	0.11	44	45	0.49	0	1	51	43	36	36	0.77	poor_call
013572	1	391	9	100	indel	0.68	0.89	0.11	35	36	0.47	0	1	37	29	39	39	0.23	poor_call
013572	1	473	9	100	transversion	1.00	0.67	0.33	21	21	0.36	0	2	20	17	31	24	0.50	poor_call
013719	1	19	12	97	transition	1.00	0.50	0.50	16	15	0.05	0	1	32	27	18	15	0.05	poor_call
013719	1	25	12	99	transition	1.00	0.50	0.42	16	15	0.06	0	0	10	9	14	12	0.00	poor_call
013719	1	26	12	99	transversion	1.00	0.50	0.50	15	15	0.07	0	1	15	12	10	10	0.05	poor_call
013719	1	30	13	91	transition	1.00	0.54	0.46	14	15	0.08	0	0	26	20	14	11	0.00	poor_call
013719	1	49	13	100	transversion	0.59	0.69	0.31	26	26	0.12	0	0	39	29	11	11	0.00	poor_call
013719	1	55	13	100	transversion	0.99	0.54	0.46	25	26	0.14	0	0	46	41	10	9	0.00	poor_call
013719	1	58	13	100	transition	1.00	0.54	0.46	26	25	0.15	0	0	51	42	13	12	0.00	poor_call
013719	1	68	13	100	transition	1.00	0.54	0.46	25	27	0.17	0	0	40	36	11	10	0.00	poor_call
013719	1	69	13	98	transversion	0.99	0.62	0.38	25	27	0.18	0	0	40	33	13	12	0.00	poor_call
013719	1	92	13	100	transition	1.00	0.54	0.46	22	22	0.23	0	0	39	35	21	18	0.00	poor_call
013719	1	98	13	100	transition	1.00	0.46	0.46	18	21	0.25	0	0	15	13	9	7	0.00	poor_call
013719	1	103	13	90	transition	1.00	0.54	0.46	19	21	0.26	0	0	34	30	13	12	0.00	poor_call
013719	1	106	13	100	transition	0.65	0.69	0.31	24	20	0.27	0	0	39	29	12	11	0.00	poor_call
013719	1	115	13	100	transition	1.00	0.54	0.46	20	22	0.29	0	0	26	20	16	16	0.00	poor_call
013719	1	119	13	99	transversion	0.81	0.62	0.38	19	24	0.30	0	0	35	24	10	9	0.00	poor_call
013719	1	134	13	100	transversion	1.00	0.62	0.38	29	27	0.34	0	0	40	33	14	13	0.00	poor_call
013719	1	142	13	100	transversion	1.00	0.54	0.46	20	22	0.36	0	0	27	24	13	12	0.00	poor_call
013719	1	144	13	100	transversion	1.00	0.54	0.46	18	22	0.37	0	0	16	16	11	10	0.00	poor_call
013719	1	160	13	100	transition	1.00	0.54	0.46	20	24	0.41	0	0	16	11	19	15	0.00	poor_call
013719	1	165	13	90	transition	0.99	0.62	0.38	27	22	0.42	0	0	56	45	13	12	0.00	poor_call
013719	1	181	13	100	transition	1.00	0.54	0.46	25	24	0.46	0	0	43	39	11	11	0.00	poor_call
013719	1	182	13	100	transversion	1.00	0.54	0.46	26	25	0.46	0	0	40	36	15	13	0.00	poor_call
013719	1	189	13	100	transition	1.00	0.54	0.46	26	26	0.48	0	0	46	42	13	12	0.00	poor_call
013719	1	190	13	100	transition	1.00	0.54	0.46	26	27	0.48	0	0	50	44	13	12	0.00	poor_call
013719	1	196	13	100	transversion	0.72	0.77	0.23	27	28	0.50	0	0	45	32	17	16	0.00	poor_call
013719	1	214	13	100	transversion	1.00	0.54	0.46	28	28	0.46	0	0	38	34	19	16	0.00	poor_call
013719	1	215	13	100	transversion	1.00	0.54	0.46	27	27	0.45	0	0	40	36	19	14	0.00	poor_call
013719	1	222	13	100	transition	1.00	0.62	0.38	25	27	0.44	0	0	35	26	18	16	0.00	poor_call
013719	1	229	13	100	transition	1.00	0.54	0.46	28	27	0.42	0	0	45	41	14	13	0.00	poor_call
013719	1	258	13	100	transition	1.00	0.62	0.38	26	24	0.35	0	0	35	31	14	13	0.00	poor_call
013719	1	268	13	100	transversion	1.00	0.54	0.46	21	23	0.32	0	0	35	19	14	12	0.00	poor_call
013719	1	269	13	100	transversion	0.54	0.69	0.31	21	23	0.32	0	0	35	20	11	11	0.00	poor_call
013719	1	275	13	100	transition	0.99	0.62	0.38	24	23	0.30	0	0	35	30	13	12	0.00	poor_call
013719	1	282	13	100	transversion	1.00	0.54	0.46	26	26	0.28	0	0	40	38	11	11	0.00	poor_call
013719	1	283	13	98	transversion	1.00	0.54	0.46	26	26	0.28	0	0	40	38	12	11	0.00	poor_call
013719	1	301	13	100	transversion	1.00	0.54	0.46	24	25	0.24	0	0	56	45	11	11	0.00	poor_call
013719	1	310	13	100	transversion	1.00	0.54	0.46	27	27	0.21	0	0	40	38	14	12	0.00	poor_call
013719	1	328	13	100	transition	1.00	0.77	0.23	27	25	0.17	0	0	40	27	29	23	0.00	poor_call
013719	1	333	12	96	transition	1.00	0.50	0.50	26	23	0.15	0	1	46	40	12	10	0.05	poor_call
013719	1	338	12	91	transition	0.98	0.58	0.42	19	20	0.14	0	0	33	29	12	11	0.00	poor_call
013573	1	33	13	44	transversion	0.81	0.38	0.23	10	13	0.04	0	0	11	7	16	14	0.00	poor_call
013573	1	48	13	96	indel	0.89	0.69	0.31	25	22	0.06	0	0	51	34	14	12	0.00	poor_call
013573	1	161	13	90	indel	1.00	0.54	0.23	28	28	0.20	0	0	39	38	26	25	0.00	poor_call
013573	1	674	12	75	indel	0.50	0.67	0.33	30	30	0.15	0	0	51	42	10	9	0.00	poor_call
013573	1	694	12	52	indel	0.92	0.75	0.25	25	26	0.12	0	0	40	32	20	16	0.00	poor_call
013573	1	711	12	63	indel	1.00	0.67	0.33	27	26	0.10	0	0	56	48	19	17	0.00	poor_call
021593	1	19	7	100	indel	0.67	0.71	0.29	15	13	0.07	0	1	10	9	18	18	0.40	poor_call
021593	2	136	7	97	transversion	0.85	0.57	0.43	14	15	0.44	0	3	11	11	15	13	0.33	poor_call
021593	2	137	7	90	transversion	0.81	0.57	0.43	15	16	0.44	0	3	11	11	15	13	0.33	poor_call
021593	2	234	7	50	indel	0.56	0.57	0.43	10	12	0.24	0	3	13	11	11	10	0.13	poor_call
021593	2	242	7	60	indel	0.75	0.71	0.29	15	13	0.21	0	1	13	12	19	19	0.00	poor_call
014377	1	339	12	73	transversion	0.60	0.58	0.42	26	27	0.10	0	0	40	35	9	8	0.00	poor_call
014379	1	133	13	100	transition	1.00	0.69	0.31	47	44	0.30	2	2	56	48	56	50	0.67	good_call
014379	1	172	13	99	transition	1.00	0.54	0.46	39	40	0.38	3	3	43	34	41	38	0.44	good_call
014379	1	228	13	100	transversion	1.00	0.54	0.46	48	45	0.49	3	3	56	45	56	44	0.44	good_call
021597	1	52	11	82	indel	0.97	0.64	0.27	17	18	0.06	0	0	25	23	22	17	0.00	poor_call
021597	1	97	13	100	transversion	1.00	0.54	0.46	26	30	0.12	0	0	33	30	19	12	0.00	poor_call
021597	1	98	13	90	indel	0.58	0.77	0.23	26	30	0.12	0	0	29	22	16	13	0.00	poor_call
021597	1	694	13	100	transversion	0.59	0.62	0.38	22	25	0.14	0	0	29	21	11	8	0.00	poor_call
013579	1	263	13	100	transition	1.00	0.62	0.38	48	47	0.37	2	2	56	48	56	45	0.00	good_call
021599	1	664	13	98	transversion	0.79	0.69	0.31	27	30	0.13	0	0	34	28	17	12	0.00	poor_call
021599	1	738	6	64	indel	0.97	0.67	0.33	9	10	0.03	0	1	10	10	25	25	0.00	poor_call
018801	2	130	8	88	transition	0.94	0.50	0.50	19	24	0.16	0	2	14	11	19	15	0.29	poor_call
018801	2	183	7	86	transversion	0.81	0.57	0.43	14	15	0.23	0	2	15	14	14	12	0.29	poor_call
018801	2	236	6	72	transversion	0.66	0.50	0.50	12	13	0.30	0	3	15	14	11	11	0.33	poor_call
018801	2	245	6	80	transition	0.53	0.50	0.50	18	17	0.31	0	2	11	10	13	12	0.36	poor_call
018801	2	287	6	66	transversion	0.64	0.50	0.50	11	12	0.36	0	2	13	11	13	12	0.29	poor_call
018801	2	350	6	68	transversion	0.62	0.50	0.50	10	11	0.44	0	3	14	12	11	11	0.38	poor_call
018801	2	421	6	78	indel	0.70	0.50	0.33	10	10	0.47	0	1	13	12	17	17	0.29	poor_call
018805	1	277	12	75	transversion	0.87	0.92	0.08	41	41	0.35	0	1	51	42	50	50	0.25	good_call
018805	1	311	12	70	transversion	0.56	0.92	0.08	42	40	0.39	0	1	56	43	43	43	0.25	good_call
018805	1	437	12	88	transition	1.00	0.75	0.25	42	41	0.46	1	2	56	47	43	41	0.38	good_call
018805	1	480	12	95	indel	1.00	0.75	0.25	43	43	0.40	1	1	56	45	45	42	0.50	good_call
018805	1	481	12	50	indel	1.00	0.75	0.25	42	42	0.40	1	1	56	45	47	46	0.50	good_call
018805	1	482	12	6	indel	1.00	0.75	0.25	41	42	0.40	1	1	56	45	47	46	0.50	good_call
018805	1	762	9	83	indel	0.92	0.78	0.22	14	15	0.05	0	0	24	18	23	23	0.00	poor_call
018805	1	774	8	68	indel	0.64	0.50	0.38	13	13	0.03	0	1	22	15	13	11	0.50	poor_call
018807	1	110	13	98	transition	0.99	0.69	0.31	29	28	0.13	0	0	56	33	24	16	0.00	poor_call
018807	1	116	13	94	transversion	1.00	0.62	0.31	27	28	0.14	0	0	46	36	21	18	0.00	poor_call
018807	1	119	13	90	transition	1.00	0.69	0.31	26	27	0.14	0	0	36	29	23	20	0.00	poor_call
018807	1	219	13	98	transversion	0.72	0.77	0.23	35	35	0.27	0	0	56	36	18	16	0.00	poor_call
018807	1	232	13	98	transition	0.94	0.62	0.23	32	34	0.28	0	0	47	38	19	18	0.00	poor_call
018807	1	258	13	100	transition	0.90	0.69	0.31	31	31	0.31	0	0	56	39	13	13	0.00	poor_call
018807	1	267	13	100	transition	1.00	0.69	0.31	30	29	0.32	0	0	43	34	27	22	0.00	poor_call
018807	1	273	13	100	transversion	1.00	0.69	0.31	27	29	0.33	0	0	38	30	18	17	0.00	poor_call
018807	1	278	13	90	transversion	0.82	0.69	0.31	27	29	0.34	0	0	38	33	13	12	0.00	poor_call
018807	1	317	13	97	transition	1.00	0.69	0.31	37	35	0.39	0	0	56	45	22	20	0.00	poor_call
018807	1	430	13	88	transition	1.00	0.54	0.46	27	26	0.48	0	0	43	38	25	22	0.00	poor_call
018807	1	464	12	92	indel	1.00	0.75	0.25	28	27	0.44	1	2	35	23	37	20	0.00	poor_call
018807	1	467	11	69	transversion	0.82	0.64	0.36	19	24	0.43	0	0	45	30	14	11	0.00	poor_call
018661	1	172	7	98	indel	1.00	0.71	0.29	36	34	0.16	0	2	56	52	44	40	0.08	good_call
018661	1	173	7	86	indel	1.00	0.71	0.29	33	31	0.17	0	2	43	40	44	40	0.08	good_call
018661	1	174	7	98	indel	1.00	0.71	0.29	33	31	0.17	0	2	42	40	44	40	0.08	good_call
018661	1	180	7	94	transition	1.00	0.71	0.29	31	32	0.17	0	2	45	42	40	38	0.08	good_call
018661	1	275	14	98	transversion	0.85	0.71	0.29	25	24	0.26	0	0	43	30	22	14	0.00	poor_call
018661	1	296	14	98	transition	0.86	0.79	0.21	26	25	0.28	0	0	56	35	21	18	0.00	poor_call
018661	1	305	14	100	transversion	0.73	0.64	0.36	24	26	0.29	0	0	46	35	10	9	0.00	poor_call
018661	1	312	14	95	transversion	1.00	0.64	0.36	28	27	0.30	2	2	56	37	56	35	0.04	good_call
018661	1	353	14	97	transversion	1.00	0.71	0.29	27	27	0.34	2	2	41	23	50	28	0.08	good_call
018661	1	360	14	98	transition	1.00	0.64	0.36	28	26	0.34	0	0	56	36	28	21	0.00	poor_call
018661	1	362	14	98	transversion	1.00	0.79	0.21	28	26	0.35	0	0	56	30	25	23	0.00	poor_call
018661	1	375	14	92	transversion	1.00	0.79	0.21	25	24	0.36	0	0	43	28	40	32	0.00	poor_call
018661	1	377	14	98	transition	1.00	0.71	0.21	25	25	0.36	0	0	43	32	40	25	0.00	poor_call
018661	1	378	14	98	transversion	0.84	0.86	0.14	25	25	0.36	0	0	45	28	27	26	0.00	poor_call
018661	1	384	14	98	transversion	0.89	0.79	0.21	24	25	0.37	0	0	43	29	20	18	0.00	poor_call
018661	1	396	14	98	transition	0.65	0.79	0.21	26	28	0.38	0	0	56	33	20	16	0.00	poor_call
018661	1	401	14	96	transversion	0.83	0.86	0.14	30	29	0.38	0	0	51	30	27	26	0.00	poor_call
018661	1	406	14	97	transition	1.00	0.57	0.43	32	29	0.39	0	0	56	49	56	36	0.00	poor_call
018661	1	409	14	99	transition	1.00	0.71	0.29	31	28	0.39	0	0	51	33	42	31	0.00	poor_call
018661	1	411	14	90	transversion	0.75	0.86	0.14	29	28	0.39	0	0	46	29	30	25	0.00	poor_call
018661	1	414	14	90	transversion	1.00	0.79	0.21	25	28	0.40	0	0	45	30	27	23	0.00	poor_call
018661	1	416	14	96	transversion	0.99	0.79	0.21	24	27	0.40	0	0	45	31	24	22	0.00	poor_call
018661	1	418	14	98	transition	0.95	0.71	0.29	24	25	0.40	0	0	45	30	18	14	0.00	poor_call
018661	1	421	14	92	transition	0.97	0.79	0.21	24	26	0.40	0	0	45	29	24	20	0.00	poor_call
018661	1	431	14	100	transversion	0.65	0.79	0.21	29	27	0.41	0	0	56	38	20	16	0.00	poor_call
018661	1	442	14	98	transversion	0.82	0.79	0.21	29	28	0.42	0	0	44	34	19	17	0.00	poor_call
018661	1	454	14	98	transversion	1.00	0.64	0.36	25	29	0.43	0	0	51	40	20	16	0.00	poor_call
018661	1	458	14	99	transversion	0.75	0.79	0.21	28	28	0.44	0	0	37	29	18	17	0.00	poor_call
018661	1	463	14	96	transition	1.00	0.57	0.43	31	28	0.44	0	0	56	48	30	20	0.00	poor_call
018661	1	464	14	99	transversion	1.00	0.79	0.21	31	28	0.44	0	0	56	40	30	25	0.00	poor_call
018661	1	472	14	100	transition	1.00	0.71	0.29	25	29	0.45	0	0	37	30	27	22	0.00	poor_call
018661	1	479	14	90	transversion	0.60	0.79	0.21	30	28	0.46	0	0	56	35	17	16	0.00	poor_call
018661	1	485	14	100	transversion	0.99	0.79	0.21	33	29	0.46	0	0	47	38	23	22	0.00	poor_call
018661	1	492	14	98	transversion	1.00	0.64	0.36	28	29	0.47	0	0	56	37	27	21	0.00	poor_call
018661	1	494	14	93	transversion	0.94	0.79	0.21	27	27	0.47	0	0	56	31	21	19	0.00	poor_call
018661	1	500	14	98	transition	0.75	0.64	0.29	25	26	0.48	0	0	40	34	13	12	0.00	poor_call
018661	1	504	14	98	transition	0.91	0.71	0.29	24	26	0.48	0	0	40	31	19	14	0.00	poor_call
018661	1	507	14	93	transition	0.97	0.71	0.29	25	25	0.48	0	0	40	30	15	15	0.00	poor_call
018661	1	512	14	92	transversion	1.00	0.71	0.29	26	25	0.49	0	0	56	32	25	23	0.00	poor_call
018661	1	522	14	98	transition	1.00	0.64	0.36	25	25	0.50	0	0	46	35	17	14	0.00	poor_call
018661	1	528	14	99	transition	1.00	0.57	0.43	26	26	0.50	0	0	37	32	22	18	0.00	poor_call
018661	1	532	14	99	transversion	0.54	0.79	0.21	26	27	0.49	0	0	42	29	16	15	0.00	poor_call
018661	1	539	14	100	transition	0.55	0.86	0.14	30	30	0.49	0	0	56	36	31	23	0.00	poor_call
018661	1	544	14	97	transition	0.60	0.86	0.14	32	31	0.48	0	0	56	35	33	24	0.00	poor_call
018661	1	551	7	66	transition	0.83	0.71	0.29	32	32	0.47	0	0	56	48	22	22	0.00	poor_call
018661	1	553	7	64	transition	0.99	0.71	0.29	32	31	0.47	0	0	56	50	33	28	0.00	poor_call
018661	1	555	7	70	transition	0.86	0.71	0.14	32	31	0.47	0	0	56	48	26	26	0.00	poor_call
018661	1	557	7	72	indel	1.00	0.71	0.29	31	31	0.47	0	0	56	46	32	30	0.00	poor_call
018661	1	559	7	72	indel	0.99	0.71	0.29	30	31	0.47	0	0	56	38	28	28	0.00	poor_call
018661	1	560	7	68	indel	1.00	0.71	0.29	30	31	0.47	0	0	56	31	37	37	0.00	poor_call
018661	1	561	7	72	indel	1.00	0.57	0.29	30	31	0.46	0	0	37	31	47	47	0.00	poor_call
018661	1	562	7	65	indel	1.00	0.71	0.29	30	31	0.46	0	0	47	25	37	37	0.00	poor_call
018661	1	563	7	72	indel	1.00	0.57	0.29	30	31	0.46	0	0	37	29	44	44	0.00	poor_call
018661	1	564	7	65	indel	1.00	0.71	0.29	30	31	0.46	0	0	40	23	37	37	0.00	poor_call
018661	1	565	7	65	indel	1.00	0.43	0.29	30	31	0.46	0	0	40	26	37	37	0.00	poor_call
018661	1	566	12	57	indel	0.50	0.92	0.08	30	30	0.46	0	0	46	31	37	37	0.00	poor_call
018661	1	567	12	65	transversion	1.00	0.67	0.25	31	30	0.46	0	0	56	36	50	36	0.00	poor_call
018661	1	569	14	65	transversion	1.00	0.79	0.21	31	30	0.46	0	0	56	33	47	44	0.00	poor_call
018661	1	571	14	80	transversion	1.00	0.79	0.21	31	29	0.46	0	0	48	31	44	44	0.00	poor_call
018661	1	573	14	98	transversion	1.00	0.71	0.29	30	29	0.45	0	0	48	34	42	32	0.00	poor_call
018661	1	575	14	98	transversion	1.00	0.71	0.21	29	29	0.45	0	0	48	33	33	27	0.00	poor_call
018661	1	577	14	99	indel	0.79	0.71	0.14	28	29	0.45	0	0	48	34	22	22	0.00	poor_call
018661	1	579	14	99	indel	0.99	0.64	0.21	27	28	0.45	0	0	48	33	21	19	0.00	poor_call
018661	1	580	14	89	indel	0.52	0.93	0.07	27	28	0.45	0	0	45	26	38	38	0.00	poor_call
018661	1	581	14	99	transition	0.99	0.71	0.21	27	27	0.45	1	1	51	28	35	21	0.08	good_call
018661	1	591	14	99	transition	1.00	0.64	0.21	24	24	0.44	1	1	48	26	48	34	0.02	good_call
018661	1	592	14	99	transversion	1.00	0.57	0.29	23	24	0.44	1	1	48	28	33	26	0.08	good_call
018661	1	600	14	98	transition	1.00	0.64	0.29	22	23	0.43	0	0	44	31	33	22	0.00	poor_call
018661	1	606	14	99	transversion	1.00	0.64	0.36	22	23	0.42	0	0	40	35	16	14	0.00	poor_call
018661	1	611	14	91	transition	1.00	0.71	0.29	24	24	0.42	0	0	42	25	24	21	0.00	poor_call
018661	1	614	14	98	transition	1.00	0.71	0.29	24	25	0.41	0	0	40	28	22	19	0.00	poor_call
018661	1	625	14	100	transversion	1.00	0.71	0.29	26	26	0.40	0	0	37	24	37	23	0.00	poor_call
018661	1	628	14	99	transition	0.99	0.79	0.21	25	25	0.40	0	0	40	25	26	22	0.00	poor_call
018661	1	629	14	100	transversion	1.00	0.57	0.43	24	25	0.40	3	3	34	24	39	28	0.07	good_call
018661	1	632	14	99	transversion	0.99	0.79	0.21	25	24	0.40	0	0	40	29	23	22	0.00	poor_call
018661	1	639	14	98	transversion	0.99	0.79	0.21	22	22	0.39	0	0	40	29	22	21	0.00	poor_call
018661	1	649	14	100	transversion	1.00	0.71	0.29	24	23	0.38	0	0	30	18	24	23	0.00	poor_call
018661	1	656	14	99	transition	1.00	0.50	0.50	27	24	0.37	0	0	40	34	27	19	0.00	poor_call
018661	1	658	14	100	transition	1.00	0.50	0.50	25	26	0.37	0	0	32	31	33	26	0.00	poor_call
018661	1	660	14	98	transition	1.00	0.57	0.43	23	27	0.37	0	0	27	25	33	26	0.00	poor_call
018661	1	662	14	99	transversion	0.60	0.79	0.21	24	28	0.37	0	0	33	22	16	14	0.00	poor_call
018661	1	665	14	90	transition	1.00	0.64	0.36	28	27	0.37	0	0	32	29	24	20	0.00	poor_call
018661	1	672	14	98	transition	0.95	0.79	0.21	32	30	0.36	0	0	35	30	22	19	0.00	poor_call
018661	1	677	14	96	transition	0.99	0.79	0.21	30	29	0.35	0	0	35	27	27	22	0.00	poor_call
018661	1	682	14	97	transversion	1.00	0.57	0.43	26	25	0.35	2	2	35	22	56	47	0.12	poor_call
018661	1	683	14	100	transversion	0.75	0.79	0.21	25	25	0.35	0	0	46	25	21	17	0.00	poor_call
018661	1	686	14	100	transition	1.00	0.64	0.36	22	23	0.35	0	0	27	18	33	27	0.00	poor_call
018661	1	689	14	98	transition	0.99	0.79	0.21	19	22	0.34	0	0	37	19	27	22	0.00	poor_call
018661	1	694	14	95	transition	1.00	0.64	0.36	19	19	0.34	0	0	20	13	33	27	0.00	poor_call
018661	1	697	14	99	transition	0.95	0.79	0.21	19	20	0.33	0	0	29	17	24	19	0.00	poor_call
018661	1	719	14	98	transition	0.65	0.79	0.21	24	26	0.31	0	0	35	27	18	16	0.00	poor_call
018661	1	722	14	98	transition	0.88	0.79	0.21	26	25	0.31	0	0	35	25	18	18	0.00	poor_call
018661	1	736	14	100	transition	0.60	0.79	0.21	21	24	0.30	0	0	33	25	16	16	0.00	poor_call
018661	1	740	14	99	transition	0.99	0.79	0.14	24	23	0.29	0	0	35	22	33	33	0.00	poor_call
018661	1	747	14	98	transition	1.00	0.71	0.29	23	23	0.29	0	0	35	21	19	17	0.00	poor_call
018661	1	750	14	98	transversion	0.98	0.79	0.21	22	22	0.28	0	0	37	23	24	21	0.00	poor_call
018661	1	758	14	98	transversion	0.72	0.71	0.21	22	21	0.28	0	0	27	18	18	16	0.00	poor_call
018661	1	761	14	91	transition	0.70	0.79	0.21	20	21	0.27	0	0	37	19	19	16	0.00	poor_call
018661	1	768	14	100	transition	0.98	0.57	0.36	19	19	0.27	1	1	37	20	15	11	0.12	poor_call
018661	1	777	14	98	transition	0.51	0.71	0.21	19	18	0.26	0	0	37	16	16	14	0.00	poor_call
018661	1	781	14	99	transition	0.98	0.71	0.29	18	19	0.25	0	0	33	15	18	15	0.00	poor_call
018661	1	783	14	96	transition	0.98	0.57	0.43	18	19	0.25	3	3	33	20	13	9	0.07	poor_call
018661	1	795	12	99	transversion	1.00	0.67	0.25	19	22	0.24	0	2	33	19	31	25	0.07	poor_call
018661	1	798	11	100	transition	1.00	0.64	0.36	22	22	0.24	0	3	27	15	33	26	0.07	poor_call
018661	1	807	11	98	transition	1.00	0.73	0.27	23	25	0.23	0	2	21	15	48	36	0.07	poor_call
018661	1	844	7	100	indel	1.00	0.57	0.43	19	20	0.19	0	2	13	13	29	26	0.12	poor_call
018661	1	845	7	98	indel	1.00	0.57	0.43	20	20	0.19	0	2	13	13	29	26	0.12	poor_call
018661	1	846	7	98	indel	1.00	0.57	0.43	19	20	0.19	0	2	16	15	29	26	0.12	poor_call
018661	1	847	7	98	indel	1.00	0.57	0.43	20	21	0.19	0	2	19	16	29	26	0.12	poor_call
018661	1	850	7	65	indel	1.00	0.57	0.43	21	23	0.19	0	2	19	17	29	26	0.12	poor_call
018661	1	851	7	63	indel	1.00	0.57	0.43	22	24	0.19	0	2	24	22	29	26	0.12	poor_call
018661	1	852	7	63	indel	1.00	0.57	0.43	23	24	0.19	0	2	25	23	29	26	0.12	poor_call
018661	1	853	7	88	indel	1.00	0.57	0.43	24	24	0.19	0	2	31	31	29	26	0.12	poor_call
018661	1	875	8	69	indel	1.00	0.62	0.38	28	29	0.17	0	2	42	39	37	32	0.12	poor_call
018661	1	876	8	69	indel	1.00	0.62	0.38	30	30	0.16	0	2	42	39	37	32	0.12	poor_call
018661	1	877	8	69	indel	1.00	0.62	0.38	31	31	0.16	0	2	42	40	37	32	0.12	poor_call
018661	1	878	8	90	indel	1.00	0.62	0.38	33	32	0.16	0	2	42	39	37	32	0.12	poor_call
018661	1	878	8	91	indel	0.60	0.88	0.12	34	33	0.16	0	1	42	37	37	37	0.06	poor_call
018661	1	879	8	72	indel	1.00	0.75	0.25	36	34	0.16	0	1	46	41	28	28	0.12	poor_call
018661	1	888	8	97	indel	0.95	0.88	0.12	39	38	0.15	0	1	51	46	48	48	0.11	good_call
018661	1	926	8	98	transition	1.00	0.50	0.50	39	40	0.12	0	3	51	46	42	42	0.08	good_call
018661	1	955	8	72	transversion	1.00	0.62	0.38	35	35	0.09	0	3	42	41	46	34	0.07	good_call
016121	1	75	11	100	transition	1.00	0.82	0.18	40	42	0.24	1	1	45	34	56	46	0.00	good_call
018809	1	286	13	100	transversion	1.00	0.69	0.31	43	45	0.31	2	2	56	45	56	44	0.00	good_call
018663	1	163	12	100	transition	1.00	0.67	0.33	44	44	0.19	1	2	45	36	51	49	0.57	good_call
018663	1	252	12	100	indel	1.00	0.75	0.25	45	45	0.29	1	2	51	43	56	50	0.57	good_call
018663	1	253	12	50	indel	1.00	0.75	0.25	45	46	0.30	1	2	51	44	56	50	0.57	good_call
018663	1	254	12	0	indel	1.00	0.75	0.25	45	46	0.30	1	2	51	44	56	50	0.57	good_call
018663	1	509	12	100	transition	1.00	0.75	0.25	48	47	0.40	1	2	56	50	56	50	0.57	good_call
018663	1	588	12	88	indel	0.90	0.83	0.17	31	32	0.31	0	0	42	30	27	24	0.00	poor_call
018663	1	595	10	92	indel	0.94	0.80	0.20	30	29	0.30	0	0	51	38	25	24	0.00	poor_call
025881	1	32	24	100	indel	1.00	0.58	0.42	32	33	0.07	0	1	56	42	22	17	0.12	poor_call
025881	1	64	24	96	transversion	1.00	0.62	0.38	31	33	0.15	0	0	47	38	10	8	0.00	poor_call
025881	1	65	24	92	transversion	1.00	0.50	0.46	30	33	0.15	0	1	56	50	10	8	0.12	poor_call
025881	1	66	24	86	indel	1.00	0.50	0.50	30	33	0.15	0	0	12	8	56	53	0.00	poor_call
025881	1	141	24	100	transversion	1.00	0.92	0.08	42	42	0.33	1	1	51	43	42	38	0.00	good_call
025881	1	326	24	89	transversion	0.71	0.67	0.33	27	32	0.24	0	0	44	33	9	7	0.00	poor_call
025881	1	328	24	95	transversion	0.94	0.62	0.38	26	31	0.24	0	0	47	41	8	7	0.00	poor_call
025881	1	365	24	100	indel	1.00	0.67	0.33	28	31	0.15	0	0	42	37	14	10	0.00	poor_call
015321	1	287	13	94	transition	1.00	0.54	0.46	30	32	0.34	0	0	43	35	29	21	0.00	poor_call
015321	1	314	13	97	transversion	0.63	0.62	0.31	31	31	0.28	0	0	50	40	11	11	0.00	poor_call
015321	1	328	11	83	transition	0.99	0.64	0.36	28	27	0.25	0	0	45	41	18	15	0.00	poor_call
024143	2	206	35	96	transition	1.00	0.83	0.17	45	44	0.46	2	2	56	51	56	45	0.22	poor_call
024143	2	227	35	99	transversion	1.00	0.83	0.17	42	41	0.41	2	2	56	47	56	46	0.17	poor_call
024143	2	241	35	87	transversion	0.99	0.71	0.29	35	35	0.37	0	0	56	44	13	9	0.00	poor_call
024143	2	280	34	68	transversion	0.99	0.59	0.35	28	30	0.27	0	0	51	41	8	7	0.00	poor_call
024143	2	283	34	75	transversion	1.00	0.53	0.41	28	30	0.26	0	0	51	50	11	7	0.00	poor_call
024143	2	298	34	95	transition	1.00	0.65	0.35	34	34	0.23	4	4	56	36	37	19	0.19	poor_call
024143	2	324	27	71	indel	1.00	0.70	0.30	25	25	0.16	0	0	46	36	13	12	0.00	poor_call
024143	2	332	25	69	indel	1.00	0.72	0.28	25	24	0.14	0	0	56	35	14	12	0.00	poor_call
024143	2	354	18	62	transversion	1.00	0.67	0.33	18	20	0.08	0	4	33	17	12	12	0.17	poor_call
016125	1	63	8	53	indel	0.93	0.62	0.25	17	20	0.08	0	1	11	9	34	22	0.00	poor_call
015323	2	120	7	88	transversion	0.73	0.57	0.43	13	14	0.35	0	3	19	15	15	12	0.27	poor_call
015323	2	166	7	90	transversion	0.55	0.71	0.29	16	18	0.48	0	2	15	12	20	18	0.10	poor_call
015323	2	169	7	88	transversion	0.72	0.57	0.43	13	19	0.49	0	2	14	11	12	11	0.40	poor_call
015323	2	206	7	95	transversion	1.00	0.57	0.43	28	24	0.41	0	3	35	23	25	19	0.27	poor_call
015323	2	248	6	76	transition	0.99	0.67	0.33	14	21	0.29	0	1	21	13	27	27	0.20	poor_call
024145	1	27	25	99	indel	0.55	0.68	0.32	12	13	0.03	0	0	19	14	7	6	0.00	poor_call
024145	1	78	25	100	transversion	0.86	0.68	0.32	16	19	0.10	0	0	32	19	10	8	0.00	poor_call
024145	1	79	25	100	transversion	0.76	0.64	0.32	15	19	0.10	0	0	29	22	8	7	0.00	poor_call
024145	1	82	25	98	transition	1.00	0.56	0.44	17	20	0.10	0	0	19	16	9	8	0.00	poor_call
024145	1	148	25	100	transition	0.95	0.92	0.08	35	35	0.18	1	1	40	36	34	33	0.17	good_call
024145	1	206	25	100	transversion	1.00	0.72	0.28	36	37	0.26	0	0	45	38	16	15	0.00	poor_call
024145	1	252	25	100	transition	0.98	0.92	0.08	37	37	0.31	1	1	48	39	37	35	0.17	good_call
024145	1	696	25	100	transition	0.98	0.68	0.32	11	15	0.13	0	0	15	9	11	9	0.00	poor_call
024145	1	700	25	95	transition	1.00	0.60	0.40	11	15	0.13	0	0	12	9	10	8	0.00	poor_call
024145	1	746	20	100	indel	1.00	0.65	0.35	15	13	0.07	0	0	25	20	16	14	0.00	poor_call
024145	1	748	20	100	indel	0.88	0.75	0.25	14	13	0.07	0	0	25	18	12	11	0.00	poor_call
024145	1	774	13	95	transition	0.54	0.54	0.31	6	4	0.03	0	4	16	11	13	10	0.04	poor_call
017865	1	94	13	97	transversion	0.81	0.62	0.38	34	39	0.27	0	0	56	46	11	9	0.00	poor_call
017865	1	153	13	100	indel	1.00	0.85	0.15	46	45	0.44	1	1	56	48	42	40	0.43	poor_call
017865	1	158	13	75	indel	1.00	0.85	0.15	46	47	0.45	1	1	51	45	42	41	0.14	good_call
017865	1	159	13	75	indel	1.00	0.69	0.31	47	47	0.46	2	2	51	43	45	43	0.29	good_call
017865	1	220	13	100	indel	1.00	0.77	0.23	42	43	0.37	1	1	51	43	45	44	0.43	good_call
017865	1	221	13	50	indel	1.00	0.77	0.23	43	43	0.37	1	1	51	43	42	41	0.43	good_call
017865	1	254	13	95	transition	0.67	0.62	0.38	29	35	0.27	0	0	45	33	11	9	0.00	poor_call
025885	1	11	13	65	indel	0.84	0.54	0.46	19	20	0.03	0	5	6	6	8	7	0.06	poor_call
025885	1	27	25	80	indel	0.98	0.68	0.32	23	24	0.07	0	0	44	31	9	8	0.00	poor_call
025885	1	40	25	87	indel	0.96	0.84	0.16	30	29	0.11	0	0	56	31	17	15	0.00	poor_call
025885	1	70	25	77	transversion	1.00	0.60	0.40	22	26	0.19	0	0	42	29	10	8	0.00	poor_call
025885	1	72	25	62	transversion	0.95	0.64	0.36	23	26	0.19	0	0	46	31	9	7	0.00	poor_call
025885	1	76	25	68	transversion	0.78	0.92	0.08	28	28	0.20	1	1	44	27	43	29	0.31	poor_call
025885	1	83	25	100	transition	1.00	0.92	0.08	35	32	0.22	1	1	40	34	42	41	0.31	good_call
025885	1	101	25	99	transition	1.00	0.80	0.20	41	37	0.27	2	2	50	40	56	44	0.31	good_call
025885	1	148	25	100	transition	0.98	0.80	0.20	37	39	0.39	0	0	40	34	17	15	0.00	poor_call
025885	1	275	25	78	transversion	1.00	0.60	0.40	31	34	0.27	0	0	56	49	11	9	0.00	poor_call
025885	1	280	25	81	indel	1.00	0.64	0.36	35	36	0.26	0	0	56	48	11	10	0.00	poor_call
025885	1	295	25	100	transition	1.00	0.60	0.40	43	45	0.22	5	5	56	43	56	42	0.17	good_call
025885	1	310	25	100	indel	1.00	0.84	0.16	40	38	0.18	2	2	56	36	51	36	0.31	good_call
025885	1	325	13	80	transition	1.00	0.77	0.23	28	28	0.14	0	2	39	39	56	56	0.31	good_call
025885	1	345	13	65	transition	1.00	0.77	0.23	23	22	0.08	0	2	47	42	56	56	0.31	good_call
025885	1	365	13	68	transition	0.88	0.54	0.46	9	15	0.03	0	4	8	6	9	8	0.08	poor_call
014523	1	34	12	88	indel	1.00	0.67	0.33	30	28	0.06	0	0	56	44	20	16	0.00	poor_call
014523	1	385	13	100	indel	0.99	0.85	0.15	42	45	0.35	0	0	45	39	35	30	0.00	poor_call
014523	1	527	13	100	transition	0.90	0.62	0.38	34	36	0.11	0	0	56	47	12	10	0.00	poor_call
024147	1	52	24	96	indel	1.00	0.75	0.25	20	18	0.06	0	0	36	27	14	12	0.00	poor_call
024147	1	59	24	96	indel	0.94	0.79	0.21	17	18	0.07	0	0	40	21	13	12	0.00	poor_call
024147	1	77	25	93	indel	0.98	0.80	0.20	22	20	0.09	0	0	34	24	15	13	0.00	poor_call
024147	1	84	25	89	transversion	0.97	0.56	0.44	9	12	0.10	0	0	14	10	9	6	0.00	poor_call
024147	1	85	25	80	indel	0.51	0.48	0.24	9	11	0.10	1	1	14	10	8	6	0.08	poor_call
024147	1	91	25	91	indel	1.00	0.56	0.44	13	15	0.10	0	0	24	17	10	8	0.00	poor_call
024147	1	376	25	100	transition	1.00	0.56	0.44	52	51	0.43	5	5	56	54	56	52	0.22	good_call
024147	1	415	25	100	indel	1.00	0.68	0.32	50	49	0.48	4	4	56	50	56	52	0.25	good_call
024147	1	416	25	50	indel	1.00	0.68	0.32	50	50	0.48	4	4	56	54	56	52	0.25	good_call
024147	1	418	25	100	transversion	1.00	0.68	0.32	52	51	0.48	4	4	56	55	56	52	0.25	good_call
024147	1	778	25	98	transversion	1.00	0.60	0.40	16	18	0.11	0	0	28	19	13	8	0.00	poor_call
024147	1	780	25	88	transition	1.00	0.56	0.44	15	18	0.11	0	0	28	21	15	8	0.00	poor_call
024147	1	834	14	87	indel	0.93	0.71	0.29	9	9	0.04	0	4	14	9	19	12	0.12	poor_call
014525	1	45	13	91	transversion	1.00	0.62	0.38	23	23	0.15	0	0	35	21	21	19	0.00	poor_call
014525	1	72	13	100	transversion	1.00	0.62	0.38	25	28	0.24	0	0	43	32	15	13	0.00	poor_call
014525	1	81	13	100	transversion	1.00	0.62	0.38	32	29	0.27	0	0	56	42	17	15	0.00	poor_call
014525	1	95	13	100	transversion	1.00	0.62	0.38	26	28	0.31	0	0	48	40	22	20	0.00	poor_call
014525	1	111	13	100	transversion	1.00	0.62	0.38	33	31	0.36	0	0	42	36	33	30	0.00	poor_call
014525	1	122	13	100	transition	0.70	0.69	0.31	21	23	0.40	0	0	22	16	13	12	0.00	poor_call
014525	1	132	13	96	transversion	1.00	0.46	0.38	19	19	0.43	0	0	17	13	16	14	0.00	poor_call
014525	1	167	13	100	transversion	1.00	0.62	0.38	32	29	0.45	0	0	51	42	25	24	0.00	poor_call
014525	1	171	13	82	transversion	0.99	0.62	0.38	29	31	0.44	0	0	56	45	13	12	0.00	poor_call
014525	1	181	13	100	transversion	1.00	0.62	0.38	34	32	0.41	0	0	51	39	18	16	0.00	poor_call
014525	1	189	13	100	transversion	0.99	0.62	0.38	36	34	0.38	0	0	56	47	13	12	0.00	poor_call
014525	1	200	13	100	transversion	0.59	0.69	0.31	32	29	0.34	0	0	56	41	12	11	0.00	poor_call
014525	1	211	13	83	indel	1.00	0.54	0.31	26	29	0.31	0	0	28	24	22	14	0.00	poor_call
014525	1	218	13	100	indel	1.00	0.69	0.31	34	28	0.29	0	0	56	45	27	26	0.00	poor_call
014525	1	225	13	98	transversion	0.93	0.62	0.38	25	29	0.26	0	0	48	45	11	10	0.00	poor_call
014525	1	244	13	90	transversion	0.95	0.69	0.31	20	21	0.20	0	0	40	17	15	14	0.00	poor_call
014525	1	249	13	86	transversion	1.00	0.62	0.38	20	20	0.18	0	0	46	24	21	19	0.00	poor_call
014525	1	255	13	93	transversion	1.00	0.46	0.38	18	20	0.16	0	0	42	15	25	24	0.00	poor_call
014525	1	258	13	85	transversion	1.00	0.62	0.38	19	18	0.15	0	0	35	18	25	25	0.00	poor_call
014525	1	276	7	74	transversion	1.00	0.71	0.29	15	14	0.10	0	1	15	14	42	42	0.05	poor_call
014525	1	302	7	63	transversion	0.71	0.57	0.43	5	5	0.01	0	3	16	15	21	12	0.02	poor_call
017869	1	12	8	49	transition	0.93	0.62	0.38	19	20	0.03	0	2	45	25	18	15	0.00	poor_call
017869	1	23	8	76	transversion	0.81	0.38	0.38	25	24	0.06	0	1	13	11	56	56	0.00	poor_call
017869	1	46	11	90	transversion	0.57	0.64	0.36	23	24	0.12	0	0	56	30	11	10	0.00	poor_call
017869	1	83	11	87	transversion	0.94	0.73	0.27	26	28	0.21	0	0	40	29	19	18	0.00	poor_call
017869	1	112	11	93	transition	0.66	0.73	0.27	36	36	0.29	0	0	56	48	16	15	0.00	poor_call
017869	1	324	10	50	indel	0.58	0.80	0.20	20	22	0.16	0	0	56	27	21	19	0.00	poor_call
013725	1	204	13	94	transition	0.88	0.69	0.31	26	26	0.46	0	0	40	30	22	13	0.00	poor_call
014527	1	38	9	56	transition	0.80	0.56	0.44	12	12	0.04	0	2	9	8	17	10	0.25	poor_call
014527	1	39	9	68	transversion	0.72	0.56	0.33	12	12	0.05	0	1	8	7	19	13	0.25	poor_call
014527	1	253	13	100	transition	1.00	0.69	0.31	39	38	0.30	2	2	56	38	56	42	0.25	good_call
014527	1	408	12	83	transition	1.00	0.83	0.17	45	46	0.48	1	1	56	50	56	54	0.25	good_call
014381	1	25	13	88	indel	0.83	0.69	0.31	27	28	0.06	0	0	45	28	12	11	0.00	poor_call
014381	1	35	13	100	indel	0.91	0.62	0.38	29	31	0.09	0	0	40	35	9	9	0.00	poor_call
014381	1	197	13	100	transition	1.00	0.54	0.46	49	47	0.49	3	3	51	46	51	45	0.25	good_call
014381	1	240	13	100	transition	1.00	0.54	0.46	45	45	0.40	3	3	56	52	56	52	0.25	good_call
025889	1	24	23	88	transition	1.00	0.48	0.39	13	15	0.08	1	2	11	11	16	11	0.01	poor_call
025889	1	25	23	92	transversion	0.98	0.70	0.30	14	15	0.09	0	1	13	10	11	10	0.00	poor_call
025889	1	26	23	99	indel	0.73	0.52	0.26	14	15	0.09	0	0	14	11	7	7	0.00	poor_call
025889	1	32	24	100	transversion	1.00	0.54	0.46	17	15	0.11	0	0	29	23	17	15	0.00	poor_call
025889	1	37	24	95	transition	1.00	0.54	0.46	16	17	0.13	0	1	25	22	12	11	0.03	poor_call
025889	1	41	24	100	transversion	1.00	0.54	0.46	17	18	0.14	0	0	25	21	13	11	0.00	poor_call
025889	1	47	24	99	transversion	1.00	0.75	0.25	21	20	0.16	0	0	25	19	17	15	0.00	poor_call
025889	1	55	24	99	transversion	0.94	0.67	0.29	22	21	0.19	0	0	39	29	11	9	0.00	poor_call
025889	1	58	24	99	transversion	1.00	0.62	0.38	21	19	0.20	0	0	40	32	10	10	0.00	poor_call
025889	1	63	24	95	transversion	1.00	0.54	0.46	17	17	0.22	5	5	25	17	25	18	0.00	poor_call
025889	1	65	24	100	transversion	1.00	0.67	0.33	15	17	0.22	0	0	14	9	19	16	0.00	poor_call
025889	1	73	24	99	transition	1.00	0.54	0.46	15	17	0.25	0	0	28	23	12	11	0.00	poor_call
025889	1	76	24	99	transversion	1.00	0.46	0.46	17	18	0.26	0	0	10	9	13	12	0.00	poor_call
025889	1	91	24	99	transversion	1.00	0.58	0.42	24	25	0.31	0	0	35	34	10	10	0.00	poor_call
025889	1	100	24	99	transition	0.98	0.71	0.29	28	28	0.34	0	0	45	34	11	10	0.00	poor_call
025889	1	101	24	99	transition	0.99	0.71	0.29	28	28	0.34	0	0	45	33	11	11	0.00	poor_call
025889	1	110	24	99	transversion	1.00	0.62	0.38	28	28	0.38	0	0	45	39	10	10	0.00	poor_call
025889	1	123	24	99	transition	1.00	0.62	0.38	27	25	0.42	0	0	39	33	13	11	0.00	poor_call
025889	1	136	24	100	transversion	0.98	0.71	0.29	25	24	0.46	0	0	51	35	10	10	0.00	poor_call
025889	1	148	24	99	transversion	1.00	0.58	0.38	27	25	0.49	0	0	46	38	18	15	0.00	poor_call
025889	1	149	24	99	transversion	1.00	0.54	0.46	28	26	0.49	0	0	45	39	17	14	0.00	poor_call
025889	1	150	24	100	transversion	1.00	0.58	0.42	28	27	0.49	0	0	45	36	22	17	0.00	poor_call
025889	1	162	24	99	transversion	1.00	0.67	0.33	26	27	0.45	0	0	45	31	11	10	0.00	poor_call
025889	1	163	24	99	transversion	1.00	0.54	0.46	25	27	0.44	0	0	30	28	13	11	0.00	poor_call
025889	1	164	24	99	transversion	1.00	0.58	0.42	25	27	0.44	0	0	30	27	13	11	0.00	poor_call
025889	1	170	24	99	indel	1.00	0.83	0.17	26	24	0.42	0	0	41	30	33	29	0.00	poor_call
025889	1	173	24	99	transversion	1.00	0.54	0.46	24	26	0.41	0	0	45	40	23	12	0.00	poor_call
025889	1	177	24	99	transversion	0.86	0.71	0.29	25	28	0.40	0	0	28	22	11	9	0.00	poor_call
025889	1	188	24	99	transversion	0.63	0.54	0.29	29	28	0.36	0	0	51	49	8	7	0.00	poor_call
025889	1	189	24	98	transversion	1.00	0.54	0.46	28	28	0.35	0	0	51	49	8	6	0.00	poor_call
025889	1	190	24	99	transversion	0.57	0.54	0.29	27	28	0.35	0	0	46	45	8	7	0.00	poor_call
025889	1	208	24	99	transversion	1.00	0.50	0.25	26	27	0.29	0	0	33	19	30	26	0.00	poor_call
025889	1	214	21	94	transition	0.64	0.71	0.29	26	27	0.27	0	0	56	42	9	9	0.00	poor_call
025889	1	217	21	99	indel	0.79	0.76	0.24	28	26	0.26	0	0	45	36	11	10	0.00	poor_call
012925	1	372	4	97	indel	0.56	0.50	0.50	13	14	0.31	0	1	16	16	16	16	0.29	poor_call
012925	1	373	4	97	indel	0.56	0.50	0.50	13	14	0.31	0	1	16	16	16	16	0.29	poor_call
012925	1	374	4	97	indel	0.68	0.50	0.50	13	15	0.31	0	1	16	16	20	20	0.29	poor_call
012925	1	375	4	63	indel	0.71	0.50	0.50	14	16	0.31	0	1	16	16	25	25	0.29	poor_call
012925	1	380	4	63	indel	0.98	0.50	0.50	19	19	0.32	0	1	24	24	24	24	0.29	poor_call
012925	1	381	4	97	indel	0.98	0.50	0.50	20	20	0.32	0	1	24	24	24	24	0.29	poor_call
012925	1	382	4	97	indel	0.99	0.50	0.50	21	20	0.32	0	1	24	24	29	29	0.29	poor_call
012925	1	728	7	98	transversion	0.73	0.57	0.43	21	22	0.39	0	2	42	26	14	12	0.29	poor_call
012925	1	763	7	96	transition	0.66	0.57	0.29	20	20	0.36	0	1	32	25	19	18	0.14	poor_call
012925	1	806	8	88	transition	0.60	0.62	0.38	22	22	0.33	0	2	41	27	14	12	0.43	poor_call
012925	1	832	8	98	transversion	0.85	0.62	0.38	23	24	0.30	0	2	37	24	23	14	0.29	poor_call
012925	1	899	8	100	indel	1.00	0.62	0.38	24	23	0.25	0	3	35	22	40	22	0.41	poor_call
012925	1	900	8	100	indel	1.00	0.62	0.38	24	23	0.25	0	3	35	24	40	22	0.41	poor_call
012925	1	901	8	100	indel	1.00	0.62	0.38	24	23	0.25	0	3	39	23	40	22	0.41	poor_call
012925	1	902	8	100	indel	1.00	0.62	0.38	24	23	0.25	0	3	39	25	40	22	0.41	poor_call
012925	1	903	8	100	indel	1.00	0.62	0.38	23	24	0.24	0	3	35	24	40	22	0.41	poor_call
012925	1	904	8	75	indel	1.00	0.62	0.38	23	24	0.24	0	3	45	29	40	22	0.41	poor_call
012925	1	905	8	75	indel	1.00	0.62	0.38	22	24	0.24	0	3	51	31	40	22	0.41	poor_call
012925	1	906	8	75	indel	1.00	0.62	0.38	23	24	0.24	0	3	45	25	40	22	0.41	poor_call
012925	1	908	8	75	indel	0.72	0.88	0.12	23	24	0.24	0	1	40	16	39	39	0.38	poor_call
012925	1	909	8	75	transversion	0.92	0.62	0.25	24	25	0.24	0	1	37	22	27	24	0.14	poor_call
013583	1	13	13	98	transversion	0.74	0.54	0.46	24	26	0.03	0	0	36	31	9	7	0.00	poor_call
013583	1	33	13	100	indel	0.87	0.62	0.38	32	34	0.06	0	0	42	38	9	9	0.00	poor_call
013583	1	130	13	100	indel	1.00	0.54	0.46	47	46	0.25	3	3	56	49	56	49	0.11	good_call
013583	1	239	13	100	transition	1.00	0.85	0.15	47	47	0.46	1	1	56	48	51	48	0.17	good_call
013583	1	482	13	87	transition	0.89	0.54	0.46	25	25	0.07	0	0	43	36	9	8	0.00	poor_call
013583	1	504	7	31	indel	0.65	0.57	0.43	8	8	0.03	0	3	27	23	15	11	0.06	poor_call
013729	1	430	5	86	transversion	0.86	0.60	0.40	12	10	0.24	0	1	15	12	22	22	0.09	poor_call
013729	1	595	5	94	transversion	0.71	0.60	0.40	16	15	0.34	0	1	14	13	18	18	0.09	poor_call
013729	1	849	13	100	indel	1.00	0.85	0.15	36	35	0.48	0	0	56	33	56	56	0.00	good_call
013729	1	850	13	95	indel	1.00	0.85	0.15	36	34	0.48	0	0	56	33	56	56	0.00	good_call
013729	1	851	13	83	indel	1.00	0.85	0.15	35	33	0.48	0	0	56	32	56	56	0.00	good_call
013729	1	852	13	97	indel	1.00	0.85	0.15	34	33	0.48	0	0	56	32	56	56	0.00	good_call
013729	1	898	13	100	transition	0.70	0.69	0.31	26	26	0.49	0	0	51	31	15	12	0.00	poor_call
013729	1	917	13	100	transition	0.51	0.54	0.31	26	25	0.48	0	0	45	43	12	10	0.00	poor_call
013729	1	941	12	96	transition	0.80	0.67	0.33	14	17	0.47	0	0	18	11	13	12	0.00	poor_call
013729	1	951	12	97	transversion	0.52	0.67	0.33	19	16	0.46	0	0	28	18	13	10	0.00	poor_call
013729	1	963	7	95	transversion	0.91	0.71	0.29	12	14	0.46	0	2	15	13	24	23	0.00	poor_call
014385	1	19	11	91	transversion	1.00	0.64	0.36	22	22	0.04	1	2	37	18	39	33	0.12	poor_call
014385	1	274	12	94	transversion	1.00	0.58	0.42	39	41	0.43	2	3	51	40	45	32	0.42	good_call
014385	1	333	12	98	transversion	1.00	0.58	0.42	37	37	0.30	2	3	42	39	40	26	0.42	good_call
014385	1	357	12	75	indel	0.99	0.58	0.42	15	20	0.25	2	2	20	12	15	11	0.19	poor_call
014385	1	358	12	42	indel	1.00	0.50	0.50	16	20	0.25	2	3	15	10	20	12	0.42	poor_call
014385	1	359	12	8	indel	0.99	0.58	0.42	17	20	0.25	2	2	23	12	15	11	0.19	poor_call
014385	1	443	12	93	transversion	0.52	0.58	0.42	13	17	0.07	1	1	19	13	9	8	0.50	poor_call
014385	1	453	10	82	transition	1.00	0.60	0.40	14	12	0.05	0	3	30	16	33	18	0.42	poor_call
013587	1	409	13	100	transition	0.99	0.85	0.15	32	31	0.43	1	1	51	32	40	32	0.29	good_call
013587	1	502	13	100	transversion	0.90	0.62	0.38	23	24	0.47	0	0	31	27	10	10	0.00	good_call
013587	1	574	13	100	transition	0.98	0.85	0.15	30	29	0.39	1	1	29	27	37	31	0.29	good_call
013587	1	769	13	63	indel	0.87	0.62	0.38	20	21	0.19	0	0	37	28	9	9	0.00	poor_call
013587	1	783	13	58	indel	0.76	0.62	0.38	20	22	0.17	0	0	40	26	9	8	0.00	poor_call
013587	1	817	12	27	transversion	0.96	0.58	0.33	19	19	0.13	0	0	23	18	32	13	0.00	poor_call
013587	1	856	7	44	indel	0.96	0.86	0.14	27	26	0.09	0	1	56	56	48	48	0.29	poor_call
014389	1	74	13	100	transition	1.00	0.69	0.31	43	40	0.17	2	2	51	43	40	36	0.62	good_call
014389	1	157	13	100	transversion	1.00	0.69	0.31	44	44	0.36	2	2	56	47	51	46	0.62	good_call
014389	1	275	13	100	transversion	1.00	0.69	0.31	46	43	0.36	2	2	56	55	50	46	0.62	good_call
014389	1	424	7	72	indel	0.78	0.57	0.43	16	19	0.02	0	3	21	12	13	12	0.25	poor_call
018813	1	86	13	86	transversion	1.00	0.69	0.31	30	31	0.10	2	2	48	32	46	33	0.57	good_call
018813	1	376	13	100	transition	1.00	0.85	0.15	37	37	0.45	1	1	51	36	43	42	0.43	good_call
018813	1	398	13	100	transversion	1.00	0.69	0.31	39	38	0.47	2	2	56	43	51	38	0.57	good_call
018813	1	435	13	100	transition	1.00	0.54	0.46	37	38	0.48	3	3	41	37	45	38	0.52	good_call
018813	1	469	13	100	transition	1.00	0.85	0.15	36	36	0.44	1	1	56	37	45	44	0.43	good_call
018813	1	558	13	97	transition	1.00	0.62	0.38	37	35	0.34	2	2	50	38	56	36	0.57	good_call
018813	1	789	10	75	transversion	1.00	0.60	0.40	27	26	0.06	1	3	46	30	46	38	0.52	good_call
016131	1	206	13	100	transversion	1.00	0.62	0.38	38	37	0.27	2	2	37	34	47	39	0.00	good_call
016131	1	220	13	95	transversion	0.55	0.62	0.38	27	29	0.22	0	0	40	34	10	8	0.00	poor_call
018673	1	35	12	99	transversion	1.00	0.50	0.50	14	19	0.04	0	1	8	8	21	12	0.00	poor_call
018673	1	52	13	100	transition	0.99	0.54	0.46	17	18	0.06	0	0	31	28	13	10	0.00	poor_call
018673	1	92	13	100	transition	1.00	0.54	0.46	15	16	0.11	0	0	22	16	11	10	0.00	poor_call
018673	1	95	13	100	transversion	1.00	0.46	0.31	16	16	0.12	0	0	17	12	22	19	0.00	poor_call
018673	1	102	13	100	transition	1.00	0.46	0.46	18	18	0.13	0	0	21	19	13	12	0.00	poor_call
018673	1	119	13	100	transversion	0.96	0.54	0.46	15	17	0.15	0	0	21	18	10	8	0.00	poor_call
018673	1	148	13	100	transversion	1.00	0.54	0.46	18	19	0.18	0	0	28	26	11	10	0.00	poor_call
018673	1	149	13	100	transition	0.99	0.54	0.46	18	18	0.18	0	0	37	30	11	9	0.00	poor_call
018673	1	160	13	100	transversion	0.99	0.62	0.38	20	20	0.20	0	0	24	18	13	12	0.00	poor_call
018673	1	167	13	100	transversion	1.00	0.54	0.46	24	22	0.21	0	0	32	28	22	20	0.00	poor_call
018673	1	183	13	100	transversion	1.00	0.54	0.46	18	18	0.22	0	0	21	16	15	11	0.00	poor_call
018673	1	188	13	95	transition	0.96	0.46	0.38	14	17	0.23	0	0	8	8	27	22	0.00	poor_call
018673	1	193	13	93	transversion	1.00	0.54	0.46	16	18	0.24	0	0	24	22	13	11	0.00	poor_call
018673	1	197	13	100	transversion	1.00	0.54	0.46	20	20	0.24	0	0	18	15	14	13	0.00	poor_call
018673	1	255	13	100	transversion	1.00	0.54	0.46	21	23	0.31	0	0	30	26	21	17	0.00	poor_call
018673	1	267	13	100	transversion	1.00	0.54	0.46	20	19	0.33	0	0	33	26	13	11	0.00	poor_call
018673	1	269	13	100	transversion	1.00	0.62	0.38	19	19	0.33	0	0	27	22	15	13	0.00	poor_call
018673	1	270	13	100	transversion	1.00	0.54	0.46	19	19	0.33	0	0	19	18	17	16	0.00	poor_call
018673	1	295	13	100	transition	1.00	0.54	0.38	19	19	0.36	0	0	22	18	17	15	0.00	poor_call
018673	1	304	13	100	transition	1.00	0.54	0.46	21	20	0.37	0	0	21	18	22	18	0.00	poor_call
018673	1	308	13	100	transversion	0.89	0.62	0.38	20	23	0.38	0	0	46	36	13	10	0.00	poor_call
018673	1	310	13	100	transversion	1.00	0.54	0.46	21	24	0.38	0	0	18	14	28	20	0.00	poor_call
018673	1	314	13	100	transition	1.00	0.54	0.46	26	24	0.39	0	0	23	22	22	18	0.00	poor_call
018673	1	327	13	100	transversion	1.00	0.54	0.46	17	21	0.40	0	0	24	20	15	13	0.00	poor_call
018673	1	328	13	100	transversion	1.00	0.54	0.46	17	21	0.40	0	0	26	23	22	16	0.00	poor_call
018673	1	337	13	100	transversion	1.00	0.54	0.46	21	22	0.41	0	0	27	26	11	11	0.00	poor_call
018673	1	356	13	100	transversion	1.00	0.54	0.46	24	24	0.44	0	0	27	24	15	12	0.00	poor_call
018673	1	363	13	100	transversion	1.00	0.54	0.46	18	19	0.45	0	0	31	28	21	16	0.00	poor_call
018673	1	367	13	99	transversion	1.00	0.54	0.46	16	17	0.45	0	0	18	13	12	10	0.00	poor_call
018673	1	368	13	95	transversion	0.85	0.62	0.38	16	17	0.45	0	0	19	14	11	9	0.00	poor_call
018673	1	373	13	95	transition	0.99	0.62	0.38	15	16	0.46	0	0	15	13	13	12	0.00	poor_call
018673	1	374	13	100	transition	0.89	0.69	0.31	15	16	0.46	0	0	15	13	14	13	0.00	poor_call
018673	1	380	13	100	transversion	1.00	0.54	0.38	18	18	0.47	0	0	20	17	15	13	0.00	poor_call
018673	1	384	13	100	transversion	1.00	0.54	0.46	20	20	0.47	0	0	24	22	26	23	0.00	poor_call
018673	1	396	13	100	transversion	1.00	0.54	0.46	20	22	0.49	0	0	27	22	23	19	0.00	poor_call
018673	1	399	13	100	transversion	1.00	0.54	0.46	21	22	0.49	0	0	24	18	17	15	0.00	poor_call
018673	1	403	13	100	transversion	1.00	0.54	0.46	21	22	0.50	0	0	29	29	31	27	0.00	poor_call
018673	1	477	13	100	transversion	0.99	0.54	0.46	21	21	0.41	0	0	21	16	11	10	0.00	poor_call
018673	1	487	13	100	transversion	0.96	0.85	0.15	22	23	0.40	1	1	29	19	35	29	0.00	poor_call
018673	1	520	13	100	transversion	1.00	0.69	0.31	19	21	0.36	0	0	21	17	24	18	0.00	poor_call
018673	1	534	13	100	transversion	0.98	0.69	0.31	20	19	0.34	0	0	19	16	15	14	0.00	poor_call
018673	1	537	13	100	indel	1.00	0.77	0.23	17	19	0.34	0	0	22	19	25	24	0.00	poor_call
018673	1	538	13	96	transversion	1.00	0.54	0.46	17	19	0.34	0	0	23	16	20	14	0.00	poor_call
018673	1	638	13	100	indel	1.00	0.54	0.46	18	17	0.22	0	0	25	22	11	10	0.00	poor_call
018673	1	646	13	100	transversion	0.60	0.69	0.31	16	16	0.21	0	0	19	14	11	11	0.00	poor_call
018673	1	672	13	93	transversion	0.92	0.62	0.38	14	15	0.17	0	0	22	17	10	10	0.00	poor_call
018673	1	675	13	100	transversion	1.00	0.54	0.46	13	15	0.17	0	0	23	17	13	13	0.00	poor_call
018673	1	676	13	99	transition	1.00	0.54	0.46	14	15	0.17	0	0	14	11	19	16	0.00	poor_call
018673	1	686	13	96	transversion	0.94	0.54	0.46	19	21	0.16	0	0	29	22	9	8	0.00	poor_call
018673	1	707	13	100	transversion	0.59	0.54	0.31	13	14	0.13	0	0	13	12	10	10	0.00	poor_call
018673	1	710	13	100	indel	1.00	0.54	0.46	12	13	0.13	0	0	12	10	12	11	0.00	poor_call
018673	1	719	13	100	transversion	0.99	0.54	0.46	16	16	0.12	0	0	22	21	11	9	0.00	poor_call
018673	1	722	13	100	transversion	1.00	0.54	0.46	19	17	0.11	0	0	28	24	14	10	0.00	poor_call
018673	1	730	13	100	transition	0.99	0.54	0.46	18	16	0.10	0	0	33	27	10	10	0.00	poor_call
018673	1	735	13	92	transition	0.98	0.38	0.38	13	15	0.10	0	0	10	10	18	16	0.00	poor_call
018673	1	737	13	100	indel	1.00	0.62	0.38	12	13	0.09	0	0	13	11	18	13	0.00	poor_call
018673	1	746	13	100	transition	0.98	0.46	0.46	11	11	0.08	0	0	11	8	13	11	0.00	poor_call
018673	1	748	13	96	transversion	0.98	0.62	0.38	11	13	0.08	0	0	12	10	15	11	0.00	poor_call
017871	1	51	13	83	indel	0.99	0.85	0.15	36	34	0.13	0	0	42	35	30	30	0.00	poor_call
017871	1	53	13	80	indel	1.00	0.77	0.23	37	34	0.13	0	0	56	39	34	31	0.00	poor_call
017871	1	66	13	82	indel	0.66	0.62	0.38	27	32	0.17	0	0	40	32	10	8	0.00	poor_call
018819	1	134	12	73	transversion	0.60	0.83	0.08	34	35	0.18	0	0	42	35	43	43	0.00	good_call
018819	1	359	12	73	transversion	0.56	0.92	0.08	37	38	0.47	0	1	45	38	43	43	0.33	good_call
018819	1	401	12	67	indel	0.76	0.92	0.08	40	41	0.48	0	1	44	38	42	42	0.33	good_call
025891	1	13	12	74	indel	0.87	0.50	0.50	26	25	0.04	0	5	7	7	8	8	0.11	poor_call
025891	1	37	25	99	indel	1.00	0.72	0.28	34	34	0.12	0	0	51	38	26	23	0.00	poor_call
025891	1	40	25	72	indel	1.00	0.80	0.20	34	36	0.13	0	0	56	37	29	20	0.00	poor_call
025891	1	67	25	100	transition	1.00	0.56	0.44	31	35	0.22	0	0	56	44	10	9	0.00	poor_call
025891	1	68	25	97	transition	1.00	0.64	0.32	30	35	0.22	0	0	56	44	10	10	0.00	poor_call
025891	1	81	25	100	transversion	1.00	0.92	0.08	47	43	0.26	1	1	56	45	56	56	0.18	good_call
025891	1	90	25	95	indel	0.79	0.96	0.04	44	45	0.29	0	0	51	40	46	46	0.00	poor_call
025891	1	227	25	88	indel	1.00	0.80	0.20	32	34	0.26	0	0	51	34	17	15	0.00	poor_call
025891	1	296	13	95	transversion	0.96	0.85	0.15	14	20	0.04	0	1	10	8	29	29	0.09	poor_call
025891	1	297	13	91	transition	0.99	0.54	0.46	13	19	0.03	0	4	8	7	29	14	0.14	poor_call
025891	1	298	13	93	indel	0.80	0.46	0.38	11	14	0.03	0	4	29	12	7	7	0.07	poor_call
017873	1	51	13	75	indel	0.58	0.77	0.23	27	27	0.10	0	0	37	26	15	13	0.00	poor_call
017873	1	60	13	63	indel	1.00	0.62	0.38	29	27	0.12	0	0	37	31	28	26	0.00	poor_call
017873	1	86	13	100	transversion	1.00	0.69	0.31	37	33	0.18	2	2	46	37	37	35	0.10	good_call
017873	1	324	13	100	transversion	1.00	0.85	0.15	45	44	0.33	1	1	56	48	42	40	0.20	good_call
017873	1	404	13	100	indel	0.67	0.54	0.46	28	33	0.17	0	0	40	38	6	6	0.00	poor_call
025893	2	155	8	77	indel	1.00	0.62	0.38	14	14	0.10	0	3	29	17	25	24	0.36	poor_call
025893	2	183	8	70	indel	0.50	0.50	0.25	15	15	0.12	0	2	40	40	22	16	0.40	poor_call
025893	2	186	8	55	indel	0.75	0.50	0.38	15	14	0.12	0	3	48	36	22	12	0.36	poor_call
025893	2	213	8	70	transition	0.98	0.62	0.25	16	16	0.14	0	2	34	25	37	27	0.40	poor_call
025893	2	221	8	80	transition	1.00	0.75	0.25	15	16	0.14	0	1	29	15	48	48	0.47	poor_call
025893	2	236	8	79	transversion	1.00	0.62	0.38	19	20	0.15	0	3	51	28	37	21	0.36	poor_call
025893	2	239	8	77	transversion	1.00	0.62	0.25	21	20	0.16	0	1	46	30	56	56	0.47	poor_call
025893	2	250	8	76	transition	1.00	0.50	0.50	22	22	0.16	0	2	40	24	56	33	0.27	poor_call
025893	2	261	8	73	transition	1.00	0.50	0.50	18	19	0.17	0	2	38	20	42	30	0.27	poor_call
025893	2	316	8	78	transition	1.00	0.62	0.38	19	20	0.21	0	3	56	34	43	25	0.36	poor_call
025893	2	329	8	66	transition	1.00	0.62	0.25	20	20	0.21	0	2	46	34	51	30	0.40	poor_call
025893	2	424	4	69	transversion	0.94	0.75	0.25	18	18	0.28	0	1	56	32	45	45	0.47	poor_call
025893	2	425	4	64	transition	0.95	0.75	0.25	18	18	0.28	0	1	44	24	45	45	0.47	poor_call
025893	2	432	4	64	transition	0.98	0.50	0.50	18	18	0.28	0	1	38	24	51	51	0.47	poor_call
025893	2	1459	8	77	indel	0.70	0.50	0.50	8	8	0.05	0	2	10	8	10	8	0.37	poor_call
014531	1	64	12	100	transversion	1.00	0.50	0.50	32	34	0.19	0	0	31	28	37	32	0.00	poor_call
014531	1	145	12	100	transition	1.00	0.58	0.42	32	31	0.42	0	1	30	17	21	15	0.20	poor_call
014531	1	195	12	100	transition	1.00	0.50	0.50	33	37	0.43	0	0	23	19	29	23	0.00	poor_call
014531	1	235	12	94	transition	0.82	0.67	0.33	24	29	0.32	0	0	18	15	15	12	0.00	poor_call
014531	1	252	12	98	transition	1.00	0.67	0.33	31	34	0.27	0	1	22	17	18	16	0.20	poor_call
017875	1	57	13	95	transition	1.00	0.54	0.46	29	25	0.15	0	0	56	49	25	21	0.00	poor_call
017875	1	67	13	38	transversion	1.00	0.62	0.38	23	26	0.17	0	0	15	13	21	14	0.00	poor_call
017875	1	93	13	90	transversion	0.77	0.54	0.38	29	30	0.24	0	0	51	41	9	9	0.00	poor_call
017875	1	117	13	100	transition	1.00	0.54	0.46	32	33	0.30	0	0	19	18	16	15	0.00	poor_call
017875	1	145	13	95	transition	0.89	0.77	0.23	31	29	0.37	0	0	28	23	22	18	0.00	poor_call
017875	1	157	13	98	transversion	1.00	0.62	0.38	20	27	0.41	0	0	25	23	14	13	0.00	poor_call
017875	1	161	13	95	transition	1.00	0.62	0.38	25	28	0.42	0	0	15	14	19	14	0.00	poor_call
017875	1	217	13	100	transition	1.00	0.54	0.46	36	35	0.44	0	0	42	32	22	19	0.00	poor_call
017875	1	258	13	100	transversion	1.00	0.54	0.46	38	42	0.33	0	0	35	34	21	16	0.00	poor_call
017875	1	277	13	100	transversion	1.00	0.54	0.46	28	34	0.28	0	0	30	25	21	20	0.00	poor_call
017875	1	319	12	88	transversion	1.00	0.58	0.42	24	27	0.18	0	0	19	17	19	17	0.00	poor_call
017875	1	330	12	60	indel	0.83	0.83	0.17	27	26	0.15	0	0	45	33	23	22	0.00	poor_call
017875	1	337	12	52	transition	1.00	0.58	0.42	27	28	0.13	0	0	35	30	16	14	0.00	poor_call
013731	1	452	13	83	transition	1.00	0.54	0.46	25	28	0.09	0	0	29	28	15	12	0.00	poor_call
016137	1	267	13	100	transversion	1.00	0.85	0.15	46	47	0.49	1	1	51	46	56	50	0.00	good_call
017877	1	300	12	92	transition	1.00	0.67	0.33	40	41	0.41	2	2	56	46	56	45	0.20	good_call
017877	1	306	12	90	transition	1.00	0.67	0.33	42	41	0.40	2	2	56	49	45	38	0.20	good_call
017877	1	349	13	100	transition	1.00	0.69	0.31	40	39	0.32	2	2	56	43	48	38	0.20	good_call
017877	1	351	13	100	transversion	1.00	0.85	0.15	40	39	0.31	1	1	47	41	44	38	0.40	good_call
017877	1	357	13	97	transversion	0.96	0.85	0.15	38	39	0.30	1	1	56	38	30	29	0.40	good_call
017877	1	360	13	100	transversion	0.98	0.85	0.15	38	40	0.29	1	1	56	38	33	31	0.40	good_call
017877	1	371	13	100	transversion	1.00	0.85	0.15	44	43	0.27	1	1	56	43	47	42	0.40	good_call
017877	1	416	13	95	transversion	0.67	0.62	0.38	31	34	0.18	0	0	56	43	9	9	0.00	poor_call
017877	1	442	13	93	indel	0.77	0.77	0.23	27	27	0.13	0	0	56	29	19	15	0.00	poor_call
017877	1	453	12	70	transversion	0.92	0.83	0.17	33	30	0.11	1	1	56	38	33	27	0.40	poor_call
025897	1	71	12	48	transversion	0.99	0.75	0.25	19	18	0.08	0	3	44	31	28	21	0.33	poor_call
025897	1	80	12	44	transversion	0.58	0.75	0.25	18	19	0.09	0	3	37	26	18	15	0.33	poor_call
025897	1	144	19	71	transition	0.58	0.68	0.32	18	21	0.16	0	0	44	23	10	8	0.00	poor_call
025897	1	237	24	84	transversion	0.97	0.88	0.12	29	30	0.26	0	0	56	32	37	23	0.00	poor_call
025897	1	369	24	97	transition	1.00	0.62	0.38	38	38	0.41	4	5	50	37	51	37	0.23	good_call
025897	1	513	16	63	transversion	0.61	0.69	0.19	20	20	0.43	0	2	44	27	21	16	0.44	poor_call
025897	1	577	13	48	transition	1.00	0.54	0.46	19	17	0.36	0	6	44	42	44	36	0.27	good_call
025897	1	607	13	88	indel	1.00	0.54	0.46	15	14	0.33	0	5	12	9	19	17	0.17	poor_call
013733	1	47	13	90	transversion	0.93	0.62	0.38	23	27	0.16	2	2	17	15	11	10	0.05	poor_call
013733	1	59	13	100	transversion	1.00	0.54	0.46	26	31	0.20	0	0	13	12	21	20	0.00	poor_call
013733	1	62	13	90	transition	0.89	0.54	0.46	27	33	0.21	0	0	25	24	9	8	0.00	poor_call
013733	1	95	13	100	transversion	1.00	0.54	0.46	36	37	0.32	0	0	30	29	13	12	0.00	poor_call
013733	1	128	13	100	transversion	1.00	0.54	0.46	37	41	0.43	0	0	27	26	22	20	0.00	poor_call
013733	1	165	13	100	transition	1.00	0.54	0.46	29	36	0.44	2	2	34	18	29	18	0.10	poor_call
013733	1	166	13	94	indel	1.00	0.54	0.46	30	35	0.44	0	0	29	24	13	12	0.00	poor_call
013733	1	177	10	89	transition	0.97	0.70	0.30	23	24	0.40	0	0	29	17	19	18	0.00	poor_call
013733	1	203	9	80	transversion	0.93	0.56	0.44	17	17	0.31	1	1	9	8	35	26	0.00	poor_call
013733	1	222	7	79	indel	0.90	0.43	0.43	13	11	0.25	0	2	13	13	14	14	0.05	poor_call
012931	1	36	12	93	transition	1.00	0.58	0.42	14	16	0.07	0	0	19	15	16	14	0.00	poor_call
012931	1	72	13	100	transversion	0.99	0.62	0.38	18	18	0.14	0	0	34	23	15	12	0.00	poor_call
012931	1	75	13	99	transversion	1.00	0.54	0.46	19	18	0.14	0	0	34	27	10	10	0.00	poor_call
012931	1	76	13	100	transversion	0.74	0.54	0.46	18	18	0.14	0	0	35	31	10	7	0.00	poor_call
012931	1	112	13	100	transversion	0.85	0.62	0.31	20	22	0.21	0	0	32	28	13	12	0.00	poor_call
012931	1	113	13	100	transversion	0.96	0.62	0.38	21	22	0.21	0	0	29	26	11	11	0.00	poor_call
012931	1	158	13	100	transversion	1.00	0.62	0.38	19	18	0.30	0	0	30	23	19	14	0.00	poor_call
012931	1	166	13	100	transversion	1.00	0.46	0.31	14	16	0.31	0	0	15	12	11	10	0.00	poor_call
012931	1	170	13	100	transversion	1.00	0.54	0.38	14	17	0.32	1	1	13	11	19	12	0.00	poor_call
012931	1	172	13	98	transversion	0.98	0.69	0.31	15	17	0.33	0	0	31	20	16	15	0.00	poor_call
012931	1	174	13	99	transversion	0.76	0.77	0.23	17	18	0.33	0	0	33	19	19	16	0.00	poor_call
012931	1	181	13	97	transversion	1.00	0.69	0.31	21	19	0.34	0	0	29	25	28	24	0.00	poor_call
012931	1	187	13	98	transition	1.00	0.54	0.46	18	21	0.35	0	0	33	20	22	12	0.00	poor_call
012931	1	189	13	100	transversion	1.00	0.46	0.31	17	21	0.36	0	0	12	10	35	29	0.00	poor_call
012931	1	193	13	90	transversion	0.99	0.54	0.46	22	19	0.36	0	0	44	35	10	10	0.00	poor_call
012931	1	194	13	90	transversion	1.00	0.54	0.46	22	19	0.37	0	0	50	41	12	11	0.00	poor_call
012931	1	195	13	96	transversion	1.00	0.54	0.46	22	20	0.37	0	0	50	45	12	11	0.00	poor_call
012931	1	198	13	94	transition	1.00	0.54	0.46	21	20	0.37	0	0	33	26	15	14	0.00	poor_call
012931	1	201	13	100	transition	1.00	0.54	0.46	19	20	0.38	0	0	11	10	27	21	0.00	poor_call
012931	1	202	13	100	transversion	0.65	0.69	0.31	19	20	0.38	0	0	27	18	11	10	0.00	poor_call
012931	1	222	13	100	transition	0.97	0.62	0.38	18	19	0.42	0	0	50	24	11	11	0.00	poor_call
012931	1	225	13	99	transition	0.97	0.62	0.38	17	21	0.43	0	0	25	20	11	11	0.00	poor_call
012931	1	228	13	100	transversion	0.58	0.54	0.23	21	22	0.43	0	0	16	15	15	13	0.00	poor_call
012931	1	243	13	100	transversion	1.00	0.54	0.46	27	28	0.46	0	0	45	36	18	16	0.00	poor_call
012931	1	431	13	100	transversion	1.00	0.54	0.46	25	26	0.19	0	0	33	26	22	14	0.00	poor_call
014535	1	105	17	100	transversion	1.00	0.76	0.24	47	44	0.25	1	1	51	44	56	54	0.00	good_call
024159	1	27	21	72	indel	0.99	0.67	0.33	29	29	0.06	0	0	56	46	10	9	0.00	poor_call
024159	1	33	25	96	indel	1.00	0.56	0.44	30	29	0.07	0	0	56	47	13	11	0.00	poor_call
024159	1	38	25	50	indel	1.00	0.68	0.32	29	31	0.08	0	0	42	33	12	10	0.00	poor_call
024159	1	72	25	94	transversion	1.00	0.56	0.36	33	35	0.16	0	0	56	48	18	10	0.00	poor_call
024159	1	352	25	95	transversion	1.00	0.52	0.44	32	36	0.23	0	0	56	51	11	9	0.00	poor_call
024159	1	354	25	94	transversion	1.00	0.52	0.44	33	36	0.23	0	0	56	54	10	8	0.00	poor_call
024159	1	356	25	86	transversion	1.00	0.84	0.16	35	36	0.22	2	2	56	32	56	32	0.00	good_call
021753	1	186	12	98	transversion	1.00	0.50	0.50	37	36	0.22	2	3	51	33	56	50	0.33	good_call
021753	1	223	12	83	transversion	0.90	0.83	0.17	34	35	0.27	1	1	41	36	40	26	0.20	good_call
021753	1	374	13	100	transition	1.00	0.54	0.38	37	38	0.45	2	2	45	39	43	34	0.40	good_call
021753	1	681	13	100	transition	1.00	0.54	0.46	38	38	0.18	3	3	56	37	56	39	0.07	good_call
021753	1	771	9	66	transversion	0.59	0.56	0.44	19	21	0.07	0	3	51	31	11	9	0.33	poor_call
014537	1	358	8	42	indel	0.97	0.88	0.12	27	28	0.27	0	1	51	48	51	51	0.40	good_call
014537	1	663	14	72	indel	0.53	0.79	0.21	14	14	0.50	1	1	29	19	18	13	0.40	poor_call
014537	1	688	14	73	transition	1.00	0.86	0.14	24	23	0.49	1	1	48	32	40	34	0.40	good_call
014537	1	814	14	64	transversion	0.94	0.50	0.50	20	20	0.39	0	0	9	7	51	40	0.00	poor_call
014537	1	924	7	32	transversion	0.64	0.86	0.14	26	26	0.31	0	1	56	55	40	40	0.00	good_call
025899	1	52	20	82	indel	0.80	0.65	0.35	20	21	0.30	0	1	34	30	8	7	0.67	poor_call
025899	1	66	21	91	indel	1.00	0.67	0.19	16	16	0.38	0	1	27	18	20	19	0.67	poor_call
025899	1	95	23	83	indel	0.83	0.70	0.26	15	14	0.45	2	2	25	16	11	9	0.00	poor_call
025899	1	101	23	77	transversion	0.97	0.43	0.39	11	11	0.42	0	1	15	10	9	6	0.67	poor_call
025899	1	103	23	67	transversion	1.00	0.57	0.43	10	11	0.40	0	1	10	7	11	7	0.67	poor_call
025899	1	141	12	58	transversion	0.99	0.50	0.50	8	10	0.18	0	5	14	9	13	10	0.13	poor_call
021757	1	41	7	100	transversion	0.94	0.57	0.29	19	21	0.05	0	1	11	10	24	24	0.00	poor_call
021757	1	654	12	100	transition	0.99	0.83	0.17	36	36	0.24	1	1	51	37	42	32	0.00	good_call
020019	1	123	15	85	transition	1.00	0.53	0.47	30	30	0.15	3	3	51	34	51	37	0.50	good_call
020019	1	134	15	83	transversion	1.00	0.53	0.47	33	31	0.16	3	3	51	36	51	40	0.50	good_call
013593	1	50	7	100	transversion	0.99	0.57	0.43	22	23	0.12	0	2	13	12	19	16	0.36	poor_call
013593	1	223	7	92	transversion	0.57	0.57	0.43	11	11	0.48	0	3	12	11	12	11	0.38	poor_call
013593	1	224	7	80	transversion	0.63	0.57	0.43	11	11	0.48	0	2	13	12	12	12	0.07	poor_call
013593	1	368	7	90	indel	0.91	0.57	0.43	12	11	0.15	0	2	9	9	19	14	0.21	poor_call
013593	1	380	7	85	indel	0.66	0.57	0.43	12	12	0.12	0	3	18	16	12	11	0.33	poor_call
013593	1	389	7	80	indel	0.76	0.57	0.43	13	12	0.10	0	2	15	14	13	11	0.43	poor_call
013593	2	116	7	93	transversion	0.51	0.57	0.43	21	30	0.27	0	3	11	11	11	11	0.38	poor_call
014395	1	147	7	94	indel	1.00	0.71	0.29	25	25	0.14	0	2	51	46	45	44	0.55	good_call
014395	1	148	7	95	indel	1.00	0.71	0.29	24	25	0.14	0	2	45	41	45	44	0.55	good_call
014395	1	149	7	95	indel	1.00	0.71	0.29	25	25	0.14	0	2	40	38	45	44	0.55	good_call
014395	1	150	7	94	indel	1.00	0.71	0.29	25	25	0.14	0	2	40	40	45	44	0.55	good_call
014395	1	151	8	95	indel	1.00	0.75	0.25	25	25	0.15	0	2	40	33	45	44	0.55	good_call
014395	1	152	8	81	indel	1.00	0.62	0.25	25	25	0.15	0	2	40	40	45	44	0.55	good_call
014395	1	153	8	82	indel	1.00	0.75	0.25	25	25	0.15	0	2	40	31	45	44	0.55	good_call
014395	1	214	11	98	indel	0.70	0.64	0.36	26	26	0.21	0	0	43	38	12	10	0.00	poor_call
014395	1	221	11	97	indel	0.59	0.64	0.36	28	26	0.21	0	0	56	50	11	9	0.00	poor_call
014395	1	532	13	100	transition	1.00	0.62	0.38	33	35	0.49	2	2	37	30	35	31	0.00	good_call
014395	1	724	13	100	indel	0.66	0.69	0.31	27	26	0.30	0	0	50	35	11	10	0.00	poor_call
013597	1	357	7	98	transition	0.86	0.57	0.43	23	27	0.37	0	2	10	9	33	30	0.00	poor_call
013599	1	225	13	100	transversion	1.00	0.69	0.31	44	45	0.42	2	2	56	41	56	46	0.50	good_call
013599	1	385	13	100	transition	1.00	0.62	0.38	35	37	0.29	2	2	39	33	51	44	0.50	good_call
024301	1	41	21	73	indel	0.83	0.67	0.33	18	20	0.11	0	0	36	32	8	7	0.00	poor_call
024301	1	59	23	96	transition	1.00	0.61	0.35	29	30	0.15	0	0	35	32	13	11	0.00	poor_call
024301	1	79	25	100	transversion	0.99	0.60	0.40	32	33	0.20	0	0	56	48	9	7	0.00	poor_call
024301	1	82	25	89	transversion	1.00	0.52	0.48	32	33	0.21	0	0	56	54	29	15	0.00	poor_call
024301	1	269	25	100	transition	1.00	0.52	0.48	32	32	0.31	0	0	30	27	21	18	0.00	poor_call
024301	1	285	25	100	transition	0.99	0.64	0.28	24	28	0.27	0	0	42	32	12	10	0.00	poor_call
024301	1	288	25	99	transition	0.97	0.64	0.36	23	28	0.26	0	0	48	31	9	8	0.00	poor_call
024301	1	290	25	84	transition	1.00	0.52	0.44	24	28	0.25	0	0	30	30	10	8	0.00	poor_call
024301	1	318	25	95	indel	1.00	0.68	0.32	27	29	0.18	0	0	48	35	9	9	0.00	poor_call
024301	1	332	16	91	transition	0.69	0.81	0.19	23	25	0.15	0	3	33	28	19	17	0.06	poor_call
024301	1	376	13	100	indel	1.00	0.54	0.46	18	24	0.03	0	6	19	15	12	9	0.03	poor_call
024303	1	29	24	95	indel	1.00	0.58	0.42	24	22	0.08	0	0	56	43	16	14	0.00	poor_call
024303	1	34	24	61	indel	1.00	0.58	0.42	25	23	0.10	0	0	44	26	18	14	0.00	poor_call
024303	1	35	24	95	transition	0.82	0.92	0.08	24	24	0.10	1	1	44	20	30	30	0.00	poor_call
024303	1	43	24	96	indel	1.00	0.58	0.42	24	25	0.12	0	0	44	28	11	9	0.00	poor_call
024303	1	48	24	57	indel	0.96	0.62	0.25	27	27	0.13	0	0	42	38	12	10	0.00	poor_call
024303	1	75	25	99	transition	0.62	0.56	0.24	21	23	0.21	0	0	44	30	12	9	0.00	poor_call
024303	1	77	25	100	indel	0.99	0.56	0.28	22	23	0.22	0	0	42	30	9	9	0.00	poor_call
024303	1	113	25	100	transition	1.00	0.52	0.48	26	30	0.32	0	0	56	39	8	8	0.00	poor_call
024303	1	116	25	100	transversion	1.00	0.52	0.48	26	30	0.33	0	0	44	33	10	9	0.00	poor_call
024303	1	208	25	100	transition	1.00	0.92	0.08	37	37	0.42	0	0	56	36	42	40	0.00	good_call
024303	1	211	25	93	indel	1.00	0.56	0.28	34	38	0.41	0	0	56	43	13	10	0.00	good_call
024303	1	212	25	100	indel	1.00	0.84	0.08	33	39	0.40	0	0	56	32	48	44	0.00	good_call
024303	1	213	25	99	transition	1.00	0.64	0.36	34	39	0.40	0	0	56	44	12	10	0.00	poor_call
024303	1	214	25	99	indel	1.00	0.76	0.12	34	39	0.40	1	1	56	36	42	26	0.05	poor_call
024303	1	215	25	99	indel	1.00	0.88	0.12	35	39	0.40	1	1	56	31	56	31	0.05	good_call
024303	1	216	25	83	indel	1.00	0.92	0.08	37	39	0.39	0	0	56	32	56	50	0.00	good_call
024303	1	217	25	92	indel	1.00	0.68	0.16	38	40	0.39	2	2	56	37	56	38	0.05	good_call
024303	1	218	25	94	indel	1.00	0.92	0.08	40	40	0.39	0	0	56	39	56	50	0.00	good_call
024303	1	249	25	97	transition	0.98	0.56	0.28	23	25	0.30	0	0	50	41	14	10	0.00	poor_call
024303	1	250	25	92	transition	0.98	0.64	0.24	23	25	0.30	0	0	50	34	15	12	0.00	poor_call
024303	1	289	24	100	indel	1.00	0.62	0.38	24	23	0.19	0	0	47	39	21	15	0.00	poor_call
024303	1	348	13	100	transversion	0.96	0.62	0.38	13	14	0.02	0	5	29	9	11	10	0.00	poor_call
018681	1	137	13	83	transition	1.00	0.54	0.46	25	26	0.15	0	0	56	45	13	10	0.00	poor_call
018681	1	199	13	100	indel	1.00	0.77	0.23	42	42	0.22	1	1	47	40	42	41	0.50	good_call
018681	1	200	13	50	indel	1.00	0.77	0.23	41	42	0.22	1	1	47	40	40	36	0.50	good_call
018681	1	226	13	100	transversion	1.00	0.85	0.15	45	47	0.25	1	1	56	44	50	48	0.50	good_call
024161	1	59	31	81	indel	1.00	0.65	0.32	33	32	0.14	0	0	56	49	29	18	0.00	poor_call
024161	1	67	31	68	indel	1.00	0.87	0.10	35	35	0.16	0	0	56	37	26	24	0.00	poor_call
024161	1	330	32	75	transversion	0.70	0.72	0.28	33	35	0.23	0	0	56	45	9	7	0.00	poor_call
024161	1	364	30	71	indel	1.00	0.80	0.17	33	32	0.15	0	0	56	36	33	31	0.00	poor_call
024161	1	416	11	72	transversion	0.98	0.55	0.45	18	22	0.03	0	5	46	39	11	10	0.17	poor_call
[truncated: 25,275 more rows]
