# Supplementary material for: Application of machine learning in SNP discovery
Source: BMC Bioinformatics. 2006 Jan 6;7:4. doi: 10.1186/1471-2105-7-4 (PMC1955739; doi:10.1186/1471-2105-7-4)
Supplement: Additional File 1 — contains the system and source code along with the training and test data for implementation of the machine learning algorithms in polymorphisms discovery. [file 1471-2105-7-4-S1.gz › ML_DATA/TestData.txt]

031327	1	36	7	65	indel	0.59	0.57	0.43	8	7	0.04	0	3	10	9	11	11	0.00	poor_call
031327	1	53	9	63	transversion	0.51	0.44	0.33	10	10	0.06	0	1	12	10	12	10	0.14	poor_call
031327	1	72	12	57	indel	0.72	0.67	0.33	13	15	0.08	0	0	28	19	14	10	0.00	poor_call
031327	1	91	12	80	indel	0.76	0.58	0.42	13	15	0.10	0	0	24	19	8	8	0.00	poor_call
031327	1	730	13	74	transversion	0.98	0.46	0.46	14	19	0.19	0	0	22	12	10	8	0.00	poor_call
031327	1	731	13	78	transversion	0.83	0.62	0.38	14	19	0.18	0	0	19	11	13	9	0.00	poor_call
031327	1	793	13	78	transition	0.76	0.46	0.38	9	11	0.11	1	1	10	9	10	8	0.14	poor_call
030525	1	48	5	75	indel	0.56	0.80	0.20	21	17	0.04	0	1	13	10	34	34	0.09	poor_call
030525	1	418	7	84	transversion	0.68	0.57	0.43	11	12	0.37	0	0	10	8	12	12	0.00	poor_call
030525	1	517	9	90	transversion	0.63	0.56	0.44	10	11	0.46	0	0	8	7	13	10	0.00	poor_call
030525	1	700	9	93	transversion	0.97	0.56	0.44	14	14	0.37	0	0	10	9	20	17	0.00	poor_call
030525	1	714	9	66	transition	0.64	0.67	0.33	15	16	0.36	1	1	34	17	22	13	0.36	poor_call
030525	1	795	5	80	transversion	0.97	0.40	0.40	13	12	0.29	0	1	27	23	25	25	0.36	poor_call
030525	1	798	5	66	transversion	0.78	0.60	0.40	12	13	0.29	0	1	15	12	20	20	0.36	poor_call
030525	1	802	5	70	transversion	0.92	0.60	0.40	12	13	0.28	0	1	14	13	23	23	0.36	poor_call
030525	1	821	5	80	transversion	0.93	0.80	0.20	15	17	0.26	0	1	20	15	46	46	0.36	poor_call
030525	1	922	5	66	transversion	0.77	0.60	0.40	15	13	0.17	0	2	22	21	22	18	0.05	poor_call
030525	1	925	5	90	indel	0.86	0.60	0.40	19	17	0.17	0	2	29	20	21	19	0.09	poor_call
031329	1	106	13	67	transversion	0.61	0.62	0.38	24	27	0.21	0	0	56	36	15	8	0.00	poor_call
031329	1	147	13	89	transversion	0.61	0.62	0.38	28	32	0.29	0	0	56	42	11	8	0.00	poor_call
031329	1	150	13	84	transition	0.98	0.54	0.46	28	33	0.30	0	0	56	42	10	9	0.00	poor_call
031329	1	399	13	89	transition	1.00	0.46	0.46	28	28	0.21	0	0	18	10	56	55	0.00	poor_call
031329	1	421	13	100	indel	0.71	0.69	0.31	32	34	0.17	0	0	56	38	11	10	0.00	poor_call
031329	1	437	13	90	indel	0.93	0.85	0.15	33	32	0.14	0	0	56	36	27	25	0.00	poor_call
031329	1	438	13	70	indel	0.99	0.77	0.23	33	32	0.13	0	0	56	36	25	20	0.00	poor_call
031183	1	39	13	100	indel	0.99	0.69	0.31	17	18	0.08	0	0	21	15	18	14	0.00	poor_call
031183	1	54	13	100	transversion	1.00	0.54	0.46	21	21	0.12	0	0	40	36	12	11	0.00	poor_call
031183	1	55	13	100	transition	1.00	0.54	0.46	21	21	0.12	0	0	40	31	13	12	0.00	poor_call
031183	1	67	13	93	transversion	0.84	0.62	0.38	21	17	0.15	0	0	46	36	11	9	0.00	poor_call
031183	1	75	13	99	transversion	0.84	0.54	0.46	11	14	0.16	0	0	4	4	9	8	0.00	poor_call
031183	1	77	13	95	transition	0.85	0.54	0.46	9	13	0.17	0	0	4	4	10	9	0.00	poor_call
031183	1	79	13	100	transition	0.98	0.38	0.31	9	12	0.17	0	0	11	10	11	7	0.00	poor_call
031183	1	80	13	94	transversion	1.00	0.54	0.46	9	12	0.17	0	0	12	8	12	11	0.00	poor_call
031183	1	81	13	99	transition	1.00	0.46	0.38	10	12	0.18	0	0	19	15	12	10	0.00	poor_call
031183	1	84	13	93	indel	1.00	0.54	0.46	12	14	0.18	0	0	12	10	15	13	0.00	poor_call
031183	1	95	13	100	transition	0.78	0.54	0.31	23	19	0.21	0	0	39	35	12	11	0.00	poor_call
031183	1	102	13	100	transition	1.00	0.62	0.38	20	23	0.22	0	0	28	13	17	16	0.00	poor_call
031183	1	116	13	100	transversion	0.90	0.62	0.38	16	19	0.25	0	0	24	19	10	10	0.00	poor_call
031183	1	128	13	87	transversion	0.97	0.54	0.46	20	16	0.28	0	0	39	35	10	9	0.00	poor_call
031183	1	139	13	100	transversion	0.93	0.54	0.46	11	17	0.30	0	0	13	10	9	8	0.00	poor_call
031183	1	141	13	95	transition	0.93	0.54	0.46	12	17	0.31	0	0	14	9	9	8	0.00	poor_call
031183	1	143	13	99	transversion	0.86	0.54	0.38	16	18	0.31	0	0	20	11	9	9	0.00	poor_call
031183	1	153	13	100	transversion	1.00	0.62	0.38	21	24	0.33	0	0	29	24	16	14	0.00	poor_call
031183	1	167	12	100	transversion	0.90	0.58	0.42	30	29	0.36	0	0	56	54	11	9	0.00	poor_call
031183	1	193	12	100	transversion	0.84	0.58	0.42	27	27	0.42	0	0	42	40	9	9	0.00	poor_call
031183	1	203	12	99	transversion	0.98	0.67	0.33	23	25	0.44	0	0	17	12	18	14	0.00	poor_call
031183	1	212	12	98	transversion	0.99	0.58	0.42	29	26	0.46	0	0	45	45	12	11	0.00	poor_call
031183	1	221	12	100	transition	0.99	0.67	0.33	31	31	0.48	0	0	51	43	19	15	0.00	poor_call
031183	1	222	12	92	transversion	1.00	0.58	0.42	31	31	0.48	0	0	51	48	19	14	0.00	poor_call
031183	1	228	12	98	transversion	0.98	0.58	0.42	34	33	0.50	0	0	56	56	12	11	0.00	poor_call
031183	1	231	12	97	transition	0.82	0.67	0.33	34	33	0.50	0	0	56	50	13	12	0.00	poor_call
031183	1	236	12	92	transversion	0.99	0.67	0.33	34	33	0.49	0	0	56	49	17	15	0.00	poor_call
031183	1	254	12	100	transversion	0.87	0.58	0.42	25	26	0.45	0	0	56	54	10	9	0.00	poor_call
031183	1	258	12	98	transition	1.00	0.58	0.42	20	25	0.44	0	0	15	12	14	12	0.00	poor_call
031183	1	259	12	90	transition	1.00	0.67	0.33	19	24	0.44	0	0	15	12	19	16	0.00	poor_call
031183	1	266	12	95	transition	1.00	0.58	0.42	21	21	0.42	0	0	56	52	15	13	0.00	poor_call
031183	1	281	12	98	transition	0.97	0.58	0.42	33	30	0.39	0	0	56	56	13	10	0.00	poor_call
031183	1	284	12	98	transversion	0.92	0.58	0.42	32	30	0.38	0	0	56	54	10	10	0.00	poor_call
031183	1	299	12	93	transversion	0.93	0.58	0.42	24	22	0.35	0	0	56	54	11	10	0.00	poor_call
031183	1	301	12	95	transversion	0.82	0.67	0.33	23	20	0.34	0	0	56	47	12	12	0.00	poor_call
031183	1	305	12	99	transversion	0.98	0.42	0.33	17	17	0.34	0	0	11	9	11	10	0.00	poor_call
031183	1	309	12	97	transversion	0.99	0.50	0.50	10	15	0.33	0	1	10	9	16	12	0.12	poor_call
031183	1	310	12	92	transversion	1.00	0.50	0.50	10	14	0.32	0	1	15	14	11	10	0.12	poor_call
031183	1	316	12	98	transversion	0.99	0.58	0.42	12	13	0.31	0	0	11	11	13	11	0.00	poor_call
031183	1	317	12	98	transversion	0.98	0.58	0.42	12	13	0.31	0	1	25	18	11	11	0.12	poor_call
031183	1	321	12	95	transversion	0.83	0.67	0.33	15	13	0.30	0	0	16	13	13	12	0.00	poor_call
031183	1	332	12	100	transition	0.95	0.58	0.42	11	13	0.28	0	0	18	14	11	10	0.00	poor_call
031183	1	333	12	99	transversion	0.88	0.58	0.42	11	13	0.27	0	0	16	13	10	9	0.00	poor_call
031183	1	336	12	99	transition	0.60	0.58	0.33	12	12	0.27	0	0	11	10	12	10	0.00	poor_call
031183	1	337	12	91	transversion	0.97	0.58	0.42	12	12	0.27	0	0	11	10	18	11	0.00	poor_call
031183	1	344	12	99	transversion	0.92	0.58	0.33	11	11	0.25	0	0	13	12	16	12	0.00	poor_call
031183	1	350	12	93	transversion	0.91	0.67	0.33	9	10	0.24	0	0	13	10	15	12	0.00	poor_call
031183	1	351	12	94	indel	0.72	0.58	0.25	9	10	0.24	0	1	11	10	13	12	0.12	poor_call
031183	1	364	12	96	transversion	0.88	0.58	0.42	12	11	0.21	0	0	12	11	10	9	0.00	poor_call
031183	1	366	12	100	transversion	0.98	0.58	0.42	11	12	0.20	0	1	14	12	12	11	0.12	poor_call
031183	1	396	9	91	indel	1.00	0.56	0.44	10	10	0.14	0	3	12	10	19	13	0.04	poor_call
031183	1	401	9	96	transversion	0.63	0.56	0.44	9	9	0.13	0	3	11	9	9	9	0.04	poor_call
030527	1	138	7	97	transition	0.52	0.57	0.43	11	11	0.20	0	3	10	10	11	11	0.17	poor_call
030527	1	139	7	96	transversion	0.62	0.57	0.43	11	11	0.20	0	2	11	11	10	10	0.08	poor_call
030527	1	152	7	97	transversion	0.99	0.57	0.43	13	12	0.22	0	2	22	21	15	15	0.15	poor_call
030527	1	158	7	95	transversion	0.77	0.57	0.43	12	12	0.23	0	2	18	14	12	12	0.15	poor_call
030527	1	160	7	99	transversion	0.89	0.57	0.43	12	12	0.23	0	2	14	12	15	14	0.15	poor_call
030527	1	206	8	98	transversion	0.96	0.50	0.50	11	11	0.30	1	3	15	13	13	11	0.16	poor_call
030527	1	211	8	92	transversion	0.97	0.62	0.38	12	11	0.31	1	2	15	14	20	17	0.15	poor_call
030527	1	223	9	98	transversion	0.87	0.56	0.44	11	12	0.32	1	2	18	16	11	10	0.15	poor_call
030527	1	228	9	94	transversion	0.99	0.56	0.44	12	12	0.33	0	2	14	11	15	13	0.15	poor_call
030527	1	229	9	100	transversion	0.61	0.56	0.33	12	12	0.33	0	3	14	12	15	12	0.17	poor_call
030527	1	248	10	99	transition	0.87	0.50	0.40	14	14	0.36	1	1	14	12	12	10	0.14	poor_call
030527	1	257	10	98	transversion	0.92	0.40	0.40	14	13	0.37	1	1	11	10	19	15	0.15	poor_call
030527	1	260	10	99	transversion	1.00	0.50	0.30	13	13	0.38	0	0	16	12	19	18	0.00	poor_call
030527	1	270	10	96	transition	0.91	0.60	0.40	12	12	0.39	0	1	17	15	15	12	0.20	poor_call
030527	1	274	10	98	transversion	1.00	0.60	0.40	12	12	0.40	0	3	17	12	16	15	0.17	poor_call
030527	1	283	10	96	transversion	0.99	0.60	0.40	13	13	0.41	0	1	21	14	23	14	0.20	poor_call
030527	1	289	10	98	transversion	0.99	0.60	0.40	13	13	0.42	0	3	14	12	11	11	0.17	poor_call
030527	1	291	10	98	transversion	1.00	0.50	0.50	13	13	0.42	0	3	20	16	12	11	0.17	poor_call
030527	1	293	10	99	transversion	0.99	0.50	0.50	12	13	0.43	0	3	13	11	11	11	0.17	poor_call
030527	1	295	10	96	transversion	0.57	0.50	0.30	12	13	0.43	0	0	12	11	13	12	0.00	poor_call
030527	1	300	10	94	transversion	0.97	0.50	0.50	13	13	0.44	0	3	10	9	21	16	0.17	poor_call
030527	1	304	10	98	transversion	1.00	0.60	0.40	14	13	0.44	0	2	19	17	21	17	0.18	poor_call
030527	1	309	10	92	transversion	0.97	0.60	0.40	14	14	0.45	0	1	20	14	24	13	0.17	poor_call
030527	1	313	10	92	transition	1.00	0.60	0.40	14	14	0.45	1	1	23	19	19	16	0.15	poor_call
030527	1	317	10	92	transition	1.00	0.50	0.40	14	14	0.46	1	2	13	12	24	16	0.16	poor_call
030527	1	337	13	100	transition	1.00	0.46	0.38	16	15	0.49	0	0	30	19	17	13	0.00	poor_call
030527	1	339	13	100	transition	1.00	0.54	0.46	15	15	0.49	0	0	29	16	14	11	0.00	poor_call
030527	1	342	13	99	transversion	0.71	0.69	0.31	14	13	0.50	0	0	21	17	13	12	0.00	poor_call
030527	1	348	13	99	transition	0.95	0.62	0.38	12	12	0.49	0	0	13	10	11	10	0.00	poor_call
030527	1	360	13	100	transversion	0.57	0.62	0.23	12	11	0.48	1	1	20	15	18	14	0.14	poor_call
030527	1	363	13	100	transition	0.86	0.54	0.31	12	11	0.47	0	0	17	12	13	12	0.00	poor_call
030527	1	368	13	91	transversion	0.56	0.69	0.31	11	12	0.47	0	0	18	12	13	11	0.00	poor_call
030527	1	369	13	100	transversion	0.68	0.77	0.23	11	12	0.46	0	0	14	11	12	11	0.00	poor_call
030527	1	379	13	97	indel	0.54	0.62	0.31	12	12	0.45	0	0	17	12	11	9	0.00	poor_call
030527	1	381	13	97	indel	0.51	0.69	0.31	11	13	0.45	0	0	18	11	11	9	0.00	poor_call
030527	1	384	13	97	transversion	0.99	0.62	0.31	12	12	0.44	0	0	18	11	18	15	0.00	poor_call
030527	1	386	13	100	indel	1.00	0.54	0.46	13	12	0.44	0	0	22	14	17	14	0.00	poor_call
030527	1	391	13	93	transversion	0.96	0.62	0.38	13	13	0.43	0	0	17	12	13	11	0.00	poor_call
030527	1	393	13	99	indel	1.00	0.54	0.46	13	13	0.43	0	0	18	13	12	11	0.00	poor_call
030527	1	396	13	98	indel	1.00	0.54	0.46	13	12	0.43	0	0	19	14	13	10	0.00	poor_call
030527	1	399	13	100	transversion	1.00	0.54	0.46	12	12	0.42	0	0	21	15	13	11	0.00	poor_call
030527	1	410	13	99	transversion	0.54	0.62	0.31	11	12	0.40	0	0	15	12	12	10	0.00	poor_call
030527	1	411	13	96	indel	1.00	0.62	0.31	11	12	0.40	0	0	12	10	17	14	0.00	poor_call
030527	1	428	13	100	transition	0.74	0.54	0.31	12	12	0.38	0	0	16	14	13	11	0.00	poor_call
030527	1	432	13	96	transition	0.71	0.38	0.31	12	12	0.37	0	0	18	15	15	10	0.00	poor_call
030527	1	438	13	97	indel	0.95	0.62	0.23	11	12	0.36	0	0	13	10	19	14	0.00	poor_call
030527	1	446	13	99	transversion	0.98	0.54	0.38	12	12	0.35	0	0	21	16	12	11	0.00	poor_call
030527	1	450	13	99	indel	0.80	0.62	0.31	12	12	0.35	0	0	19	12	12	10	0.00	poor_call
030527	1	451	13	95	indel	1.00	0.54	0.46	12	12	0.35	0	0	13	11	14	10	0.00	poor_call
030527	1	455	13	82	transversion	0.94	0.62	0.31	12	11	0.34	0	0	15	12	14	13	0.00	poor_call
030527	1	460	12	92	indel	1.00	0.50	0.42	11	11	0.33	0	1	14	11	12	11	0.20	poor_call
030527	1	472	12	82	indel	0.98	0.42	0.33	11	10	0.31	0	0	13	11	13	11	0.00	poor_call
030527	1	486	12	87	transversion	1.00	0.58	0.42	12	11	0.29	0	1	18	12	14	14	0.20	poor_call
030527	1	498	12	99	transition	0.61	0.58	0.25	12	11	0.28	0	0	25	15	16	14	0.00	poor_call
030527	1	512	12	99	transition	0.61	0.75	0.25	13	12	0.26	0	0	13	10	16	15	0.00	poor_call
030527	1	519	12	99	transversion	0.99	0.42	0.33	12	12	0.25	0	0	11	10	18	14	0.00	poor_call
030527	1	528	11	99	indel	0.84	0.64	0.36	11	11	0.23	0	0	19	11	13	10	0.00	poor_call
030527	1	529	11	99	indel	0.78	0.64	0.36	10	11	0.23	0	1	16	10	10	10	0.15	poor_call
030527	1	546	11	99	transition	1.00	0.55	0.45	12	12	0.21	0	1	18	13	17	13	0.15	poor_call
030527	1	551	11	93	transversion	0.83	0.64	0.27	12	12	0.20	0	0	12	11	23	15	0.00	poor_call
030527	1	561	11	99	transversion	0.99	0.55	0.45	11	11	0.19	1	1	24	14	19	11	0.17	poor_call
030527	1	566	11	94	transition	0.51	0.64	0.36	10	10	0.18	0	0	8	7	13	10	0.00	poor_call
030527	1	578	11	97	transition	0.97	0.55	0.45	10	11	0.16	0	1	12	9	12	10	0.15	poor_call
030527	1	615	7	97	transversion	0.78	0.57	0.43	10	10	0.11	0	2	9	9	14	14	0.15	poor_call
030527	1	629	6	97	indel	0.93	0.50	0.33	14	13	0.09	0	2	39	32	24	20	0.18	poor_call
030381	1	30	7	87	transversion	0.63	0.71	0.29	10	12	0.08	0	2	12	9	19	19	0.07	poor_call
030381	1	32	7	93	transversion	0.77	0.57	0.43	11	14	0.08	0	3	16	13	14	13	0.08	poor_call
030381	1	63	9	86	transversion	0.77	0.67	0.33	11	13	0.16	0	0	7	5	22	19	0.00	poor_call
030381	1	101	10	95	transition	0.63	0.80	0.20	16	17	0.25	0	0	21	15	22	22	0.00	poor_call
030381	1	105	10	93	transversion	1.00	0.50	0.50	12	14	0.26	0	2	12	11	24	14	0.09	poor_call
030381	1	108	10	88	transversion	0.96	0.50	0.50	12	14	0.27	0	2	22	15	10	9	0.14	poor_call
030381	1	123	10	84	transition	0.67	0.80	0.20	23	22	0.31	0	0	40	29	23	22	0.00	poor_call
030381	1	128	10	93	transversion	0.92	0.70	0.30	22	22	0.32	0	0	51	34	20	17	0.00	poor_call
030381	1	144	11	96	transversion	0.83	0.64	0.27	16	19	0.36	0	0	17	11	20	15	0.00	poor_call
030381	1	161	10	90	transversion	1.00	0.70	0.30	22	22	0.40	0	0	51	31	26	21	0.00	poor_call
030381	1	181	10	83	transition	0.55	0.70	0.30	18	20	0.45	0	0	32	18	15	13	0.00	poor_call
030381	1	185	10	89	transition	1.00	0.60	0.40	20	20	0.46	0	0	42	35	21	16	0.00	poor_call
030381	1	197	10	90	transition	0.99	0.50	0.40	18	18	0.49	0	0	51	22	15	13	0.00	poor_call
030381	1	203	9	95	transition	1.00	0.56	0.44	17	15	0.49	0	0	24	17	45	24	0.00	poor_call
030381	1	205	9	98	transversion	1.00	0.67	0.33	16	15	0.49	0	0	15	14	45	28	0.00	poor_call
030381	1	218	10	92	transversion	0.98	0.70	0.30	15	14	0.45	0	0	35	22	23	18	0.00	poor_call
030381	1	221	11	92	indel	0.89	0.64	0.36	15	16	0.45	0	0	40	18	11	11	0.00	poor_call
030381	1	224	11	94	transversion	1.00	0.55	0.36	16	16	0.44	0	1	16	13	40	21	0.18	poor_call
030381	1	226	11	92	transition	0.97	0.55	0.36	18	15	0.43	0	0	56	23	13	13	0.00	poor_call
030381	1	236	11	82	indel	0.77	0.64	0.36	14	16	0.41	0	0	30	14	13	10	0.00	poor_call
030381	1	238	11	76	transversion	0.92	0.82	0.09	15	16	0.40	0	0	19	13	51	51	0.00	poor_call
030381	1	249	11	97	transversion	0.71	0.91	0.09	17	21	0.38	0	0	30	18	45	45	0.00	poor_call
030381	1	253	11	95	transversion	1.00	0.55	0.36	22	21	0.37	0	1	22	14	42	25	0.18	poor_call
030381	1	260	11	91	indel	0.93	0.91	0.09	26	24	0.35	0	0	47	26	48	48	0.00	poor_call
030381	1	290	9	87	transition	0.88	0.56	0.44	11	14	0.27	2	2	8	7	16	11	0.04	poor_call
030381	1	294	9	82	indel	0.81	0.67	0.33	12	15	0.26	0	1	9	8	21	13	0.11	poor_call
030381	1	317	9	87	indel	0.98	0.56	0.44	15	14	0.21	0	2	46	21	19	12	0.07	poor_call
030381	1	341	7	78	indel	1.00	0.71	0.29	13	11	0.15	0	1	22	15	34	34	0.18	poor_call
031185	1	79	7	100	transversion	0.81	0.57	0.43	14	12	0.17	0	3	16	14	14	13	0.56	poor_call
031185	1	112	7	98	transition	1.00	0.57	0.43	14	13	0.24	0	2	16	14	27	24	0.73	poor_call
031185	1	115	7	100	transition	0.96	0.57	0.43	13	13	0.25	0	2	18	17	17	14	0.73	poor_call
031185	1	133	7	100	transition	0.77	0.57	0.43	14	13	0.29	0	3	18	15	14	13	0.18	poor_call
031185	1	134	7	100	transition	0.73	0.57	0.43	14	13	0.29	0	2	14	12	13	12	0.73	poor_call
031185	1	164	7	100	transversion	0.95	0.57	0.43	15	14	0.35	0	2	12	11	11	11	0.73	poor_call
031185	1	170	7	96	transversion	0.73	0.57	0.43	15	17	0.36	0	3	14	13	13	12	0.16	poor_call
031185	1	202	7	100	transition	0.60	0.71	0.29	16	17	0.43	0	2	21	18	21	19	0.73	poor_call
031185	1	214	7	97	transition	0.91	0.71	0.29	14	15	0.46	0	2	13	12	23	23	0.73	poor_call
031185	1	222	7	97	transition	0.99	0.57	0.43	15	15	0.48	0	2	13	12	20	19	0.73	poor_call
031185	1	223	7	100	transition	1.00	0.57	0.43	15	15	0.48	0	2	15	13	19	18	0.73	poor_call
031185	1	225	7	100	transversion	0.81	0.57	0.43	15	14	0.48	0	3	19	16	17	13	0.18	poor_call
031185	1	226	7	98	transition	1.00	0.57	0.43	15	14	0.48	0	2	18	13	19	18	0.73	poor_call
031185	1	227	7	90	transition	1.00	0.57	0.43	15	14	0.49	0	2	18	15	18	16	0.73	poor_call
031185	1	228	7	90	transition	1.00	0.57	0.43	15	14	0.49	0	2	14	13	21	18	0.73	poor_call
031185	1	229	7	95	transition	1.00	0.57	0.43	15	14	0.49	0	2	18	16	18	16	0.73	poor_call
031185	1	230	7	92	transversion	0.82	0.43	0.29	14	14	0.49	0	2	21	18	18	18	0.14	poor_call
031185	1	246	7	97	transition	1.00	0.57	0.43	15	14	0.47	0	2	17	14	18	17	0.73	poor_call
031185	1	247	7	100	transition	1.00	0.57	0.43	15	14	0.47	0	2	17	15	18	18	0.73	poor_call
031185	1	248	7	100	transition	1.00	0.57	0.43	15	14	0.47	0	2	19	17	23	21	0.73	poor_call
031185	1	250	7	100	transition	1.00	0.57	0.43	15	14	0.46	0	2	14	13	19	19	0.73	poor_call
031185	1	253	7	90	transition	0.81	0.57	0.43	15	15	0.46	0	2	18	16	13	12	0.73	poor_call
031185	1	255	7	90	transition	0.97	0.57	0.43	14	15	0.45	0	3	19	16	17	16	0.16	poor_call
031185	1	256	7	100	transition	1.00	0.57	0.43	14	15	0.45	0	2	15	13	23	22	0.73	poor_call
031185	1	262	7	95	transition	0.81	0.57	0.43	14	15	0.44	0	2	28	22	13	12	0.73	poor_call
031185	1	265	7	100	transition	0.99	0.57	0.43	15	15	0.43	0	2	13	12	19	18	0.73	poor_call
031185	1	270	7	90	transition	0.99	0.57	0.43	15	16	0.42	0	3	19	15	21	17	0.16	poor_call
031185	1	271	7	98	transition	1.00	0.57	0.43	16	16	0.42	0	2	18	15	23	23	0.73	poor_call
031185	1	299	7	100	transition	0.66	0.71	0.29	16	15	0.36	0	2	19	18	23	20	0.73	poor_call
031185	1	301	7	100	transition	0.83	0.71	0.29	15	17	0.35	0	2	15	13	23	22	0.73	poor_call
031185	1	316	7	100	transversion	1.00	0.57	0.43	24	21	0.32	0	2	15	14	17	16	0.73	poor_call
031185	1	322	7	96	transition	0.84	0.57	0.43	22	20	0.31	0	3	22	20	15	13	0.54	poor_call
031185	1	329	7	100	transversion	0.99	0.57	0.43	17	18	0.29	0	2	13	12	16	16	0.73	poor_call
031185	1	331	7	100	transversion	0.90	0.57	0.43	15	15	0.29	0	2	15	14	14	14	0.73	poor_call
031185	1	334	7	90	transversion	0.99	0.57	0.43	14	15	0.28	0	2	16	16	16	14	0.73	poor_call
031185	1	350	7	100	transition	0.77	0.57	0.43	18	17	0.25	0	3	31	23	14	13	0.16	poor_call
031185	1	377	7	93	transversion	0.57	0.57	0.43	15	16	0.19	0	3	19	15	13	11	0.54	poor_call
031185	1	379	7	100	transversion	0.73	0.57	0.43	15	16	0.19	0	3	14	12	15	12	0.54	poor_call
031185	1	388	7	100	transversion	0.75	0.71	0.29	17	16	0.17	0	2	24	19	22	20	0.73	poor_call
031185	1	397	7	100	transversion	0.92	0.71	0.29	15	15	0.15	0	2	17	14	25	24	0.73	poor_call
031185	1	398	7	95	transversion	0.95	0.71	0.29	14	15	0.15	0	2	17	14	25	24	0.73	poor_call
031185	1	399	7	90	transversion	0.96	0.71	0.29	15	15	0.14	0	2	14	13	26	25	0.73	poor_call
031185	1	409	7	100	transversion	0.61	0.71	0.29	13	15	0.12	0	2	14	13	19	19	0.73	poor_call
031185	1	430	7	100	transition	0.99	0.57	0.43	14	16	0.08	0	2	14	12	16	14	0.73	poor_call
031185	1	431	7	98	transition	0.97	0.57	0.43	15	16	0.08	0	2	14	13	13	12	0.73	poor_call
031185	1	446	7	97	transversion	0.98	0.57	0.43	14	15	0.04	0	2	14	11	22	21	0.73	poor_call
031185	1	447	7	100	transition	0.68	0.57	0.43	14	14	0.04	0	3	22	17	14	12	0.15	poor_call
031185	2	138	7	86	transversion	0.69	0.71	0.29	13	22	0.28	0	1	9	6	21	21	0.74	poor_call
031185	2	279	7	100	transition	0.91	0.57	0.43	33	36	0.42	0	3	30	28	16	14	0.16	poor_call
031185	2	300	7	100	transversion	0.88	0.71	0.29	41	46	0.38	0	2	56	56	24	22	0.19	poor_call
031185	2	440	7	82	transversion	0.83	0.43	0.43	12	12	0.09	0	3	26	20	15	12	0.54	poor_call
031185	2	453	7	85	transversion	0.86	0.57	0.43	13	12	0.07	0	2	10	9	25	22	0.19	poor_call
031185	2	457	7	90	transversion	0.94	0.57	0.43	13	12	0.06	0	2	12	10	24	24	0.19	poor_call
031185	2	459	7	90	transversion	0.97	0.57	0.43	13	12	0.05	0	2	14	12	18	16	0.19	poor_call
030385	1	503	7	64	transversion	0.52	0.71	0.29	10	10	0.46	0	1	11	8	20	18	0.00	poor_call
030385	1	609	10	62	transition	0.77	0.60	0.30	10	11	0.44	0	0	10	8	21	14	0.00	poor_call
031189	1	100	11	87	transversion	0.70	0.64	0.36	11	10	0.11	0	1	15	11	15	10	0.25	poor_call
031189	1	586	13	100	transversion	1.00	0.54	0.46	34	31	0.34	3	3	44	34	42	30	0.08	good_call
031189	1	681	13	100	indel	0.67	0.85	0.15	28	27	0.24	0	0	56	31	25	21	0.00	poor_call
031189	1	685	13	83	indel	0.99	0.77	0.23	28	28	0.23	0	0	44	31	20	19	0.00	poor_call
031189	1	762	12	77	transversion	0.86	0.58	0.42	11	13	0.15	0	0	18	10	10	9	0.00	poor_call
031189	1	765	12	95	transition	0.54	0.42	0.33	9	13	0.14	0	1	13	8	9	9	0.12	poor_call
031189	1	767	12	75	indel	0.61	0.33	0.33	9	13	0.14	0	0	10	8	11	8	0.00	poor_call
031189	1	792	10	89	transversion	0.71	0.50	0.40	15	16	0.11	0	3	28	12	10	9	0.12	poor_call
030389	1	96	7	53	transversion	0.73	0.57	0.29	13	14	0.10	0	1	8	7	24	22	0.00	poor_call
029051	1	106	12	97	transversion	0.72	0.58	0.42	30	30	0.21	0	0	56	53	9	8	0.00	poor_call
029051	1	125	13	92	transition	1.00	0.38	0.38	34	34	0.24	2	2	46	36	56	48	0.00	good_call
029051	1	147	13	98	transversion	0.99	0.54	0.46	29	32	0.29	0	0	56	52	10	9	0.00	poor_call
029051	1	148	13	87	transversion	0.96	0.54	0.38	29	32	0.29	0	0	56	47	11	10	0.00	poor_call
029051	1	149	13	85	transition	0.98	0.54	0.46	28	32	0.29	0	0	56	47	10	9	0.00	poor_call
029051	1	150	13	82	transition	0.93	0.54	0.46	29	32	0.29	0	0	56	43	9	8	0.00	poor_call
029051	1	369	13	80	transversion	0.91	0.54	0.46	28	32	0.28	0	0	51	49	10	8	0.00	poor_call
029051	1	464	7	76	transition	0.99	0.86	0.14	28	28	0.10	0	1	56	50	56	56	0.00	good_call
028251	1	337	6	100	transversion	1.00	0.67	0.33	34	40	0.41	0	1	21	15	42	42	0.86	poor_call
028251	2	410	7	100	transversion	0.51	0.57	0.43	23	27	0.50	0	3	44	22	11	11	0.06	poor_call
028251	2	412	7	100	transversion	0.72	0.43	0.43	19	26	0.50	0	2	12	11	42	26	0.46	poor_call
028251	2	420	6	100	transversion	1.00	0.67	0.33	23	20	0.49	0	1	22	18	56	56	0.86	poor_call
028251	2	424	6	98	transition	1.00	0.67	0.33	21	21	0.48	0	1	15	13	56	56	0.86	poor_call
028251	2	479	6	96	transversion	0.99	0.67	0.33	19	20	0.42	0	1	14	12	42	42	0.86	poor_call
028251	2	483	6	98	transversion	0.96	0.50	0.33	19	19	0.41	0	2	51	30	25	23	0.07	poor_call
028251	2	510	6	98	transversion	0.91	0.50	0.50	16	17	0.38	0	2	16	13	40	34	0.46	poor_call
028251	2	515	5	94	transition	0.87	0.60	0.40	18	18	0.37	0	1	19	12	46	46	0.86	poor_call
028251	2	518	5	98	transition	0.88	0.60	0.40	20	19	0.37	0	1	13	12	40	40	0.86	poor_call
028251	2	520	5	82	transition	0.88	0.60	0.40	20	19	0.37	0	1	13	12	56	56	0.86	poor_call
028251	2	524	5	86	transition	0.94	0.60	0.40	20	19	0.36	0	1	16	13	56	56	0.86	poor_call
028251	2	540	6	98	transition	0.98	0.67	0.33	16	16	0.34	0	1	13	10	42	42	0.86	poor_call
028251	2	547	6	96	transversion	0.97	0.67	0.33	16	16	0.33	0	1	11	10	42	42	0.86	poor_call
028251	2	557	6	98	transition	1.00	0.67	0.33	17	16	0.32	0	1	16	15	42	42	0.86	poor_call
028251	2	558	6	100	transition	0.99	0.67	0.33	17	16	0.32	0	1	12	11	42	42	0.86	poor_call
028251	2	580	6	100	transition	0.94	0.67	0.33	14	14	0.29	0	1	10	9	34	34	0.86	poor_call
028251	2	594	6	94	transversion	1.00	0.50	0.33	17	17	0.28	0	1	24	20	40	40	0.86	poor_call
028251	2	601	6	100	transversion	0.91	0.50	0.50	18	17	0.27	0	2	19	13	56	33	0.46	poor_call
028251	2	604	6	98	transition	0.98	0.67	0.33	17	16	0.27	0	1	12	10	56	56	0.86	poor_call
028251	2	605	6	92	transversion	0.99	0.67	0.33	17	16	0.26	0	1	13	11	56	56	0.86	poor_call
028251	2	608	6	98	transversion	0.90	0.67	0.33	15	15	0.26	0	1	10	8	44	44	0.86	poor_call
028251	2	618	6	98	transition	0.94	0.67	0.33	13	13	0.25	0	1	10	9	34	34	0.86	poor_call
028251	2	632	6	98	transversion	0.96	0.67	0.33	13	14	0.23	0	1	17	13	24	24	0.86	poor_call
028251	2	640	6	98	transversion	0.98	0.67	0.33	14	13	0.22	0	1	17	14	26	26	0.86	poor_call
028251	2	649	6	100	transversion	0.73	0.50	0.50	12	12	0.21	0	3	32	19	13	11	0.06	poor_call
028251	2	664	6	94	transversion	0.74	0.67	0.33	9	10	0.19	0	1	9	8	24	24	0.86	poor_call
028251	2	678	6	100	transversion	0.98	0.67	0.33	12	11	0.18	0	1	18	11	27	27	0.86	poor_call
029991	1	75	13	94	indel	1.00	0.46	0.38	28	27	0.13	0	0	44	38	26	24	0.00	poor_call
029991	1	113	13	74	transition	0.98	0.38	0.38	19	22	0.19	0	0	37	36	17	10	0.00	poor_call
029991	1	152	13	91	transversion	0.98	0.54	0.46	20	25	0.26	0	0	37	27	10	9	0.00	poor_call
029991	1	156	13	90	transition	0.50	0.85	0.15	22	24	0.26	0	0	33	17	23	22	0.00	poor_call
029991	1	184	13	82	transversion	0.91	0.69	0.31	28	33	0.31	1	1	50	32	15	13	0.00	poor_call
029991	1	374	13	100	indel	0.98	0.85	0.15	38	39	0.37	0	0	56	38	29	28	0.00	poor_call
029991	1	520	11	70	indel	1.00	0.73	0.27	26	25	0.12	0	0	56	35	29	22	0.00	poor_call
029055	1	91	13	100	indel	1.00	0.77	0.23	43	40	0.15	0	0	56	51	33	25	0.00	poor_call
029055	1	104	13	92	transversion	0.90	0.54	0.38	31	34	0.17	0	0	56	55	15	10	0.00	poor_call
029055	1	106	13	80	transversion	0.98	0.62	0.38	31	34	0.17	0	0	56	49	15	11	0.00	poor_call
029055	1	146	13	100	transversion	0.71	0.62	0.38	34	38	0.24	0	0	56	45	12	9	0.00	poor_call
029055	1	195	13	100	transition	1.00	0.62	0.38	52	51	0.32	2	2	56	54	56	56	0.12	good_call
029055	1	344	13	100	transversion	1.00	0.85	0.15	51	51	0.44	1	1	51	50	56	56	0.25	good_call
029055	1	345	13	90	transition	1.00	0.85	0.15	51	51	0.44	1	1	51	50	56	56	0.25	good_call
029055	1	513	13	87	transversion	1.00	0.54	0.46	32	34	0.17	0	0	56	54	12	10	0.00	poor_call
028253	1	103	11	76	transversion	0.52	0.55	0.45	14	16	0.17	0	1	25	19	12	7	0.42	poor_call
028253	1	124	12	89	transversion	0.96	0.75	0.25	16	15	0.21	0	0	25	12	20	19	0.00	poor_call
028253	1	143	12	97	transversion	0.96	0.50	0.50	17	20	0.24	0	1	29	25	8	8	0.42	poor_call
028253	1	144	12	86	transversion	0.67	0.58	0.42	18	20	0.24	0	1	29	23	9	8	0.42	poor_call
028253	1	184	12	100	transition	0.99	0.58	0.42	28	27	0.31	0	1	34	24	13	12	0.42	poor_call
028253	1	193	12	100	transition	1.00	0.67	0.33	26	25	0.32	0	0	28	21	20	17	0.00	poor_call
028253	1	196	12	92	transition	0.97	0.75	0.25	24	26	0.33	0	1	45	28	31	19	0.42	poor_call
028253	1	274	12	97	transversion	0.58	0.75	0.25	34	35	0.45	0	0	44	36	18	15	0.00	poor_call
028253	1	308	12	100	transversion	0.96	0.75	0.25	35	37	0.49	0	0	46	37	21	19	0.00	poor_call
028253	1	322	12	100	transition	0.99	0.75	0.25	29	34	0.47	0	0	21	18	22	20	0.00	poor_call
028253	1	346	12	100	transversion	0.99	0.67	0.33	32	33	0.43	0	0	30	24	19	15	0.00	poor_call
028253	1	544	8	80	transversion	0.97	0.50	0.50	12	12	0.10	0	2	12	11	19	13	0.21	poor_call
027452	1	464	12	93	transition	0.89	0.92	0.08	20	21	0.36	0	1	45	25	51	51	0.06	poor_call
027452	1	474	17	94	indel	0.93	0.82	0.18	22	22	0.37	0	1	56	34	20	18	0.12	poor_call
027452	1	504	18	98	transition	0.99	0.56	0.44	21	22	0.39	0	1	45	40	8	8	0.12	poor_call
027452	1	507	18	97	transition	1.00	0.56	0.44	20	21	0.39	0	2	44	37	18	14	0.06	poor_call
027452	1	554	21	83	transversion	1.00	0.81	0.19	29	27	0.43	1	1	56	33	56	42	0.56	good_call
027452	1	617	20	97	transition	0.91	0.90	0.10	33	33	0.48	1	1	56	39	35	30	0.00	good_call
027452	1	649	21	99	transversion	1.00	0.81	0.19	34	35	0.49	1	1	56	44	56	49	0.56	good_call
027452	1	788	13	94	indel	1.00	0.54	0.31	21	21	0.39	0	2	40	36	37	36	0.03	good_call
027452	1	789	13	94	indel	1.00	0.85	0.15	21	21	0.39	0	1	46	41	36	36	0.56	good_call
027452	1	790	13	96	indel	1.00	0.85	0.15	21	21	0.38	0	1	56	41	36	36	0.56	good_call
027452	1	793	13	87	indel	1.00	0.85	0.15	21	21	0.38	0	1	43	41	43	43	0.56	good_call
027452	1	794	13	85	indel	1.00	0.85	0.15	21	21	0.38	0	1	40	36	43	43	0.56	good_call
027452	1	795	13	86	indel	1.00	0.85	0.15	20	21	0.38	0	1	40	36	43	43	0.56	good_call
027452	1	796	13	92	indel	1.00	0.85	0.15	20	21	0.38	0	1	40	36	43	43	0.56	good_call
027452	1	797	13	92	indel	1.00	0.85	0.15	20	21	0.38	0	1	45	42	43	43	0.56	good_call
027452	1	798	13	85	indel	1.00	0.85	0.15	20	21	0.38	0	1	45	40	43	43	0.56	good_call
029993	1	66	13	78	indel	1.00	0.69	0.31	35	34	0.11	0	0	56	40	24	20	0.00	poor_call
029993	1	105	13	97	transition	0.95	0.54	0.31	29	32	0.17	0	0	56	49	15	13	0.00	poor_call
029993	1	108	13	78	transversion	0.66	0.54	0.38	30	32	0.17	0	0	56	50	9	8	0.00	poor_call
029993	1	523	12	50	transition	0.79	0.58	0.42	30	31	0.17	0	0	56	50	15	9	0.00	poor_call
029993	1	560	12	75	indel	0.50	0.67	0.33	29	31	0.11	0	0	56	43	9	9	0.00	poor_call
029993	1	573	12	63	indel	0.81	0.67	0.33	28	28	0.09	0	0	56	43	11	10	0.00	poor_call
029057	1	81	12	94	transversion	0.96	0.50	0.42	8	10	0.10	0	0	12	10	15	10	0.00	poor_call
029057	1	117	13	100	transition	1.00	0.54	0.46	13	17	0.14	0	0	8	8	14	10	0.00	poor_call
029057	1	118	13	100	transversion	1.00	0.54	0.46	12	17	0.14	0	0	8	8	19	10	0.00	poor_call
029057	1	121	13	100	transversion	1.00	0.54	0.46	12	16	0.15	0	0	9	9	14	11	0.00	poor_call
029057	1	349	13	100	transition	0.98	0.54	0.46	23	25	0.42	0	0	37	34	9	9	0.00	poor_call
029057	1	369	13	100	transversion	1.00	0.62	0.38	19	21	0.45	0	0	15	12	21	19	0.00	poor_call
029057	1	370	13	100	transversion	1.00	0.54	0.46	18	21	0.45	0	0	21	17	16	12	0.00	poor_call
029057	1	385	13	100	indel	1.00	0.69	0.31	23	24	0.47	0	0	33	23	29	20	0.00	poor_call
029057	1	405	13	97	transversion	1.00	0.54	0.46	25	25	0.49	0	0	42	38	13	12	0.00	poor_call
029057	1	412	13	100	transversion	1.00	0.54	0.46	24	25	0.50	0	0	37	36	12	11	0.00	poor_call
029057	1	421	13	100	transversion	0.97	0.62	0.38	28	28	0.49	0	0	44	35	13	11	0.00	poor_call
029057	1	461	13	100	transition	0.91	0.69	0.31	26	24	0.44	0	0	37	27	16	13	0.00	poor_call
029057	1	486	13	100	transition	0.53	0.69	0.31	21	23	0.41	0	0	30	26	12	11	0.00	poor_call
029057	1	493	13	100	transversion	0.74	0.69	0.31	26	23	0.40	0	0	46	38	13	12	0.00	poor_call
029057	1	495	13	100	transversion	1.00	0.62	0.38	25	24	0.40	0	0	42	37	15	13	0.00	poor_call
029057	1	512	13	100	transition	1.00	0.54	0.46	24	26	0.38	0	0	35	31	18	15	0.00	poor_call
029057	1	514	13	100	transversion	1.00	0.54	0.46	24	26	0.38	0	0	30	26	15	13	0.00	poor_call
029057	1	519	13	90	transversion	0.99	0.54	0.46	24	25	0.37	0	0	46	46	11	10	0.00	poor_call
029057	1	522	13	95	transversion	1.00	0.54	0.46	26	25	0.37	0	0	46	44	11	10	0.00	poor_call
029057	1	555	13	100	transversion	1.00	0.54	0.46	21	21	0.33	0	0	29	24	12	10	0.00	poor_call
029057	1	560	13	90	transversion	0.54	0.62	0.38	18	21	0.32	0	0	30	26	9	8	0.00	poor_call
029057	1	575	13	100	transition	0.95	0.54	0.46	18	20	0.30	0	0	33	27	9	8	0.00	poor_call
029057	1	608	13	100	indel	0.85	0.77	0.23	18	17	0.26	0	0	24	16	19	15	0.00	poor_call
029057	1	611	13	95	indel	0.69	0.77	0.23	16	17	0.26	0	0	20	14	20	14	0.00	poor_call
029057	1	630	13	100	transversion	1.00	0.54	0.46	21	20	0.24	0	0	34	28	13	12	0.00	poor_call
029057	1	632	13	100	transversion	0.93	0.54	0.46	19	20	0.23	0	0	34	28	8	8	0.00	poor_call
029057	1	654	13	100	transition	0.95	0.62	0.38	15	18	0.21	0	0	19	15	11	10	0.00	poor_call
029057	1	668	13	98	transversion	0.99	0.62	0.38	17	16	0.19	0	0	25	20	16	12	0.00	poor_call
029057	1	671	13	100	indel	0.97	0.62	0.38	14	15	0.19	0	0	24	19	13	10	0.00	poor_call
029057	1	706	12	99	transversion	0.62	0.58	0.42	12	13	0.14	0	0	25	15	8	8	0.00	poor_call
029057	1	707	12	96	transversion	0.86	0.58	0.42	12	13	0.14	0	0	12	10	11	9	0.00	poor_call
029057	1	709	12	98	transversion	0.86	0.58	0.42	11	12	0.14	0	0	13	11	10	9	0.00	poor_call
029057	1	710	12	99	transversion	0.73	0.58	0.33	11	12	0.14	0	0	21	18	12	11	0.00	poor_call
029057	1	720	12	94	transversion	1.00	0.58	0.42	13	12	0.13	0	0	18	13	15	12	0.00	poor_call
028255	1	142	13	92	transversion	0.55	0.62	0.38	33	35	0.34	0	0	56	48	9	8	0.00	poor_call
028255	1	143	13	87	transversion	0.67	0.62	0.38	32	35	0.35	0	0	56	48	9	9	0.00	poor_call
027454	1	105	13	100	transversion	1.00	0.62	0.38	17	17	0.19	0	0	18	12	18	13	0.00	poor_call
027454	1	118	13	100	transversion	0.94	0.54	0.38	14	17	0.22	0	0	16	14	13	10	0.00	poor_call
027454	1	119	13	100	transition	0.98	0.62	0.38	14	16	0.22	0	0	16	12	12	11	0.00	poor_call
027454	1	130	13	99	transition	1.00	0.54	0.46	16	16	0.24	1	1	19	15	28	15	0.06	poor_call
027454	1	138	13	95	transversion	0.86	0.77	0.23	14	15	0.25	0	0	25	20	19	17	0.00	poor_call
027454	1	142	13	100	transition	0.83	0.69	0.31	16	15	0.26	1	1	19	13	15	12	0.06	poor_call
027454	1	143	13	98	transversion	1.00	0.54	0.46	15	15	0.26	1	1	19	12	15	12	0.06	poor_call
027454	1	162	13	100	transversion	0.50	0.77	0.23	15	15	0.30	0	0	22	20	16	15	0.00	poor_call
027454	1	193	13	98	transversion	1.00	0.62	0.38	18	17	0.36	0	0	27	24	21	17	0.00	poor_call
027454	1	196	13	100	transversion	1.00	0.54	0.46	18	18	0.36	1	1	22	17	17	14	0.06	poor_call
027454	1	198	13	94	transition	1.00	0.54	0.46	17	19	0.37	0	0	27	23	17	13	0.00	poor_call
027454	1	202	13	100	transversion	1.00	0.54	0.46	19	20	0.37	0	0	21	17	21	16	0.00	poor_call
027454	1	204	13	95	transition	1.00	0.54	0.46	20	20	0.38	0	0	22	17	25	20	0.00	poor_call
027454	1	214	13	100	transversion	0.53	0.69	0.31	24	23	0.39	0	0	37	26	11	11	0.00	poor_call
027454	1	222	13	100	transversion	0.89	0.77	0.23	23	22	0.41	0	0	18	14	21	18	0.00	poor_call
027454	1	227	13	95	transversion	0.86	0.77	0.23	21	21	0.42	0	0	31	24	19	17	0.00	poor_call
027454	1	229	13	100	transversion	0.97	0.54	0.23	21	20	0.42	0	0	33	28	18	17	0.00	poor_call
027454	1	238	13	100	transversion	0.95	0.69	0.23	19	19	0.44	0	0	23	15	23	18	0.00	poor_call
027454	1	249	13	100	transition	1.00	0.54	0.46	20	20	0.46	0	0	23	19	22	15	0.00	poor_call
027454	1	255	13	99	transversion	0.97	0.77	0.23	19	18	0.47	0	0	19	13	24	20	0.00	poor_call
027454	1	256	13	100	transversion	1.00	0.54	0.38	19	18	0.47	0	0	19	13	21	18	0.00	poor_call
027454	1	259	13	100	transition	0.91	0.69	0.31	17	18	0.48	0	0	31	21	15	13	0.00	poor_call
027454	1	265	13	100	transversion	1.00	0.62	0.38	17	16	0.49	0	0	17	14	18	13	0.00	poor_call
027454	1	268	13	100	transversion	0.98	0.77	0.23	17	16	0.49	0	0	23	18	25	20	0.00	poor_call
027454	1	277	13	100	transversion	0.91	0.54	0.31	15	17	0.49	0	0	17	14	13	12	0.00	poor_call
027454	1	287	13	100	transversion	1.00	0.62	0.38	19	19	0.47	0	0	33	22	23	17	0.00	poor_call
027454	1	297	13	100	transition	0.99	0.69	0.31	20	19	0.45	0	0	37	29	18	16	0.00	poor_call
027454	1	317	13	100	transition	0.80	0.69	0.31	16	18	0.42	0	0	31	17	15	12	0.00	poor_call
027454	1	318	13	100	transition	1.00	0.46	0.38	16	18	0.41	1	1	14	11	15	13	0.03	poor_call
027454	1	330	13	99	transversion	1.00	0.54	0.46	18	18	0.39	0	0	27	21	15	13	0.00	poor_call
027454	1	350	13	100	transition	0.95	0.77	0.23	20	19	0.35	0	0	28	19	21	19	0.00	poor_call
027454	1	372	13	99	transversion	0.96	0.77	0.23	17	19	0.31	0	0	19	15	24	19	0.00	poor_call
027454	1	413	12	95	transition	0.96	0.58	0.42	13	15	0.24	0	0	28	22	11	10	0.00	poor_call
027454	1	420	12	100	indel	0.69	0.75	0.25	15	15	0.23	0	1	21	16	17	14	0.03	poor_call
027454	1	437	10	98	transversion	0.99	0.70	0.30	15	15	0.19	0	2	18	12	28	20	0.04	poor_call
027454	1	441	9	98	transversion	1.00	0.56	0.44	14	15	0.19	0	2	19	13	20	18	0.04	poor_call
029995	1	114	9	95	transition	0.81	0.67	0.33	10	14	0.19	0	1	11	9	15	14	0.03	poor_call
029995	1	116	9	96	transversion	0.64	0.67	0.33	11	15	0.19	0	0	10	8	14	12	0.00	poor_call
029995	1	153	9	100	transversion	0.96	0.56	0.44	16	19	0.25	0	2	10	8	16	12	0.03	poor_call
029995	1	181	9	92	transversion	0.82	0.78	0.22	32	29	0.30	0	0	56	55	31	23	0.00	poor_call
029995	1	222	13	100	transition	0.99	0.62	0.31	32	31	0.37	0	0	51	41	16	16	0.00	poor_call
029995	1	230	13	100	transversion	1.00	0.77	0.23	30	31	0.38	0	0	40	31	33	27	0.00	poor_call
029995	1	238	13	100	transition	0.98	0.54	0.31	30	29	0.39	0	0	56	54	15	14	0.00	poor_call
029995	1	245	13	97	transition	0.87	0.54	0.23	26	28	0.40	0	0	40	40	13	11	0.00	poor_call
029995	1	251	13	100	indel	0.96	0.62	0.23	30	29	0.41	0	0	48	42	19	17	0.00	poor_call
029995	1	254	13	100	transition	0.96	0.85	0.15	30	30	0.42	0	0	51	36	29	29	0.00	poor_call
029995	1	256	13	72	transversion	1.00	0.62	0.38	32	31	0.42	0	0	51	45	22	19	0.00	poor_call
029995	1	268	13	100	transversion	0.99	0.77	0.23	28	30	0.44	0	0	46	37	22	22	0.00	poor_call
029995	1	275	13	100	transition	0.96	0.62	0.38	32	31	0.45	0	0	56	51	11	11	0.00	poor_call
029995	1	279	13	97	transversion	1.00	0.77	0.23	34	32	0.46	0	0	56	43	23	23	0.00	poor_call
029995	1	280	13	92	transition	1.00	0.54	0.38	34	32	0.46	0	0	51	51	17	15	0.00	poor_call
029995	1	283	13	100	transversion	1.00	0.62	0.38	34	34	0.47	0	0	51	45	16	15	0.00	poor_call
029995	1	284	13	95	transversion	0.78	0.69	0.23	34	34	0.47	0	0	51	42	16	16	0.00	poor_call
029995	1	287	13	100	transversion	0.86	0.69	0.31	34	34	0.47	0	0	56	45	13	12	0.00	poor_call
029995	1	295	13	100	transversion	0.98	0.69	0.31	35	34	0.49	0	0	56	44	17	15	0.00	poor_call
029995	1	296	13	95	transversion	1.00	0.62	0.38	35	34	0.49	0	0	56	48	17	15	0.00	poor_call
029995	1	301	13	92	transition	1.00	0.69	0.31	34	34	0.50	0	0	51	38	29	24	0.00	poor_call
029995	1	315	13	100	transversion	0.91	0.77	0.23	32	32	0.48	0	0	51	40	22	18	0.00	poor_call
029995	1	317	13	95	transversion	0.75	0.85	0.15	32	32	0.48	0	0	46	34	26	24	0.00	poor_call
029995	1	318	13	100	transversion	0.64	0.69	0.23	32	32	0.48	0	0	46	41	16	15	0.00	poor_call
029995	1	321	13	100	transition	1.00	0.54	0.46	32	33	0.47	0	0	35	32	28	22	0.00	poor_call
029995	1	323	13	93	transversion	1.00	0.54	0.38	31	33	0.47	0	0	50	47	24	21	0.00	poor_call
029995	1	324	13	100	transversion	0.95	0.77	0.23	31	33	0.47	0	0	56	38	21	19	0.00	poor_call
029995	1	332	13	98	transversion	1.00	0.77	0.23	34	30	0.45	0	0	56	41	24	23	0.00	poor_call
029995	1	335	13	100	transition	0.92	0.62	0.38	29	28	0.45	0	0	56	50	10	10	0.00	poor_call
029995	1	339	13	100	transversion	1.00	0.54	0.46	24	25	0.44	0	0	24	22	17	12	0.00	poor_call
029995	1	341	13	98	transition	1.00	0.54	0.38	21	24	0.44	0	0	21	16	37	34	0.00	poor_call
029995	1	354	13	100	transversion	0.98	0.54	0.31	15	21	0.42	1	1	13	11	16	14	0.03	poor_call
029995	1	359	13	91	transversion	0.91	0.77	0.23	23	23	0.41	0	0	33	24	23	18	0.00	poor_call
029995	1	365	13	100	transition	1.00	0.54	0.46	29	25	0.40	0	0	56	49	15	13	0.00	poor_call
029995	1	373	9	100	transversion	1.00	0.67	0.33	22	23	0.38	0	0	35	26	28	26	0.00	poor_call
029059	1	472	8	50	transition	0.51	0.50	0.50	9	8	0.40	0	2	24	14	12	8	0.00	poor_call
031331	1	73	12	90	indel	0.81	0.67	0.33	18	19	0.14	0	1	42	21	15	10	0.43	poor_call
031331	1	78	12	63	indel	1.00	0.67	0.33	20	22	0.15	0	1	56	23	18	15	0.43	poor_call
031331	1	107	12	92	transition	0.99	0.58	0.42	14	16	0.21	0	0	13	7	40	26	0.00	poor_call
031331	1	108	12	77	transition	0.57	0.50	0.42	14	16	0.21	0	1	42	24	8	7	0.43	poor_call
031331	1	149	12	96	transition	0.78	0.58	0.42	17	20	0.29	1	2	40	20	10	9	0.32	poor_call
031331	1	201	12	98	transition	0.99	0.58	0.33	29	29	0.39	1	2	46	38	18	15	0.32	poor_call
031331	1	228	12	88	transversion	0.90	0.75	0.25	29	29	0.44	1	2	37	29	29	17	0.32	poor_call
031331	1	242	12	94	transition	0.91	0.67	0.25	29	30	0.47	1	2	51	37	31	17	0.32	poor_call
031331	1	364	13	100	transversion	0.96	0.54	0.46	20	23	0.29	0	0	50	29	13	8	0.00	poor_call
031331	1	365	13	91	transversion	0.92	0.54	0.46	20	22	0.29	0	0	50	29	10	8	0.00	poor_call
031331	1	368	13	83	transversion	0.79	0.54	0.46	20	22	0.28	0	0	56	32	12	7	0.00	poor_call
031331	1	405	12	96	transition	0.78	0.42	0.42	17	18	0.21	0	1	11	8	42	33	0.00	poor_call
031331	1	406	12	83	transition	0.96	0.50	0.33	17	18	0.21	0	0	42	30	15	12	0.00	poor_call
031331	1	408	12	70	transversion	0.53	0.67	0.33	17	18	0.20	0	0	42	26	15	10	0.00	poor_call
029997	1	66	13	100	indel	1.00	0.77	0.23	34	33	0.12	0	0	56	39	27	21	0.00	poor_call
029997	1	68	13	100	transversion	1.00	0.54	0.46	34	33	0.12	3	3	56	36	51	34	0.29	good_call
029997	1	72	13	99	indel	0.61	0.85	0.15	34	33	0.13	0	0	56	38	25	20	0.00	poor_call
029997	1	106	13	98	transversion	0.51	0.62	0.23	30	32	0.19	0	0	56	47	24	14	0.00	poor_call
029997	1	107	13	98	transversion	0.53	0.62	0.38	30	32	0.19	0	0	56	49	12	8	0.00	poor_call
029997	1	108	13	93	transversion	0.96	0.54	0.46	31	32	0.19	0	0	56	56	10	8	0.00	poor_call
029997	1	114	13	89	transition	1.00	0.54	0.31	35	38	0.20	1	1	56	30	56	45	0.33	good_call
029997	1	150	13	100	transversion	0.83	0.54	0.46	31	37	0.27	0	0	56	56	9	7	0.00	poor_call
029997	1	177	13	100	indel	1.00	0.54	0.46	46	45	0.31	3	3	51	47	53	46	0.29	good_call
029997	1	178	13	100	indel	1.00	0.54	0.46	46	45	0.32	3	3	51	47	53	46	0.29	good_call
029997	1	179	13	100	indel	1.00	0.54	0.46	46	46	0.32	3	3	51	46	53	46	0.29	good_call
029997	1	180	13	100	indel	1.00	0.54	0.46	47	46	0.32	3	3	51	47	53	46	0.29	good_call
029997	1	462	13	78	transition	0.89	0.54	0.46	32	33	0.18	0	0	56	56	12	8	0.00	poor_call
029997	1	465	13	78	transversion	0.87	0.54	0.46	31	33	0.18	0	0	56	54	13	8	0.00	poor_call
029997	1	466	13	93	transversion	0.62	0.62	0.38	32	34	0.18	0	0	56	47	12	8	0.00	poor_call
028259	1	139	13	95	transversion	0.83	0.54	0.46	21	25	0.23	0	0	31	28	8	7	0.00	good_call
028259	1	220	13	100	transition	1.00	0.62	0.38	37	40	0.36	0	0	56	36	31	21	0.00	good_call
028259	1	467	13	90	transition	1.00	0.62	0.38	26	28	0.23	0	0	46	30	30	24	0.00	good_call
027458	1	341	9	93	transversion	0.98	0.78	0.22	26	28	0.30	0	2	48	37	29	28	0.06	poor_call
027458	1	416	13	100	transversion	1.00	0.54	0.38	14	15	0.37	0	0	11	10	16	13	0.00	poor_call
027458	1	425	13	100	transversion	1.00	0.54	0.46	15	15	0.38	0	0	11	10	21	15	0.00	poor_call
027458	1	432	13	100	transversion	1.00	0.54	0.46	16	15	0.38	0	0	23	16	18	15	0.00	poor_call
027458	1	437	13	95	transversion	1.00	0.54	0.46	15	14	0.39	1	1	17	13	24	16	0.02	poor_call
027458	1	452	13	96	transition	0.75	0.69	0.31	14	13	0.40	0	0	18	14	13	12	0.00	poor_call
027458	1	455	13	100	transversion	0.96	0.62	0.38	14	13	0.40	0	0	14	12	11	11	0.00	poor_call
027458	1	480	13	100	transversion	1.00	0.54	0.46	18	18	0.43	0	0	22	18	21	15	0.00	poor_call
027458	1	483	13	96	transition	1.00	0.54	0.46	19	18	0.43	1	1	21	17	24	19	0.10	poor_call
027458	1	494	13	100	transversion	0.98	0.69	0.31	19	19	0.44	0	0	22	15	16	14	0.00	poor_call
027458	1	499	13	94	transition	0.97	0.69	0.31	19	17	0.44	0	0	33	24	18	14	0.00	poor_call
027458	1	506	13	100	transversion	1.00	0.69	0.31	15	16	0.45	0	0	24	16	19	16	0.00	poor_call
027458	1	508	13	98	transversion	1.00	0.54	0.46	14	15	0.45	0	0	20	18	16	14	0.00	poor_call
027458	1	521	13	100	transversion	1.00	0.54	0.46	15	13	0.46	0	0	18	15	17	14	0.00	poor_call
027458	1	532	13	100	transversion	1.00	0.54	0.46	14	14	0.47	2	2	21	15	11	9	0.04	poor_call
027458	1	535	13	99	transversion	1.00	0.54	0.46	14	14	0.48	0	0	15	13	22	17	0.00	poor_call
027458	1	540	13	90	transversion	1.00	0.54	0.46	14	15	0.48	0	0	16	13	17	12	0.00	poor_call
027458	1	543	13	100	transversion	0.99	0.62	0.38	15	15	0.48	0	0	16	12	15	12	0.00	poor_call
027458	1	549	13	99	transversion	1.00	0.54	0.46	17	16	0.49	0	0	25	20	20	17	0.00	poor_call
027458	1	553	13	100	transversion	1.00	0.62	0.38	16	17	0.49	0	0	23	17	17	14	0.00	poor_call
027458	1	556	13	100	transversion	0.87	0.62	0.38	17	18	0.49	1	1	25	18	11	10	0.13	poor_call
027458	1	558	13	93	transversion	0.51	0.77	0.23	18	18	0.50	1	1	28	17	17	15	0.13	poor_call
027458	1	563	13	94	transversion	0.97	0.69	0.31	19	17	0.50	0	0	33	22	19	14	0.00	poor_call
027458	1	576	13	100	transition	0.96	0.62	0.38	14	18	0.49	0	0	19	17	19	11	0.00	poor_call
027458	1	578	13	97	transversion	0.91	0.69	0.31	17	18	0.49	1	1	15	12	17	13	0.10	poor_call
027458	1	580	13	100	transversion	1.00	0.54	0.46	19	18	0.48	0	0	17	14	17	12	0.00	poor_call
027458	1	598	13	100	transversion	1.00	0.54	0.46	16	18	0.47	0	0	18	15	11	11	0.00	poor_call
027458	1	605	13	100	transition	1.00	0.62	0.38	15	16	0.46	1	1	22	15	18	15	0.13	poor_call
027458	1	621	13	100	transversion	1.00	0.54	0.46	17	17	0.45	0	0	15	14	22	17	0.00	poor_call
027458	1	626	13	93	transition	0.96	0.62	0.38	15	17	0.44	1	1	16	13	11	11	0.00	poor_call
027458	1	637	13	100	transversion	1.00	0.54	0.46	16	16	0.43	1	1	18	13	22	17	0.07	poor_call
027458	1	639	13	100	transversion	0.89	0.69	0.31	15	17	0.43	0	0	24	16	16	13	0.00	poor_call
027458	1	645	13	100	transversion	1.00	0.54	0.46	17	16	0.43	0	0	25	19	13	12	0.00	poor_call
027458	1	647	13	100	transversion	0.59	0.69	0.31	17	15	0.43	0	0	28	21	12	11	0.00	poor_call
027458	1	655	13	100	transversion	0.96	0.62	0.38	14	15	0.42	0	0	18	13	12	11	0.00	poor_call
027458	1	664	13	100	transversion	1.00	0.69	0.31	14	14	0.41	0	0	15	12	18	16	0.00	poor_call
027458	1	667	13	98	transition	0.98	0.69	0.31	13	15	0.41	0	0	18	13	18	15	0.00	poor_call
027458	1	670	13	100	transition	1.00	0.62	0.38	16	15	0.40	1	1	25	13	11	11	0.10	poor_call
027458	1	677	13	100	transversion	1.00	0.62	0.38	17	15	0.40	0	0	15	14	22	15	0.00	poor_call
027458	1	680	13	100	transversion	0.99	0.62	0.38	16	15	0.40	0	0	16	12	15	12	0.00	poor_call
027458	1	683	13	100	transversion	1.00	0.54	0.46	14	15	0.39	0	0	16	13	17	14	0.00	poor_call
027458	1	688	13	94	transversion	0.76	0.69	0.31	13	15	0.39	0	0	17	12	14	12	0.00	poor_call
027458	1	702	13	100	transition	0.91	0.69	0.31	15	17	0.38	1	1	15	12	15	13	0.13	poor_call
027458	1	717	13	100	transition	0.94	0.62	0.38	12	15	0.36	1	1	11	11	11	10	0.13	poor_call
027458	1	718	13	99	transition	1.00	0.62	0.38	12	14	0.36	1	1	15	11	12	11	0.10	poor_call
027458	1	720	13	100	transition	0.61	0.69	0.31	12	14	0.36	0	0	12	11	13	11	0.00	poor_call
027458	1	734	11	98	transition	0.69	0.64	0.36	14	14	0.35	0	0	30	20	11	10	0.00	poor_call
027458	1	736	11	99	transition	0.99	0.55	0.45	14	13	0.35	1	1	24	20	11	11	0.13	poor_call
027458	1	738	11	99	transversion	1.00	0.55	0.45	13	13	0.34	0	1	25	20	18	12	0.07	poor_call
027458	1	742	11	99	transversion	0.79	0.64	0.36	12	14	0.34	0	0	13	11	11	11	0.00	poor_call
027458	1	747	11	94	transversion	0.73	0.73	0.27	14	14	0.34	0	2	17	12	18	15	0.08	poor_call
027458	1	748	11	99	transversion	1.00	0.55	0.45	15	14	0.34	1	1	19	16	14	12	0.13	poor_call
027458	1	756	11	99	transversion	0.80	0.73	0.27	15	15	0.33	0	2	24	15	24	16	0.08	poor_call
027458	1	760	11	98	transition	0.70	0.64	0.18	14	16	0.33	0	0	27	16	22	22	0.00	poor_call
027458	1	762	11	98	transversion	0.68	0.64	0.36	14	15	0.32	0	0	24	19	18	11	0.00	poor_call
027458	1	769	11	98	transversion	0.92	0.64	0.36	16	14	0.32	0	0	30	24	16	12	0.00	poor_call
027458	1	777	10	94	transversion	0.98	0.40	0.30	14	14	0.31	0	0	15	12	8	7	0.00	poor_call
027458	1	785	10	99	transversion	0.61	0.70	0.30	13	12	0.30	0	0	14	10	18	14	0.00	poor_call
027458	1	787	10	94	transition	0.94	0.50	0.50	12	13	0.30	2	2	15	14	10	9	0.07	poor_call
027458	1	802	10	97	transition	0.96	0.60	0.40	22	22	0.29	1	1	31	21	19	12	0.13	poor_call
031333	1	91	12	60	transversion	0.75	0.67	0.33	29	29	0.18	0	0	44	33	14	11	0.00	poor_call
031333	1	124	13	79	indel	0.65	0.54	0.15	24	25	0.24	0	0	56	38	19	19	0.00	poor_call
031333	1	150	13	67	transversion	0.98	0.54	0.46	25	27	0.29	0	0	43	42	12	9	0.00	poor_call
031333	1	172	13	90	transition	0.81	0.62	0.38	30	33	0.33	0	0	56	42	15	9	0.00	poor_call
031333	1	346	13	72	transition	0.65	0.62	0.38	30	33	0.33	0	0	56	46	12	9	0.00	poor_call
031333	1	347	13	70	transition	1.00	0.54	0.46	30	33	0.33	0	0	56	50	15	10	0.00	poor_call
030531	1	77	7	93	transversion	0.63	0.57	0.43	18	18	0.06	0	3	29	27	16	12	0.33	poor_call
030531	1	130	7	86	transition	0.87	0.57	0.43	15	23	0.11	0	3	15	12	20	14	0.28	poor_call
030531	1	131	7	86	transversion	0.68	0.57	0.43	16	24	0.11	0	3	10	8	20	16	0.28	poor_call
030531	1	784	10	76	transversion	1.00	0.70	0.30	23	23	0.36	1	1	45	26	46	29	0.17	good_call
030531	1	1093	7	85	transversion	0.54	0.57	0.43	14	18	0.11	0	2	10	8	13	11	0.42	poor_call
030531	1	1096	7	82	transition	0.57	0.57	0.43	16	19	0.10	0	2	8	8	32	28	0.17	poor_call
031335	1	99	6	98	transversion	0.99	0.50	0.50	16	14	0.08	0	3	23	17	18	17	0.41	poor_call
031335	1	106	6	96	transversion	0.67	0.50	0.50	13	12	0.09	0	3	13	12	12	12	0.33	poor_call
031335	1	159	7	100	transition	0.81	0.57	0.43	15	14	0.13	0	3	22	16	15	13	0.41	poor_call
031335	1	166	7	98	transition	0.95	0.57	0.43	13	14	0.14	0	3	17	15	16	15	0.34	poor_call
031335	1	174	7	98	transversion	0.51	0.57	0.43	14	13	0.14	0	3	12	12	13	11	0.41	poor_call
031335	1	182	7	95	transversion	0.83	0.57	0.43	13	13	0.15	0	2	13	11	13	12	0.40	poor_call
031335	1	198	7	100	transversion	1.00	0.57	0.43	17	16	0.16	0	2	19	14	24	17	0.40	poor_call
031335	1	200	7	100	transition	0.96	0.57	0.43	16	16	0.17	0	3	16	13	17	15	0.33	poor_call
031335	1	226	7	100	transversion	0.98	0.57	0.43	18	17	0.19	0	3	24	17	19	16	0.42	poor_call
031335	1	255	7	100	transversion	0.98	0.57	0.43	11	12	0.21	0	2	13	12	16	14	0.31	poor_call
031335	1	274	7	98	transversion	0.72	0.57	0.43	16	14	0.23	0	3	28	22	13	12	0.41	poor_call
031335	1	277	7	96	transversion	0.97	0.57	0.43	14	13	0.23	0	3	17	14	19	16	0.41	poor_call
031335	1	282	7	94	transversion	0.56	0.57	0.43	11	12	0.23	0	2	10	10	10	10	0.31	poor_call
031335	1	288	7	97	transition	0.75	0.57	0.43	11	11	0.24	0	2	10	10	14	12	0.40	poor_call
031335	1	290	7	95	transversion	0.90	0.57	0.43	11	11	0.24	0	2	10	10	16	14	0.31	poor_call
031335	1	294	7	98	transition	0.57	0.57	0.43	12	12	0.24	0	3	16	14	13	11	0.41	poor_call
031335	1	296	7	98	transversion	0.57	0.57	0.43	13	14	0.24	0	3	13	12	13	11	0.42	poor_call
031335	1	297	7	98	transversion	0.77	0.57	0.43	13	14	0.25	0	2	14	12	14	12	0.31	poor_call
031335	1	302	7	92	transversion	0.73	0.57	0.43	17	15	0.25	0	3	26	16	13	12	0.42	poor_call
031335	1	308	7	96	transversion	0.91	0.57	0.43	15	13	0.25	0	3	29	23	16	14	0.41	poor_call
031335	1	312	7	99	transition	0.89	0.57	0.43	11	13	0.26	0	2	12	11	16	13	0.39	poor_call
031335	1	316	7	98	transversion	0.91	0.57	0.43	11	13	0.26	0	2	10	10	11	10	0.40	poor_call
031335	1	326	7	98	transversion	0.50	0.71	0.29	13	11	0.27	0	1	12	11	18	18	0.40	poor_call
031335	1	344	7	97	transition	0.51	0.57	0.43	10	10	0.28	0	3	13	12	11	11	0.41	poor_call
031335	1	357	7	96	transversion	0.63	0.57	0.43	10	10	0.29	0	3	16	13	12	12	0.41	poor_call
031335	1	364	7	98	transversion	0.95	0.57	0.43	10	10	0.30	0	2	13	12	16	15	0.43	poor_call
031335	1	365	7	95	transversion	0.73	0.57	0.43	10	10	0.30	0	3	16	13	13	12	0.33	poor_call
031335	1	390	7	95	transversion	0.85	0.57	0.43	10	10	0.32	0	2	11	10	16	14	0.44	poor_call
031335	1	392	7	96	transversion	0.73	0.57	0.43	10	10	0.32	0	3	16	15	14	12	0.42	poor_call
031335	1	399	7	96	transversion	0.79	0.57	0.43	10	10	0.33	0	2	11	10	14	13	0.43	poor_call
031335	1	422	7	97	transversion	0.68	0.43	0.43	10	10	0.35	0	3	14	12	13	12	0.42	poor_call
031335	1	436	7	82	indel	0.55	0.71	0.29	11	10	0.36	0	2	13	11	18	17	0.39	poor_call
031335	1	451	7	92	transversion	0.77	0.57	0.43	10	10	0.37	0	3	17	14	13	13	0.33	poor_call
031335	1	472	8	96	transition	0.83	0.62	0.38	10	10	0.39	0	1	9	9	17	12	0.40	poor_call
031335	1	474	8	99	transition	0.73	0.50	0.50	9	10	0.39	1	2	11	11	9	9	0.40	poor_call
031335	1	475	8	95	transversion	0.81	0.50	0.50	9	10	0.39	0	3	11	10	11	10	0.33	poor_call
031335	1	524	9	97	transversion	0.79	0.44	0.44	10	10	0.43	1	1	11	9	15	12	0.40	poor_call
031335	1	535	9	97	transversion	0.74	0.56	0.44	10	10	0.44	0	2	18	10	10	10	0.38	poor_call
031335	1	536	9	97	transversion	0.90	0.56	0.44	10	10	0.44	0	1	9	9	14	10	0.40	poor_call
031335	1	548	9	95	transition	0.72	0.44	0.44	9	9	0.45	0	3	11	9	13	10	0.33	poor_call
031335	1	549	9	97	transversion	0.84	0.56	0.44	10	9	0.45	2	2	15	11	14	10	0.44	poor_call
031335	1	646	5	93	transition	0.52	0.60	0.40	11	11	0.47	0	2	11	10	24	17	0.40	poor_call
031335	1	850	5	92	transversion	0.54	0.60	0.40	10	11	0.30	0	2	13	12	18	16	0.44	poor_call
031335	1	938	6	100	transition	0.84	0.50	0.50	18	15	0.23	0	3	22	20	14	12	0.42	poor_call
031335	1	950	6	100	transition	0.74	0.50	0.50	12	13	0.22	0	3	13	12	15	13	0.42	poor_call
031335	1	969	6	100	transition	0.76	0.67	0.33	15	16	0.20	0	2	15	13	25	20	0.30	poor_call
031335	1	989	6	100	transition	0.79	0.50	0.50	15	14	0.18	0	3	18	16	17	12	0.42	poor_call
031335	1	1066	6	100	transversion	0.56	0.50	0.50	13	12	0.12	0	2	11	11	12	12	0.44	poor_call
031335	1	1067	6	100	transition	0.56	0.50	0.50	12	12	0.12	0	2	11	11	12	12	0.44	poor_call
031335	1	1097	6	100	transition	0.86	0.67	0.33	18	25	0.09	0	1	9	8	23	23	0.48	poor_call
031337	1	29	7	82	indel	0.99	0.57	0.43	11	11	0.03	0	1	17	11	29	29	0.00	poor_call
031337	1	136	11	85	transition	0.53	0.55	0.36	14	18	0.16	0	1	14	10	10	7	0.00	poor_call
031337	1	258	13	83	transition	1.00	0.77	0.15	36	35	0.31	1	1	56	38	51	34	0.25	good_call
031337	1	441	13	100	transition	1.00	0.85	0.15	42	43	0.47	1	1	56	41	56	54	0.25	good_call
031337	1	698	13	92	transversion	0.69	0.46	0.38	10	13	0.16	0	0	9	8	8	8	0.00	poor_call
031337	1	698	13	86	indel	1.00	0.54	0.46	9	13	0.16	0	0	9	8	17	9	0.00	poor_call
031337	1	700	13	93	transversion	0.97	0.62	0.38	11	13	0.16	0	0	10	8	12	11	0.00	poor_call
031337	1	740	11	76	transversion	0.58	0.45	0.45	7	9	0.11	1	1	10	7	8	7	0.25	poor_call
031191	1	64	13	96	indel	0.99	0.62	0.38	23	24	0.11	0	0	46	32	13	11	0.00	poor_call
031191	1	143	13	100	transition	0.91	0.54	0.46	33	34	0.25	0	0	56	56	10	8	0.00	poor_call
031191	1	147	13	97	transversion	0.91	0.54	0.46	33	34	0.26	0	0	56	54	9	8	0.00	poor_call
031191	1	418	13	92	transversion	0.57	0.54	0.46	28	30	0.26	0	0	56	51	9	6	0.00	poor_call
031191	1	421	13	73	transversion	0.74	0.54	0.46	28	29	0.25	0	0	56	49	9	7	0.00	poor_call
031191	1	459	13	83	transition	0.89	0.54	0.38	22	24	0.19	0	0	44	30	12	9	0.00	poor_call
031191	1	460	13	80	transversion	0.82	0.54	0.46	22	24	0.19	0	0	44	29	10	7	0.00	poor_call
030535	1	23	12	81	indel	1.00	0.50	0.50	23	22	0.05	0	0	9	9	51	43	0.00	poor_call
030535	1	78	13	77	transversion	0.99	0.54	0.46	26	27	0.16	0	0	56	43	12	10	0.00	poor_call
030535	1	79	13	69	transversion	0.56	0.54	0.46	25	26	0.16	0	0	56	44	8	6	0.00	poor_call
030535	1	121	13	90	transversion	0.80	0.62	0.38	33	38	0.25	0	0	56	44	13	9	0.00	poor_call
030535	1	375	13	70	transversion	0.83	0.54	0.46	26	31	0.22	0	0	44	42	9	7	0.00	poor_call
031339	1	148	13	100	transversion	0.89	0.54	0.46	15	18	0.18	0	0	26	21	9	8	0.00	poor_call
031339	1	200	13	97	indel	0.96	0.92	0.08	36	33	0.24	0	0	56	34	51	51	0.00	good_call
031339	1	201	13	83	indel	1.00	0.85	0.15	35	33	0.24	1	1	56	33	51	36	0.35	good_call
031339	1	202	13	100	indel	1.00	0.77	0.15	34	32	0.25	1	1	51	35	51	36	0.35	good_call
031339	1	203	13	100	indel	1.00	0.85	0.15	32	32	0.25	1	1	47	30	51	36	0.35	good_call
031339	1	204	13	100	indel	1.00	0.77	0.15	31	32	0.25	1	1	47	30	51	36	0.35	good_call
031339	1	205	13	83	indel	1.00	0.85	0.15	29	31	0.25	1	1	47	27	51	36	0.35	good_call
031339	1	252	13	100	indel	0.85	0.92	0.08	40	40	0.31	0	0	56	37	45	45	0.00	good_call
031339	1	393	13	100	transition	1.00	0.85	0.15	48	47	0.48	1	1	56	46	50	48	0.06	good_call
031339	1	527	13	100	indel	0.65	0.92	0.08	48	48	0.36	0	0	56	48	40	40	0.00	good_call
031339	1	531	13	100	indel	0.95	0.92	0.08	44	47	0.35	0	0	56	46	50	50	0.00	poor_call
031339	1	659	13	100	transversion	0.74	0.54	0.38	22	27	0.20	0	0	40	26	8	7	0.00	good_call
031339	1	703	13	100	indel	1.00	0.62	0.31	21	23	0.15	0	0	35	23	19	16	0.00	poor_call
031339	1	719	13	99	transition	0.90	0.62	0.38	10	12	0.13	0	0	19	13	12	10	0.00	poor_call
031339	1	748	12	100	indel	0.51	0.67	0.33	15	17	0.09	0	0	25	15	10	9	0.00	poor_call
031339	1	787	8	96	transition	0.51	0.50	0.50	7	7	0.04	0	2	9	8	12	10	0.21	poor_call
031339	1	808	6	96	indel	0.64	0.50	0.50	7	7	0.02	0	2	11	10	14	12	0.18	poor_call
031193	1	321	9	80	transition	1.00	0.67	0.33	28	26	0.37	1	2	51	26	56	37	0.17	good_call
031193	1	511	10	95	transition	1.00	0.50	0.40	23	24	0.41	1	2	51	27	44	18	0.33	good_call
031193	1	683	10	81	transversion	0.62	0.50	0.30	12	12	0.21	0	1	10	7	15	12	0.33	poor_call
030391	1	87	4	73	transversion	0.55	0.50	0.50	16	16	0.06	0	1	21	15	35	35	0.00	poor_call
031195	1	93	7	85	transition	0.81	0.43	0.29	20	21	0.07	0	2	40	34	19	19	0.08	poor_call
031195	1	452	12	58	indel	0.68	0.67	0.33	32	31	0.36	0	0	56	47	12	10	0.00	poor_call
031195	1	842	9	41	transition	0.69	0.78	0.11	29	28	0.32	0	1	56	49	42	42	0.17	good_call
031195	1	1121	7	82	transversion	0.75	0.57	0.43	13	12	0.10	0	2	9	8	33	21	0.17	poor_call
031195	1	1122	7	68	transversion	0.90	0.57	0.29	12	12	0.10	0	1	9	8	29	29	0.33	poor_call
031195	1	1201	6	92	indel	0.73	0.50	0.33	25	20	0.03	0	1	48	46	9	9	0.33	poor_call
030393	1	132	11	99	transition	1.00	0.64	0.36	39	37	0.23	0	0	56	54	24	16	0.00	poor_call
030393	1	132	11	99	indel	1.00	0.82	0.18	39	38	0.23	1	1	56	36	56	42	0.04	poor_call
030393	1	138	11	98	transition	0.91	0.73	0.27	38	35	0.25	0	0	56	45	22	17	0.00	poor_call
030393	1	145	11	98	transition	0.88	0.55	0.36	32	32	0.26	0	0	51	44	15	11	0.00	poor_call
030393	1	163	11	98	transition	0.66	0.73	0.27	31	30	0.29	0	0	45	39	19	15	0.00	poor_call
030393	1	245	12	98	transversion	1.00	0.58	0.42	33	32	0.44	0	0	56	41	31	23	0.00	poor_call
030393	1	249	12	98	transversion	1.00	0.67	0.33	32	31	0.44	0	0	56	42	23	18	0.00	poor_call
030393	1	252	12	100	transition	0.63	0.67	0.33	30	30	0.45	0	1	51	38	11	11	0.26	poor_call
030393	1	257	12	93	transition	0.99	0.58	0.42	28	32	0.46	0	1	45	38	19	12	0.26	poor_call
030393	1	261	12	98	transversion	1.00	0.58	0.42	33	33	0.46	0	0	51	40	19	16	0.00	poor_call
030393	1	268	12	100	indel	1.00	0.83	0.17	40	37	0.48	1	1	51	36	42	31	0.04	poor_call
030393	1	337	12	100	transversion	1.00	0.58	0.42	30	31	0.40	0	1	56	41	36	24	0.26	poor_call
030393	1	339	12	100	transversion	1.00	0.50	0.50	29	30	0.40	0	0	27	22	56	41	0.00	poor_call
030393	1	360	12	100	transversion	1.00	0.50	0.50	32	32	0.36	0	1	56	47	27	22	0.26	poor_call
030393	1	365	12	90	transversion	0.97	0.67	0.33	32	31	0.35	0	1	51	36	15	14	0.26	poor_call
030393	1	372	12	100	transversion	1.00	0.58	0.42	31	30	0.34	0	0	51	39	24	15	0.00	poor_call
030393	1	409	12	100	transition	1.00	0.50	0.42	22	19	0.27	0	0	33	23	23	20	0.00	poor_call
030393	1	414	12	95	transversion	0.72	0.58	0.42	15	19	0.26	0	0	25	19	11	8	0.00	poor_call
030393	1	416	12	98	transversion	0.83	0.50	0.42	16	18	0.26	0	1	15	13	10	8	0.26	poor_call
030393	1	441	12	98	transversion	0.87	0.67	0.25	22	21	0.22	0	0	39	26	19	16	0.00	poor_call
030393	1	459	12	95	transition	1.00	0.42	0.42	15	16	0.18	1	1	17	12	23	12	0.04	poor_call
030393	1	490	12	100	transversion	0.53	0.67	0.25	13	14	0.13	0	1	16	12	14	14	0.26	poor_call
030393	1	515	7	99	transversion	0.57	0.57	0.43	13	13	0.08	0	3	17	12	12	11	0.01	poor_call
031197	1	90	7	96	transversion	0.99	0.57	0.29	19	17	0.06	0	1	22	15	28	28	0.41	poor_call
031197	1	182	7	98	transversion	0.94	0.57	0.43	14	16	0.13	0	2	11	10	22	18	0.35	poor_call
031197	1	202	7	98	transversion	0.97	0.57	0.43	14	21	0.14	0	2	13	11	19	16	0.35	poor_call
031197	1	248	7	100	transition	0.71	0.43	0.43	19	19	0.18	0	3	22	22	13	11	0.26	poor_call
031197	1	273	7	98	transition	1.00	0.57	0.43	20	22	0.19	0	2	24	20	30	23	0.35	poor_call
031197	1	302	7	94	transversion	0.93	0.57	0.43	18	18	0.22	0	2	11	10	27	19	0.35	poor_call
031197	1	308	7	93	transversion	0.96	0.71	0.29	18	18	0.22	0	2	37	20	31	25	0.33	poor_call
031197	1	372	7	100	transversion	1.00	0.57	0.43	22	24	0.27	0	2	19	16	33	25	0.35	poor_call
031197	1	499	7	66	transversion	0.99	0.57	0.43	15	14	0.36	0	2	15	14	15	14	0.35	poor_call
031197	1	506	7	63	transversion	0.97	0.57	0.43	13	13	0.36	0	3	18	15	21	16	0.32	poor_call
031197	1	507	7	62	transversion	1.00	0.57	0.43	13	13	0.36	0	2	28	17	18	16	0.35	poor_call
031197	1	515	7	62	transition	0.56	0.57	0.43	13	13	0.37	0	3	18	16	13	11	0.32	poor_call
031197	1	584	7	74	transversion	0.96	0.71	0.29	12	12	0.42	0	1	8	8	27	27	0.41	poor_call
031197	1	594	7	78	transversion	0.97	0.57	0.43	13	12	0.42	0	2	18	11	30	24	0.35	poor_call
031197	1	636	11	80	transition	0.68	0.45	0.45	10	10	0.45	0	1	13	7	9	8	0.26	poor_call
031197	1	658	13	73	indel	0.87	0.62	0.38	8	9	0.47	1	1	12	8	9	8	0.30	poor_call
031197	1	676	13	69	indel	0.90	0.38	0.38	9	9	0.48	0	0	12	9	8	7	0.00	poor_call
031197	1	687	13	85	indel	1.00	0.54	0.46	9	10	0.49	2	2	13	8	14	9	0.20	poor_call
031197	1	764	9	82	transversion	0.99	0.56	0.44	10	10	0.46	0	1	13	10	18	17	0.41	poor_call
031197	1	776	7	52	transition	0.57	0.57	0.43	10	10	0.45	0	2	10	8	15	10	0.35	poor_call
031197	1	980	7	80	transition	0.73	0.57	0.43	13	18	0.30	0	2	11	10	14	12	0.26	poor_call
031197	1	1012	7	96	transition	1.00	0.57	0.43	26	25	0.28	0	2	22	18	35	25	0.35	poor_call
031197	1	1018	7	93	transversion	0.56	0.57	0.43	25	24	0.27	0	3	37	34	13	11	0.32	poor_call
031197	1	1151	7	100	transition	0.76	0.57	0.43	20	22	0.18	0	3	42	35	16	13	0.32	poor_call
031197	1	1250	7	100	transition	0.73	0.57	0.43	17	20	0.11	0	3	14	11	14	12	0.37	poor_call
031197	1	1274	7	82	transition	0.63	0.57	0.43	13	12	0.09	0	3	19	14	13	12	0.32	poor_call
031197	1	1288	7	88	transition	0.51	0.57	0.43	10	9	0.08	0	2	10	10	11	11	0.26	poor_call
030395	1	102	7	90	transversion	0.57	0.57	0.43	11	13	0.12	0	3	14	14	12	11	0.42	poor_call
030395	1	136	7	90	transversion	0.84	0.57	0.43	15	13	0.16	0	3	18	17	14	13	0.33	poor_call
030395	1	221	7	82	transversion	0.79	0.57	0.43	11	11	0.25	0	3	12	10	15	13	0.33	poor_call
030395	1	247	7	90	transition	0.72	0.57	0.43	11	11	0.28	0	3	13	9	13	12	0.33	poor_call
030395	1	494	6	60	transversion	0.71	0.67	0.33	12	13	0.43	0	2	16	12	24	18	0.50	poor_call
030395	2	83	7	56	transversion	0.63	0.57	0.43	14	13	0.09	0	2	11	11	12	12	0.38	poor_call
030395	2	102	7	100	transversion	0.51	0.57	0.43	12	12	0.11	0	3	11	10	11	11	0.33	poor_call
030395	2	150	7	90	transversion	0.68	0.57	0.43	13	13	0.16	0	3	12	10	14	12	0.33	poor_call
031199	1	198	10	68	transversion	0.68	0.60	0.40	10	9	0.28	0	1	19	16	16	10	0.62	poor_call
031199	1	212	10	77	transversion	1.00	0.60	0.40	13	11	0.30	0	1	21	17	26	16	0.62	poor_call
031199	1	224	10	65	transversion	0.75	0.60	0.40	10	10	0.32	2	2	16	10	18	10	0.00	poor_call
031199	1	228	10	62	transversion	0.65	0.60	0.30	11	10	0.33	0	1	24	14	15	13	0.62	poor_call
031199	1	235	10	76	transversion	0.92	0.60	0.20	11	12	0.34	0	0	15	9	7	6	0.00	poor_call
031199	1	246	11	82	transversion	0.73	0.82	0.18	14	14	0.35	0	1	33	16	42	23	0.62	poor_call
031199	1	258	11	86	transversion	1.00	0.36	0.36	14	13	0.37	0	1	24	16	17	12	0.08	poor_call
031199	1	413	10	83	transversion	0.55	0.70	0.30	22	24	0.41	0	1	34	18	15	13	0.62	poor_call
031199	1	492	10	82	transversion	0.94	0.80	0.20	22	24	0.29	0	1	33	23	34	26	0.62	poor_call
031199	1	560	10	78	transversion	0.77	0.80	0.20	19	17	0.20	0	0	29	22	23	23	0.00	poor_call
031199	1	633	9	57	transversion	0.99	0.78	0.22	17	16	0.09	0	1	25	18	48	30	0.62	poor_call
031199	1	643	8	67	transversion	0.98	0.50	0.50	14	14	0.08	0	3	23	16	14	12	0.26	poor_call
031199	1	652	7	62	transition	0.51	0.57	0.43	12	11	0.06	0	3	13	12	12	11	0.23	poor_call
030397	1	66	11	76	indel	1.00	0.55	0.45	23	21	0.12	0	0	26	22	56	32	0.00	poor_call
030397	1	103	11	45	transversion	0.81	0.55	0.45	17	20	0.18	1	2	44	20	10	8	0.00	poor_call
030397	1	149	11	73	transversion	0.94	0.55	0.45	17	23	0.26	0	0	9	7	56	32	0.00	poor_call
030397	1	150	11	69	transition	0.63	0.55	0.45	18	23	0.26	0	1	56	28	9	8	0.00	poor_call
030397	1	427	13	100	transition	0.56	0.62	0.38	19	22	0.25	0	0	56	26	9	8	0.00	poor_call
029203	1	55	9	75	transversion	0.58	0.44	0.44	10	11	0.08	0	1	10	8	10	9	0.00	poor_call
029203	1	683	6	68	transversion	0.77	0.50	0.33	15	15	0.06	0	1	13	11	28	28	0.00	poor_call
027600	1	26	11	68	indel	0.99	0.73	0.27	34	33	0.07	0	0	56	51	20	19	0.00	poor_call
027600	1	35	13	74	indel	0.76	0.85	0.15	34	34	0.09	0	0	56	37	22	22	0.00	poor_call
027600	1	248	13	82	transition	0.86	0.54	0.46	32	39	0.37	0	0	51	51	9	8	0.00	poor_call
029205	1	367	6	85	transition	0.54	0.50	0.50	15	13	0.25	0	3	12	11	11	11	0.44	poor_call
029205	1	414	6	88	transition	0.53	0.50	0.50	12	13	0.15	0	3	12	12	11	11	0.39	poor_call
029205	2	112	7	70	transversion	0.78	0.57	0.43	24	25	0.25	0	2	11	8	56	45	0.42	poor_call
029205	2	118	7	85	transition	0.99	0.43	0.43	27	28	0.26	0	2	19	17	24	19	0.25	poor_call
029205	2	345	7	88	transversion	0.63	0.57	0.43	11	13	0.24	0	3	18	14	13	12	0.39	poor_call
029205	2	369	7	82	transversion	0.51	0.57	0.43	12	13	0.19	0	3	11	11	11	11	0.33	poor_call
028403	1	105	13	60	transition	0.98	0.54	0.46	20	24	0.14	0	0	32	29	15	9	0.00	poor_call
028403	1	144	13	78	transversion	0.86	0.54	0.46	26	31	0.19	0	0	48	47	9	8	0.00	poor_call
028403	1	145	13	72	transversion	0.86	0.54	0.46	28	31	0.19	0	0	48	44	9	8	0.00	poor_call
028403	1	511	13	100	transversion	1.00	0.85	0.15	51	52	0.34	1	1	56	54	51	48	0.17	good_call
028403	1	638	13	90	transversion	1.00	0.85	0.15	34	33	0.17	1	1	56	33	46	35	0.17	good_call
028403	1	754	7	47	indel	0.50	0.57	0.43	6	7	0.02	0	3	12	8	12	10	0.00	poor_call
029207	1	316	4	93	transversion	0.50	0.75	0.25	21	22	0.46	0	1	30	22	33	33	0.67	poor_call
029207	1	378	4	85	transition	0.62	0.50	0.50	21	21	0.45	0	1	18	16	29	29	0.67	poor_call
029207	2	98	4	75	transition	0.92	0.50	0.50	23	26	0.14	0	2	33	33	31	20	0.00	poor_call
029207	2	257	4	100	indel	0.83	0.75	0.25	45	45	0.36	0	1	50	47	39	39	0.67	poor_call
029207	2	310	4	100	transition	0.93	0.75	0.25	40	40	0.43	0	1	42	38	44	44	0.67	poor_call
029207	2	339	4	100	transversion	0.83	0.75	0.25	36	36	0.48	0	1	35	32	40	40	0.67	poor_call
029209	3	435	6	100	transversion	0.82	0.67	0.33	33	34	0.29	0	2	51	39	30	20	0.00	poor_call
029063	1	78	13	72	indel	1.00	0.62	0.38	36	39	0.13	0	0	56	47	16	14	0.00	poor_call
029063	1	107	13	68	transition	0.98	0.54	0.46	29	32	0.18	0	0	56	54	12	9	0.00	poor_call
029063	1	145	13	83	transversion	0.79	0.54	0.46	32	37	0.24	0	0	56	56	10	7	0.00	poor_call
029063	1	148	13	78	transversion	0.60	0.62	0.38	33	37	0.24	0	0	56	48	12	8	0.00	poor_call
029063	1	418	13	100	transversion	1.00	0.62	0.38	52	50	0.31	2	2	56	54	56	54	0.00	good_call
028407	1	294	13	100	transversion	1.00	0.69	0.31	51	52	0.37	2	2	56	47	56	49	0.14	good_call
028407	1	565	13	100	transversion	1.00	0.69	0.31	46	47	0.30	2	2	51	41	51	46	0.14	good_call
028407	1	661	13	88	transversion	0.89	0.54	0.46	22	28	0.18	0	0	42	31	9	8	0.00	poor_call
028407	1	664	13	83	transition	0.57	0.62	0.38	24	27	0.18	0	0	44	33	9	8	0.00	poor_call
028407	1	701	13	48	transversion	0.98	0.54	0.46	19	20	0.13	0	0	34	28	14	9	0.00	poor_call
028407	1	702	13	53	transversion	0.85	0.62	0.38	18	20	0.13	0	0	34	25	12	9	0.00	poor_call
028407	1	741	9	76	indel	0.99	0.78	0.22	21	19	0.08	0	0	27	23	32	28	0.00	poor_call
027606	1	717	7	70	transversion	0.62	0.57	0.43	16	19	0.45	0	0	10	8	35	31	0.00	poor_call
028409	1	71	12	93	indel	0.99	0.67	0.33	34	34	0.11	0	0	56	49	17	14	0.00	poor_call
028409	1	105	13	82	transversion	0.98	0.54	0.38	29	30	0.16	0	0	56	56	15	11	0.00	poor_call
028409	1	142	13	88	transversion	0.83	0.54	0.46	31	34	0.22	0	0	56	55	9	7	0.00	poor_call
028409	1	144	13	95	transversion	0.66	0.54	0.38	30	33	0.22	0	0	56	55	10	8	0.00	poor_call
028409	1	145	13	90	transition	0.91	0.54	0.46	30	33	0.23	0	0	51	47	9	8	0.00	poor_call
028409	1	501	13	100	transversion	0.89	0.54	0.46	31	35	0.22	0	0	56	47	9	8	0.00	poor_call
028409	1	564	13	100	indel	0.94	0.85	0.15	32	32	0.12	0	0	56	34	29	26	0.00	poor_call
028409	1	578	13	100	indel	0.99	0.54	0.46	27	27	0.10	0	0	56	44	9	8	0.00	poor_call
028263	1	365	7	58	transversion	0.61	0.43	0.43	12	12	0.42	0	1	13	11	23	18	0.50	poor_call
028263	1	393	7	55	transversion	0.69	0.57	0.43	11	12	0.45	0	1	17	12	14	11	0.50	poor_call
027462	1	149	12	88	transition	0.99	0.58	0.42	20	26	0.17	0	0	24	18	15	11	0.00	poor_call
031341	1	24	13	97	indel	0.99	0.62	0.38	29	30	0.05	0	0	44	38	19	11	0.00	poor_call
031341	1	39	13	75	indel	1.00	0.77	0.23	36	38	0.09	0	0	56	41	31	29	0.00	poor_call
031341	1	108	13	82	transversion	0.94	0.54	0.46	30	33	0.24	0	0	50	45	10	8	0.00	poor_call
031341	1	109	13	72	transition	0.84	0.54	0.38	31	33	0.24	0	0	56	50	10	9	0.00	poor_call
031341	1	302	13	72	transversion	1.00	0.54	0.46	27	31	0.33	0	0	50	50	19	14	0.00	poor_call
028269	1	92	9	80	transversion	0.53	0.78	0.22	31	30	0.15	0	0	56	49	21	20	0.00	poor_call
028269	1	94	9	88	transversion	0.74	0.78	0.22	31	30	0.15	0	0	56	48	24	22	0.00	poor_call
028269	1	156	10	92	transversion	0.96	0.70	0.30	24	25	0.25	0	0	29	24	19	18	0.00	poor_call
028269	1	170	10	97	transition	0.54	0.70	0.30	31	30	0.27	0	0	56	45	15	13	0.00	poor_call
028269	1	176	10	97	transversion	0.65	0.70	0.30	30	27	0.28	0	0	56	50	14	14	0.00	poor_call
028269	1	188	10	95	transition	0.70	0.70	0.30	28	28	0.30	0	0	56	54	16	14	0.00	poor_call
028269	1	192	10	88	transition	0.54	0.70	0.30	31	30	0.30	0	0	56	49	15	13	0.00	poor_call
028269	1	198	10	90	transversion	0.70	0.70	0.30	33	32	0.31	0	0	56	49	15	14	0.00	poor_call
028269	1	200	10	98	transition	0.99	0.70	0.30	34	32	0.32	0	0	56	52	23	21	0.00	poor_call
028269	1	213	11	92	transition	0.79	0.64	0.27	29	30	0.34	0	0	56	52	16	15	0.00	poor_call
028269	1	221	11	95	transversion	0.76	0.73	0.27	31	33	0.35	0	0	56	49	18	15	0.00	poor_call
028269	1	224	11	97	transversion	0.78	0.64	0.36	33	33	0.35	0	0	56	54	11	11	0.00	poor_call
028269	1	227	11	95	transversion	0.83	0.73	0.27	35	33	0.36	0	0	56	48	18	16	0.00	poor_call
028269	1	231	11	88	transversion	1.00	0.73	0.27	34	33	0.37	0	0	56	50	31	29	0.00	poor_call
028269	1	238	11	87	transversion	1.00	0.64	0.36	29	31	0.38	0	0	46	42	19	16	0.00	poor_call
028269	1	249	11	93	transversion	1.00	0.64	0.36	31	30	0.39	0	0	56	51	19	18	0.00	poor_call
028269	1	251	11	78	transversion	0.96	0.64	0.36	31	29	0.40	0	0	56	48	17	13	0.00	poor_call
028269	1	267	12	93	transversion	0.82	0.67	0.33	30	29	0.42	0	0	56	47	13	12	0.00	poor_call
028269	1	281	12	88	transversion	0.74	0.75	0.25	31	31	0.44	0	0	56	40	19	16	0.00	poor_call
028269	1	283	12	92	transversion	0.94	0.67	0.33	30	32	0.45	0	0	50	40	15	13	0.00	poor_call
028269	1	285	12	92	transversion	0.77	0.58	0.25	31	32	0.45	0	0	50	44	16	15	0.00	poor_call
028269	1	299	12	92	transversion	0.95	0.67	0.33	32	33	0.47	0	0	51	43	16	13	0.00	poor_call
028269	1	301	12	97	transversion	1.00	0.58	0.42	32	32	0.48	0	0	45	44	24	16	0.00	poor_call
028269	1	303	12	88	transversion	1.00	0.58	0.42	33	32	0.48	0	0	50	44	37	32	0.00	poor_call
028269	1	315	12	90	transversion	1.00	0.67	0.33	32	33	0.50	0	0	56	41	17	16	0.00	poor_call
028269	1	323	12	98	transversion	1.00	0.58	0.42	32	32	0.49	0	0	56	55	20	18	0.00	poor_call
028269	1	326	12	95	transversion	0.69	0.67	0.33	33	32	0.48	0	0	56	48	12	11	0.00	poor_call
028269	1	328	12	87	transition	0.61	0.67	0.25	33	32	0.48	0	0	56	46	16	14	0.00	poor_call
028269	1	338	12	93	transversion	0.99	0.67	0.33	31	32	0.47	0	0	45	41	16	16	0.00	poor_call
028269	1	342	12	88	transversion	0.96	0.58	0.33	31	32	0.46	0	0	45	45	15	13	0.00	poor_call
028269	1	345	12	95	transversion	1.00	0.67	0.33	31	32	0.45	0	0	51	46	19	18	0.00	poor_call
028269	1	347	12	88	transversion	0.99	0.58	0.33	32	32	0.45	0	0	56	50	16	14	0.00	poor_call
028269	1	365	12	93	transversion	0.96	0.58	0.25	32	33	0.42	0	0	51	46	19	18	0.00	poor_call
028269	1	370	12	73	transversion	1.00	0.58	0.42	34	33	0.41	0	0	56	52	31	25	0.00	poor_call
028269	1	373	12	87	transversion	1.00	0.75	0.25	34	32	0.41	0	0	56	45	29	26	0.00	poor_call
028269	1	382	12	95	transversion	1.00	0.58	0.42	28	29	0.40	0	0	45	42	20	18	0.00	poor_call
028269	1	385	12	95	transversion	1.00	0.58	0.42	27	29	0.39	0	0	45	38	22	19	0.00	poor_call
028269	1	389	12	88	indel	0.95	0.58	0.25	29	29	0.38	0	0	48	46	20	16	0.00	poor_call
028269	1	440	12	95	transition	0.56	0.67	0.25	31	29	0.30	0	0	56	41	14	14	0.00	poor_call
028269	1	446	12	92	transition	0.97	0.75	0.25	29	27	0.29	0	0	45	36	23	19	0.00	poor_call
028269	1	449	12	93	transversion	0.67	0.58	0.25	26	25	0.29	0	0	40	39	14	13	0.00	poor_call
028269	1	456	12	94	transition	0.88	0.67	0.33	21	24	0.28	0	0	24	19	15	12	0.00	poor_call
028269	1	464	12	92	transversion	0.61	0.67	0.25	25	23	0.27	0	0	39	35	15	14	0.00	poor_call
028269	1	467	12	95	transition	0.52	0.75	0.25	25	25	0.26	0	0	40	32	15	14	0.00	poor_call
028269	1	477	12	90	transversion	0.69	0.75	0.25	27	24	0.25	0	0	56	37	17	15	0.00	poor_call
028269	1	482	12	96	transition	0.82	0.58	0.33	20	19	0.24	0	0	34	28	13	11	0.00	poor_call
028269	1	488	12	92	transversion	1.00	0.58	0.42	11	15	0.23	0	0	7	6	15	13	0.00	poor_call
028269	1	495	12	89	transversion	0.96	0.50	0.33	15	16	0.22	0	0	14	12	13	12	0.00	poor_call
028269	1	497	12	99	transversion	1.00	0.58	0.42	18	16	0.21	0	0	25	21	25	24	0.00	poor_call
028269	1	508	12	95	transition	0.92	0.67	0.33	19	20	0.20	0	0	34	20	15	12	0.00	poor_call
028269	1	517	12	92	transversion	0.56	0.58	0.25	17	15	0.18	0	0	34	24	13	12	0.00	poor_call
027468	1	110	10	87	transversion	0.60	0.40	0.40	11	15	0.12	0	0	10	8	16	12	0.00	poor_call
027468	1	112	10	87	transversion	0.68	0.50	0.50	11	15	0.12	0	3	18	11	8	7	0.17	poor_call
027468	1	124	10	82	transversion	0.96	0.70	0.30	20	20	0.14	0	0	37	25	21	18	0.00	poor_call
027468	1	140	13	99	indel	1.00	0.62	0.23	28	27	0.15	0	0	42	26	15	13	0.00	good_call
027468	1	167	13	87	indel	1.00	0.85	0.15	25	26	0.18	0	0	42	20	38	33	0.00	good_call
027468	1	222	13	90	transversion	0.93	0.85	0.15	29	27	0.25	1	1	56	32	47	28	0.26	good_call
027468	1	319	13	100	transversion	0.99	0.85	0.15	35	33	0.35	1	1	56	39	50	32	0.26	good_call
027468	1	320	13	90	transversion	1.00	0.85	0.15	34	33	0.35	1	1	50	34	56	34	0.26	good_call
027468	1	321	13	88	transversion	1.00	0.77	0.23	34	33	0.35	1	1	50	33	56	40	0.26	good_call
027468	1	373	13	90	transition	0.74	0.92	0.08	32	33	0.41	0	0	47	26	47	47	0.00	good_call
027468	1	406	13	100	indel	0.75	0.92	0.08	39	38	0.45	0	0	56	42	42	42	0.00	good_call
027468	1	407	13	50	indel	1.00	0.85	0.15	38	38	0.45	1	1	50	38	42	34	0.26	good_call
027468	1	408	13	50	indel	0.75	0.92	0.08	38	38	0.45	0	0	50	36	42	42	0.00	good_call
027468	1	409	13	75	indel	0.99	0.85	0.15	37	38	0.45	1	1	50	38	42	30	0.26	good_call
027468	1	455	13	83	transition	0.79	0.85	0.15	30	32	0.50	1	1	44	30	37	25	0.26	good_call
027468	1	488	13	100	transversion	0.93	0.77	0.23	27	30	0.46	1	1	30	24	21	18	0.26	poor_call
027468	1	508	13	97	transition	0.89	0.77	0.23	31	32	0.44	0	0	56	34	22	18	0.00	poor_call
027468	1	557	13	90	transversion	0.70	0.85	0.15	26	29	0.39	0	0	34	25	33	24	0.00	poor_call
027468	1	572	13	100	transition	1.00	0.69	0.31	27	28	0.37	0	0	33	24	24	18	0.00	poor_call
027468	1	606	13	100	transversion	1.00	0.77	0.23	23	24	0.33	0	0	25	18	37	28	0.00	poor_call
027468	1	756	13	72	transition	0.79	0.69	0.23	17	18	0.17	1	1	25	16	25	16	0.26	poor_call
027468	1	820	10	71	indel	0.84	0.70	0.30	15	15	0.09	0	1	29	17	19	14	0.26	poor_call
027468	1	839	8	89	transversion	0.55	0.50	0.38	10	12	0.07	0	2	18	12	16	11	0.26	poor_call
031343	1	16	5	83	indel	0.54	0.60	0.40	12	12	0.02	0	2	16	15	16	16	0.22	poor_call
031343	1	128	7	80	transition	0.64	0.57	0.43	14	17	0.14	0	3	9	7	29	19	0.15	poor_call
031343	1	129	7	79	transition	0.92	0.57	0.43	14	17	0.14	0	3	14	10	21	15	0.22	poor_call
031343	1	132	7	77	transition	0.68	0.57	0.43	14	18	0.14	0	2	11	8	21	19	0.11	poor_call
031343	1	437	13	95	transition	0.96	0.85	0.15	31	31	0.47	1	1	51	29	43	29	0.33	good_call
031343	1	601	13	99	indel	1.00	0.77	0.23	32	32	0.36	1	1	56	31	56	36	0.33	good_call
031343	1	602	13	95	indel	1.00	0.69	0.31	33	32	0.36	1	1	56	33	56	26	0.33	good_call
031343	1	710	13	78	transversion	0.68	0.77	0.23	26	26	0.24	1	1	42	26	35	16	0.33	poor_call
031343	1	803	9	77	transition	0.74	0.56	0.44	11	15	0.14	0	1	9	7	17	12	0.22	poor_call
030541	1	96	7	92	transversion	0.73	0.57	0.43	16	16	0.11	0	3	14	11	15	12	0.39	poor_call
030541	1	113	7	95	transversion	0.78	0.57	0.43	16	16	0.13	0	3	14	12	13	13	0.33	poor_call
030541	1	167	7	94	transversion	0.98	0.57	0.43	14	15	0.20	0	2	14	12	14	14	0.33	poor_call
030541	1	191	7	98	transition	0.72	0.57	0.43	16	18	0.23	0	3	25	19	14	12	0.28	poor_call
030541	1	210	7	78	indel	0.64	0.43	0.43	16	17	0.25	0	2	12	10	29	27	0.25	poor_call
030541	1	342	7	84	transversion	0.67	0.57	0.43	13	16	0.41	0	3	13	12	18	12	0.28	poor_call
031345	1	109	10	69	transition	0.62	0.70	0.30	10	11	0.14	0	0	10	9	19	14	0.00	poor_call
031347	1	18	8	99	transversion	0.84	0.50	0.50	10	9	0.04	0	3	19	11	10	10	0.01	poor_call
031347	1	21	9	97	transversion	0.63	0.56	0.44	10	10	0.04	0	2	15	10	10	9	0.02	poor_call
031347	1	66	11	100	transition	0.74	0.73	0.27	14	14	0.13	0	0	13	9	15	15	0.00	poor_call
031347	1	90	11	100	transition	1.00	0.45	0.45	21	18	0.18	0	1	28	17	29	25	0.31	poor_call
031347	1	95	11	90	transversion	0.99	0.64	0.36	21	20	0.19	0	1	40	33	18	15	0.38	poor_call
031347	1	103	11	100	transition	0.73	0.64	0.36	17	21	0.20	0	0	39	28	11	11	0.00	poor_call
031347	1	108	11	100	transversion	0.87	0.64	0.36	20	16	0.21	0	1	39	29	18	12	0.38	poor_call
031347	1	116	11	100	transversion	0.79	0.55	0.45	12	17	0.23	0	1	14	11	11	8	0.31	poor_call
031347	1	122	11	100	transversion	0.99	0.55	0.45	16	17	0.24	0	1	33	26	12	11	0.38	poor_call
031347	1	126	11	90	transversion	0.96	0.55	0.45	22	19	0.25	0	1	40	38	12	10	0.38	poor_call
031347	1	143	11	100	transversion	0.57	0.36	0.36	13	18	0.28	0	1	8	8	13	11	0.38	poor_call
031347	1	144	11	99	transversion	1.00	0.55	0.36	13	19	0.28	0	1	11	9	27	18	0.31	poor_call
031347	1	161	11	98	transversion	0.88	0.64	0.36	26	27	0.32	0	0	39	33	12	12	0.00	poor_call
031347	1	177	11	100	transversion	1.00	0.55	0.45	24	26	0.35	0	1	48	40	16	13	0.38	poor_call
031347	1	187	11	96	transversion	0.95	0.64	0.36	32	27	0.37	0	1	56	48	17	13	0.38	poor_call
031347	1	190	11	100	transversion	1.00	0.55	0.45	31	28	0.38	0	1	56	49	21	17	0.38	poor_call
031347	1	224	11	100	transversion	0.78	0.64	0.36	31	29	0.44	0	0	56	45	12	11	0.00	poor_call
031347	1	225	11	100	transversion	0.97	0.55	0.45	30	29	0.44	0	1	56	52	10	10	0.38	poor_call
031347	1	233	11	100	transition	0.99	0.64	0.36	29	31	0.46	0	1	48	41	16	14	0.38	poor_call
031347	1	237	11	100	transversion	0.97	0.55	0.45	32	32	0.47	0	1	56	55	10	10	0.38	poor_call
031347	1	255	11	97	transversion	0.96	0.64	0.36	27	30	0.50	0	1	25	20	14	13	0.31	poor_call
031347	1	261	11	100	transversion	0.97	0.55	0.45	32	30	0.48	0	1	56	56	14	10	0.38	poor_call
031347	1	265	11	100	transversion	1.00	0.55	0.45	34	29	0.48	0	1	56	52	18	17	0.38	poor_call
031347	1	271	11	100	transversion	0.95	0.64	0.36	27	29	0.46	0	0	46	41	14	13	0.00	poor_call
031347	1	278	11	100	transversion	0.96	0.55	0.45	27	31	0.45	0	1	51	49	10	10	0.38	poor_call
031347	1	288	11	100	transversion	1.00	0.64	0.36	36	34	0.43	0	0	56	45	18	16	0.00	poor_call
031347	1	290	11	100	transversion	0.78	0.64	0.36	34	33	0.43	0	0	56	46	11	11	0.00	poor_call
031347	1	291	11	100	transversion	1.00	0.55	0.45	33	33	0.42	0	1	56	52	14	13	0.38	poor_call
031347	1	301	11	100	transition	0.94	0.55	0.45	25	29	0.41	0	1	46	38	10	9	0.38	poor_call
031347	1	312	11	96	transversion	1.00	0.55	0.45	38	32	0.38	0	1	56	55	28	24	0.38	poor_call
031347	1	325	11	100	transition	0.70	0.64	0.36	16	21	0.36	0	1	19	13	11	10	0.31	poor_call
031347	1	332	11	98	transition	1.00	0.55	0.45	15	17	0.34	0	1	20	15	15	13	0.38	poor_call
031347	1	338	11	96	transition	1.00	0.55	0.45	22	20	0.33	0	1	48	37	13	13	0.31	poor_call
031347	1	341	11	98	transversion	1.00	0.55	0.45	24	21	0.33	0	1	28	26	23	19	0.31	poor_call
031347	1	345	11	100	transversion	1.00	0.55	0.45	24	21	0.32	0	1	40	36	19	17	0.31	poor_call
031347	1	351	11	100	transversion	0.99	0.55	0.45	17	18	0.31	0	1	31	21	11	11	0.31	poor_call
031347	1	353	11	100	transition	1.00	0.55	0.45	15	16	0.30	0	1	19	13	13	12	0.31	poor_call
031347	1	357	11	98	transition	0.63	0.55	0.27	11	15	0.29	0	0	12	9	13	13	0.00	poor_call
031347	1	360	11	100	transition	0.73	0.45	0.45	12	14	0.29	0	0	10	10	8	7	0.00	poor_call
031347	1	362	11	99	transversion	0.97	0.55	0.45	14	14	0.28	0	1	21	15	11	10	0.31	poor_call
031347	1	368	11	100	transition	0.93	0.55	0.45	19	18	0.27	0	1	29	25	10	9	0.31	poor_call
031347	1	379	11	98	transversion	0.61	0.73	0.27	23	22	0.25	0	0	40	30	19	14	0.00	poor_call
031347	1	382	11	100	transition	1.00	0.55	0.45	24	22	0.25	0	1	40	31	12	12	0.31	poor_call
031347	1	386	11	93	transition	0.99	0.55	0.45	20	20	0.24	0	1	40	35	13	11	0.31	poor_call
031347	1	431	11	100	transversion	1.00	0.55	0.45	15	15	0.15	0	1	18	16	19	14	0.31	poor_call
030545	1	66	7	56	indel	0.98	0.57	0.43	20	20	0.13	0	2	46	40	17	15	0.12	poor_call
030545	1	150	9	71	transition	0.87	0.56	0.44	21	26	0.29	1	1	8	8	51	36	0.00	poor_call
030545	1	365	12	61	transversion	0.94	0.50	0.50	28	32	0.29	0	1	56	53	10	8	0.25	poor_call
030545	1	366	12	66	transition	0.61	0.58	0.42	29	32	0.28	0	0	56	45	10	8	0.00	poor_call
031349	2	108	7	70	transversion	0.97	0.71	0.29	17	20	0.15	0	2	15	12	27	26	0.10	poor_call
031349	2	166	6	84	transversion	0.91	0.67	0.33	16	15	0.22	0	1	13	12	22	22	0.20	poor_call
031349	2	188	6	70	transversion	0.79	0.50	0.50	12	13	0.25	0	2	16	12	19	15	0.20	poor_call
031349	2	198	6	58	transversion	0.66	0.50	0.50	13	13	0.27	0	3	20	18	12	11	0.13	poor_call
031349	2	214	6	70	transition	0.54	0.50	0.50	11	11	0.29	0	2	15	11	12	10	0.20	poor_call
030547	1	44	11	92	indel	0.99	0.55	0.45	17	19	0.08	0	1	29	22	15	10	0.00	poor_call
030547	1	50	11	91	transversion	1.00	0.55	0.45	20	20	0.10	0	0	15	13	37	31	0.00	poor_call
030547	1	73	11	84	transition	0.86	0.55	0.45	17	19	0.14	0	0	8	7	40	37	0.00	poor_call
030547	1	74	11	84	transversion	0.99	0.55	0.45	17	19	0.14	0	0	13	8	40	34	0.00	poor_call
030547	1	77	11	84	transition	0.93	0.55	0.45	15	18	0.15	0	0	10	7	25	22	0.00	poor_call
030547	1	116	11	94	transversion	1.00	0.55	0.45	21	25	0.22	0	0	14	10	37	33	0.00	poor_call
030547	1	252	13	100	transversion	1.00	0.54	0.46	33	32	0.48	0	0	56	39	22	18	0.00	poor_call
030547	1	420	13	97	transition	0.57	0.54	0.46	16	21	0.20	0	0	25	23	7	6	0.00	poor_call
029211	1	81	6	66	indel	0.95	0.33	0.33	17	17	0.09	0	1	33	20	40	40	0.00	poor_call
029213	1	41	7	70	transition	0.85	0.86	0.14	29	29	0.07	0	1	56	56	45	45	0.23	good_call
029213	1	76	13	100	transversion	0.60	0.62	0.38	35	36	0.14	0	0	56	49	11	8	0.00	poor_call
029213	1	104	13	90	transversion	0.99	0.54	0.46	32	34	0.19	0	0	56	56	15	9	0.00	poor_call
029213	1	106	13	83	transversion	0.84	0.62	0.23	32	32	0.19	0	0	56	49	20	16	0.00	poor_call
029213	1	107	13	53	transition	0.56	0.62	0.23	32	32	0.19	0	0	56	50	18	14	0.00	poor_call
029213	1	113	13	97	transition	0.64	0.54	0.46	31	32	0.20	0	0	51	51	7	7	0.00	poor_call
029213	1	165	13	85	transition	1.00	0.85	0.15	37	38	0.29	1	1	51	36	56	42	0.23	good_call
029213	1	206	13	100	transversion	1.00	0.85	0.15	50	49	0.37	1	1	56	50	56	46	0.23	good_call
029213	1	393	13	100	transition	1.00	0.85	0.15	49	45	0.30	1	1	56	49	56	48	0.23	good_call
029213	1	417	13	82	transition	0.99	0.62	0.38	32	35	0.26	0	0	56	44	12	12	0.00	poor_call
029213	1	419	13	100	transversion	0.79	0.54	0.46	32	36	0.25	0	0	56	50	9	7	0.00	poor_call
029213	1	420	13	90	transversion	0.74	0.54	0.46	32	37	0.25	0	0	56	50	9	7	0.00	poor_call
029213	1	441	13	100	transversion	1.00	0.62	0.38	41	41	0.21	0	0	56	49	34	17	0.00	poor_call
027610	3	268	6	67	transversion	0.92	0.50	0.50	25	24	0.31	0	2	11	10	18	13	0.42	poor_call
027610	3	275	6	95	transversion	0.71	0.50	0.50	15	16	0.32	0	2	15	12	11	10	0.42	poor_call
027610	3	323	5	85	transversion	0.62	0.60	0.40	15	15	0.37	0	2	24	24	23	17	0.37	poor_call
027610	3	330	5	93	transition	0.93	0.60	0.40	20	19	0.38	0	1	30	21	31	31	0.21	poor_call
027610	3	332	5	90	transversion	0.89	0.60	0.40	17	20	0.38	0	1	15	12	21	21	0.53	poor_call
027610	3	345	6	87	transition	0.51	0.50	0.33	19	18	0.40	0	2	26	20	21	16	0.42	poor_call
027610	3	350	7	92	transversion	0.55	0.71	0.29	16	17	0.40	0	1	14	12	20	20	0.32	poor_call
027610	3	359	7	88	transversion	0.50	0.71	0.29	16	15	0.41	0	1	13	10	18	18	0.32	poor_call
027610	3	361	7	93	transversion	0.93	0.57	0.43	17	16	0.41	0	2	11	9	19	16	0.42	poor_call
027610	3	365	7	97	transversion	0.67	0.57	0.43	17	15	0.42	0	3	34	30	13	12	0.23	poor_call
027610	3	369	7	88	transversion	0.79	0.57	0.43	16	15	0.42	0	2	10	9	22	18	0.42	poor_call
027610	3	374	7	86	transition	0.84	0.57	0.43	13	14	0.43	0	2	15	12	16	12	0.42	poor_call
027610	3	376	7	86	transversion	0.68	0.57	0.43	12	13	0.43	0	2	16	13	13	12	0.42	poor_call
027610	3	398	6	84	transition	0.65	0.50	0.50	12	13	0.46	0	2	13	12	12	12	0.34	poor_call
027610	3	401	6	92	transition	0.56	0.50	0.50	12	12	0.46	0	2	11	10	13	12	0.24	poor_call
027610	3	426	6	98	transversion	0.94	0.50	0.50	12	12	0.49	0	2	31	20	14	14	0.26	poor_call
027610	3	446	6	90	transversion	0.88	0.50	0.50	13	12	0.49	0	2	28	17	14	14	0.26	poor_call
027610	3	459	6	82	transversion	0.87	0.50	0.50	12	12	0.47	0	2	14	12	24	16	0.34	poor_call
027610	2	158	5	93	transversion	0.86	0.60	0.40	11	12	0.19	0	2	22	22	31	20	0.16	poor_call
028413	1	73	13	94	indel	1.00	0.69	0.31	35	36	0.08	0	0	56	46	24	20	0.00	poor_call
028413	1	146	13	83	transversion	0.89	0.54	0.46	32	37	0.17	0	0	56	55	8	8	0.00	poor_call
028413	1	149	13	78	transversion	0.55	0.62	0.38	33	37	0.17	0	0	56	47	9	8	0.00	poor_call
028413	1	382	13	82	transversion	0.75	0.54	0.46	29	34	0.44	0	0	46	45	8	7	0.00	poor_call
028413	1	451	13	68	indel	0.52	0.62	0.31	32	32	0.48	0	0	56	48	11	9	0.00	poor_call
028413	1	747	7	80	transversion	0.75	0.57	0.43	13	11	0.14	0	2	13	8	15	15	0.00	poor_call
029071	1	28	10	47	indel	0.92	0.70	0.30	32	33	0.06	0	0	56	49	18	15	0.00	poor_call
029071	1	339	13	100	transversion	0.83	0.69	0.31	38	42	0.30	0	0	56	44	16	12	0.00	poor_call
029071	1	381	13	43	transversion	0.62	0.54	0.46	32	35	0.21	0	0	56	56	8	7	0.00	poor_call
029071	1	412	13	83	indel	1.00	0.85	0.15	40	39	0.15	0	0	56	42	39	34	0.00	poor_call
027614	1	32	10	28	transition	0.99	0.80	0.20	19	21	0.06	0	1	48	46	33	33	0.30	good_call
027614	1	37	10	32	transition	0.93	0.80	0.20	22	22	0.07	0	1	47	41	33	33	0.30	good_call
027614	1	56	15	72	indel	0.70	0.67	0.33	28	29	0.10	0	0	47	42	9	8	0.00	poor_call
027614	1	76	19	67	indel	0.80	0.79	0.21	28	32	0.14	0	0	44	32	15	12	0.00	poor_call
027614	1	102	19	56	transition	0.92	0.58	0.42	24	28	0.19	0	0	44	29	8	7	0.00	poor_call
027614	1	366	19	91	transversion	1.00	0.63	0.21	41	44	0.32	0	0	56	49	12	10	0.00	good_call
027614	1	371	19	86	transversion	1.00	0.79	0.21	45	44	0.31	1	1	56	44	56	34	0.30	good_call
027614	1	423	18	76	transversion	1.00	0.83	0.17	29	30	0.21	1	1	44	26	35	24	0.30	good_call
027614	1	469	17	84	indel	1.00	0.76	0.24	31	29	0.12	0	0	56	31	28	25	0.00	poor_call
027614	1	518	10	60	indel	0.60	0.60	0.30	16	18	0.03	0	2	26	19	15	12	0.00	poor_call
029219	1	144	12	62	transversion	0.88	0.50	0.50	29	32	0.25	0	1	56	55	9	7	0.33	poor_call
029219	1	156	12	87	transversion	0.73	0.58	0.42	30	33	0.27	0	1	45	38	10	8	0.33	poor_call
029219	1	157	12	75	transition	1.00	0.50	0.50	30	34	0.28	0	0	15	10	45	45	0.00	poor_call
029073	1	62	13	100	indel	1.00	0.54	0.46	17	16	0.12	0	0	33	26	12	10	0.00	poor_call
029073	1	69	13	100	indel	0.71	0.69	0.31	16	17	0.14	0	0	25	21	11	10	0.00	poor_call
029073	1	80	13	100	transition	0.98	0.62	0.38	19	19	0.16	0	0	29	22	12	11	0.00	poor_call
029073	1	81	13	100	transversion	0.98	0.62	0.38	19	19	0.16	0	0	29	23	13	11	0.00	poor_call
029073	1	109	13	100	transversion	0.70	0.54	0.46	14	14	0.21	0	0	24	20	8	7	0.00	poor_call
029073	1	124	13	99	transversion	1.00	0.54	0.46	17	18	0.24	0	0	33	23	11	10	0.00	poor_call
029073	1	142	13	100	transversion	0.75	0.54	0.46	15	17	0.28	0	0	23	20	8	7	0.00	poor_call
029073	1	146	13	99	transition	1.00	0.54	0.46	13	16	0.29	1	1	15	11	13	10	0.00	poor_call
029073	1	158	13	98	transition	1.00	0.54	0.46	18	17	0.31	0	0	22	15	24	16	0.00	poor_call
029073	1	159	13	100	transition	1.00	0.46	0.31	17	17	0.31	0	0	22	16	19	15	0.00	poor_call
029073	1	160	13	100	transition	1.00	0.54	0.46	17	18	0.32	0	0	21	15	15	11	0.00	poor_call
029073	1	169	13	100	transversion	0.97	0.62	0.38	25	25	0.33	0	0	46	40	12	11	0.00	poor_call
029073	1	175	13	94	transversion	0.92	0.62	0.38	34	31	0.35	0	0	56	49	10	10	0.00	poor_call
029073	1	208	13	100	transversion	1.00	0.69	0.31	28	32	0.41	0	0	15	13	20	18	0.00	poor_call
029073	1	243	13	100	transversion	1.00	0.62	0.38	33	34	0.48	2	2	22	16	56	36	0.00	poor_call
029073	1	263	13	100	transition	0.54	0.69	0.31	28	28	0.48	0	0	37	26	11	11	0.00	poor_call
029073	1	276	13	100	transversion	0.79	0.69	0.31	29	29	0.46	0	0	46	38	13	12	0.00	poor_call
029073	1	286	13	100	transversion	1.00	0.54	0.46	28	29	0.44	0	0	26	22	18	15	0.00	poor_call
029073	1	293	13	100	transversion	1.00	0.54	0.46	27	27	0.42	0	0	56	50	13	11	0.00	poor_call
029073	1	294	13	100	transition	0.65	0.69	0.31	28	27	0.42	0	0	50	40	13	11	0.00	poor_call
029073	1	310	13	100	transversion	1.00	0.54	0.46	36	31	0.39	0	0	56	53	20	18	0.00	poor_call
029073	1	313	13	100	transversion	1.00	0.62	0.38	32	31	0.38	0	0	51	44	20	16	0.00	poor_call
029073	1	318	13	92	transversion	1.00	0.54	0.46	27	31	0.37	0	0	35	31	13	12	0.00	poor_call
029073	1	334	13	97	transversion	1.00	0.54	0.46	27	29	0.34	0	0	45	42	24	18	0.00	poor_call
029073	1	353	13	98	transversion	1.00	0.54	0.46	22	20	0.30	0	0	46	36	17	16	0.00	poor_call
029073	1	361	13	100	transition	1.00	0.54	0.46	14	21	0.29	0	0	23	17	11	10	0.00	poor_call
029073	1	363	13	100	transversion	1.00	0.54	0.46	15	21	0.28	0	0	11	10	15	13	0.00	poor_call
029073	1	372	13	100	transversion	1.00	0.54	0.46	30	25	0.27	0	0	51	46	16	15	0.00	poor_call
029073	1	401	13	100	transition	1.00	0.54	0.46	12	15	0.21	0	0	12	11	15	11	0.00	poor_call
029073	1	402	13	100	transversion	1.00	0.46	0.46	11	15	0.21	0	0	10	10	12	9	0.00	poor_call
029073	1	433	13	90	transversion	1.00	0.62	0.38	17	17	0.15	0	0	29	19	14	13	0.00	poor_call
029073	1	435	13	100	transversion	0.65	0.69	0.31	17	16	0.14	0	0	29	19	12	11	0.00	poor_call
028417	1	227	5	74	transversion	0.57	0.60	0.40	14	14	0.30	0	2	12	11	25	17	0.25	poor_call
028417	1	255	5	75	indel	0.74	0.60	0.40	13	13	0.34	0	1	14	11	19	19	0.17	poor_call
028417	1	393	5	86	transversion	0.60	0.60	0.40	17	16	0.47	0	1	14	12	17	17	0.42	poor_call
028417	1	451	5	70	transversion	0.79	0.60	0.40	15	14	0.40	0	2	14	14	26	19	0.25	poor_call
028417	2	63	7	83	indel	0.70	0.57	0.43	19	15	0.08	0	3	40	34	15	11	0.33	poor_call
028417	2	235	7	90	transversion	0.73	0.57	0.43	21	25	0.28	0	3	12	11	13	12	0.31	poor_call
028417	2	267	7	85	transversion	0.51	0.57	0.43	14	18	0.32	0	3	11	11	11	11	0.25	poor_call
028417	2	346	7	90	indel	0.64	0.43	0.43	11	12	0.41	0	2	12	11	11	11	0.33	poor_call
028417	2	348	7	58	transversion	0.56	0.57	0.43	11	12	0.42	0	2	10	10	12	11	0.33	poor_call
028417	2	455	7	96	transition	0.81	0.57	0.43	17	14	0.46	0	2	21	14	15	12	0.29	poor_call
028417	2	483	7	90	transversion	0.81	0.57	0.43	14	14	0.42	0	2	14	11	14	12	0.25	poor_call
028417	2	591	7	96	transversion	0.99	0.57	0.43	15	14	0.29	0	2	23	17	21	16	0.25	poor_call
027616	1	823	12	65	transversion	0.78	0.58	0.42	12	16	0.13	1	1	13	10	12	9	0.00	poor_call
027616	1	827	12	67	indel	0.98	0.50	0.50	12	15	0.12	0	0	16	12	7	6	0.00	poor_call
027470	1	85	13	100	indel	0.54	0.69	0.31	37	38	0.20	0	0	56	47	11	10	0.00	poor_call
027470	1	142	13	100	transversion	0.99	0.69	0.31	30	35	0.33	0	0	35	23	17	16	0.00	poor_call
027470	1	327	12	68	transversion	0.54	0.58	0.42	30	31	0.24	0	0	56	55	8	8	0.00	poor_call
027618	1	107	13	83	transition	0.86	0.54	0.46	27	28	0.18	0	0	56	46	10	8	0.00	poor_call
027618	1	144	13	96	transversion	0.55	0.62	0.38	31	35	0.24	0	0	56	45	9	8	0.00	poor_call
027618	1	145	13	90	transversion	0.72	0.62	0.38	30	35	0.25	0	0	56	42	9	9	0.00	poor_call
027618	1	212	13	100	indel	1.00	0.85	0.15	54	51	0.36	1	1	56	55	56	54	0.08	good_call
027618	1	213	13	50	indel	1.00	0.85	0.15	54	52	0.36	1	1	56	56	56	54	0.08	good_call
027618	1	238	13	100	indel	1.00	0.85	0.15	51	51	0.40	1	1	56	54	43	43	0.23	good_call
027618	1	239	13	50	indel	1.00	0.85	0.15	50	51	0.41	1	1	56	53	43	43	0.23	good_call
027618	1	240	13	50	indel	1.00	0.85	0.15	49	51	0.41	1	1	56	49	43	43	0.23	good_call
027618	1	241	13	50	indel	1.00	0.85	0.15	49	51	0.41	1	1	56	49	43	43	0.23	good_call
027618	1	312	13	100	transition	1.00	0.85	0.15	44	45	0.47	1	1	42	41	56	49	0.00	good_call
027618	1	448	13	92	transversion	0.86	0.54	0.46	29	34	0.24	0	0	56	51	9	8	0.00	poor_call
027618	1	501	13	100	transversion	1.00	0.85	0.15	41	37	0.15	1	1	56	44	42	38	0.08	good_call
027618	1	510	13	100	transition	0.99	0.85	0.15	37	35	0.14	1	1	56	38	44	32	0.08	good_call
029077	1	30	7	90	transversion	0.94	0.71	0.29	20	18	0.03	0	2	17	10	25	24	0.04	poor_call
029077	1	53	7	65	transition	0.77	0.71	0.29	24	20	0.06	0	2	48	42	20	20	0.54	poor_call
029077	1	164	11	98	transition	0.91	0.73	0.27	18	19	0.18	1	2	25	18	20	17	0.54	poor_call
029077	1	166	11	93	transversion	0.99	0.55	0.45	18	20	0.19	0	2	15	13	12	11	0.42	poor_call
029077	1	181	11	99	transversion	1.00	0.36	0.36	16	18	0.20	1	1	19	16	18	12	0.08	poor_call
029077	1	224	11	80	transversion	0.51	0.64	0.36	20	21	0.25	0	0	35	30	10	10	0.00	poor_call
029077	1	282	11	100	transition	0.93	0.73	0.27	27	26	0.32	1	2	37	32	19	17	0.54	poor_call
029077	1	298	11	100	transition	1.00	0.73	0.27	27	26	0.33	1	2	35	30	42	31	0.54	poor_call
029077	1	405	11	100	transversion	1.00	0.73	0.27	30	27	0.45	1	2	37	31	35	31	0.54	poor_call
029077	1	511	11	100	transition	0.84	0.73	0.27	27	29	0.43	0	1	22	17	17	16	0.69	poor_call
029077	1	685	11	100	transversion	0.98	0.55	0.45	20	20	0.23	0	2	29	21	13	10	0.42	poor_call
029077	1	715	11	95	transition	0.91	0.73	0.27	19	19	0.20	1	2	29	17	30	17	0.54	poor_call
029077	1	777	11	61	transversion	0.94	0.55	0.36	10	12	0.13	0	2	12	10	18	12	0.42	poor_call
028275	1	64	13	100	indel	1.00	0.54	0.46	27	23	0.09	0	0	40	35	26	21	0.00	poor_call
028275	1	100	13	100	transition	0.92	0.54	0.38	24	26	0.14	0	0	40	33	12	10	0.00	poor_call
028275	1	142	13	100	transversion	0.99	0.54	0.46	33	37	0.20	0	0	56	45	11	9	0.00	poor_call
028275	1	572	13	98	transversion	0.95	0.54	0.46	33	34	0.20	0	0	56	51	10	8	0.00	poor_call
028275	1	608	13	98	transversion	0.76	0.54	0.46	21	24	0.15	0	0	40	32	10	7	0.00	poor_call
028275	1	609	13	100	transition	0.63	0.54	0.38	22	24	0.15	0	0	40	34	14	8	0.00	poor_call
028275	1	610	13	100	transversion	0.60	0.62	0.38	22	24	0.15	0	0	47	31	14	8	0.00	poor_call
028275	1	612	13	90	transversion	0.58	0.54	0.38	24	25	0.14	0	0	40	38	12	8	0.00	poor_call
028275	1	642	13	98	indel	1.00	0.69	0.31	27	26	0.10	0	0	42	34	17	16	0.00	poor_call
027474	1	407	7	100	transition	0.90	0.86	0.14	48	48	0.28	0	1	56	50	47	47	0.50	good_call
027474	1	806	13	67	indel	0.79	0.62	0.31	13	13	0.44	0	0	23	16	12	10	0.00	poor_call
027474	1	990	7	100	transition	0.99	0.86	0.14	35	38	0.31	0	1	44	33	56	56	0.50	good_call
027474	1	1004	7	100	indel	0.84	0.86	0.14	39	41	0.30	0	1	35	28	42	42	0.50	good_call
029079	1	65	10	90	indel	0.73	0.80	0.20	33	32	0.08	0	0	56	49	30	20	0.00	poor_call
029079	1	68	10	93	indel	0.99	0.70	0.30	33	32	0.08	0	0	56	54	21	19	0.00	poor_call
029079	1	148	13	100	transversion	0.69	0.54	0.46	31	34	0.18	0	0	56	52	8	7	0.00	poor_call
029079	1	351	13	88	transition	0.95	0.54	0.46	31	33	0.43	0	0	56	54	10	8	0.00	poor_call
029079	1	352	13	100	transversion	0.76	0.54	0.38	31	33	0.43	0	0	56	54	10	9	0.00	poor_call
029079	1	354	13	98	transversion	0.72	0.62	0.38	31	34	0.43	0	0	56	47	10	9	0.00	poor_call
029079	1	355	13	97	transversion	0.61	0.54	0.38	32	34	0.43	0	0	56	54	9	8	0.00	poor_call
028277	1	158	7	94	transition	0.63	0.57	0.43	10	11	0.18	0	2	11	10	12	12	0.43	poor_call
028277	1	174	7	95	transition	0.61	0.43	0.43	14	14	0.20	0	2	12	11	19	17	0.54	poor_call
028277	1	189	7	96	transversion	0.90	0.57	0.43	11	13	0.22	0	2	10	10	16	15	0.54	poor_call
028277	1	199	7	94	transversion	0.68	0.57	0.43	12	12	0.23	0	3	13	12	13	12	0.47	poor_call
028277	1	200	7	94	transition	0.73	0.57	0.43	12	12	0.23	0	2	13	11	13	12	0.43	poor_call
028277	1	208	7	90	transition	0.96	0.57	0.43	12	12	0.24	0	3	25	16	19	15	0.35	poor_call
028277	1	210	7	92	transversion	0.87	0.57	0.43	12	11	0.25	0	2	10	10	15	15	0.54	poor_call
028277	1	215	7	87	indel	0.72	0.43	0.43	11	11	0.25	0	2	13	11	14	12	0.40	poor_call
028277	1	249	7	82	indel	0.96	0.43	0.43	13	11	0.29	0	2	19	14	19	14	0.27	poor_call
028277	1	265	7	98	transversion	0.67	0.57	0.43	13	12	0.31	0	3	11	10	13	12	0.47	poor_call
028277	1	308	7	87	transition	0.62	0.57	0.43	11	12	0.36	0	2	11	10	12	12	0.49	poor_call
028277	1	343	7	100	indel	0.60	0.57	0.43	12	12	0.40	0	3	20	18	12	11	0.50	poor_call
028277	1	353	7	90	transition	0.96	0.57	0.43	13	12	0.41	0	2	13	11	19	16	0.54	poor_call
028277	1	383	7	100	indel	0.64	0.43	0.43	11	11	0.45	0	2	11	10	21	20	0.30	poor_call
028277	1	399	7	95	transversion	0.57	0.57	0.43	11	12	0.47	0	3	11	10	12	11	0.46	poor_call
028277	1	418	7	95	transition	0.57	0.57	0.43	11	12	0.49	0	3	11	10	14	11	0.50	poor_call
028277	1	430	7	70	indel	0.51	0.57	0.43	10	10	0.50	0	3	13	10	11	10	0.43	poor_call
028277	1	472	7	94	transversion	0.58	0.57	0.43	12	12	0.45	0	3	14	11	13	11	0.28	poor_call
028277	1	557	7	98	transversion	0.87	0.57	0.43	15	15	0.35	0	3	24	17	18	14	0.32	poor_call
028277	1	590	7	92	transversion	0.72	0.71	0.29	12	13	0.31	0	2	18	10	21	20	0.54	poor_call
028277	1	618	7	85	indel	0.58	0.57	0.43	9	10	0.28	0	3	9	8	12	11	0.44	poor_call
028277	2	200	7	100	transition	0.87	0.57	0.43	35	39	0.24	0	3	22	22	17	14	0.36	poor_call
028277	2	265	7	100	transition	0.68	0.57	0.43	18	16	0.32	0	3	14	13	14	12	0.42	poor_call
028277	2	279	7	98	transversion	0.50	0.57	0.43	13	16	0.34	0	3	17	15	11	11	0.43	poor_call
028277	2	283	7	100	transversion	0.73	0.57	0.43	13	14	0.34	0	3	14	12	13	12	0.34	poor_call
028277	2	289	7	97	transition	0.81	0.57	0.43	14	16	0.35	0	3	14	13	14	13	0.42	poor_call
028277	2	296	7	100	transversion	0.99	0.57	0.43	23	19	0.36	0	2	13	12	21	17	0.35	poor_call
028277	2	313	7	100	transversion	0.77	0.57	0.43	13	15	0.38	0	3	14	14	14	13	0.42	poor_call
028277	2	329	7	100	transversion	0.68	0.57	0.43	16	16	0.40	0	3	17	15	14	12	0.31	poor_call
028277	2	341	7	100	transversion	0.94	0.57	0.43	12	13	0.41	0	2	12	10	18	15	0.47	poor_call
028277	2	345	7	100	transition	0.98	0.57	0.43	12	12	0.42	0	2	13	12	15	14	0.47	poor_call
028277	2	351	7	98	transversion	0.84	0.57	0.43	12	12	0.42	0	2	10	10	14	13	0.49	poor_call
028277	2	362	7	96	indel	0.84	0.57	0.43	12	14	0.44	0	2	13	12	14	12	0.47	poor_call
028277	2	365	7	100	transition	0.57	0.57	0.43	15	14	0.44	0	2	11	11	12	11	0.35	poor_call
028277	2	394	7	100	transversion	0.73	0.57	0.43	12	11	0.47	0	2	12	11	13	12	0.43	poor_call
028277	2	396	7	96	transversion	0.80	0.57	0.43	12	11	0.48	0	2	12	10	13	13	0.26	poor_call
028277	2	407	7	98	transition	0.51	0.57	0.43	12	12	0.49	0	3	12	11	12	11	0.42	poor_call
028277	2	419	7	100	transversion	0.51	0.57	0.43	12	13	0.50	0	3	13	12	11	11	0.34	poor_call
028277	2	420	7	98	transversion	0.86	0.57	0.43	12	12	0.49	0	2	11	11	14	14	0.54	poor_call
028277	2	423	7	100	transition	0.60	0.43	0.43	12	12	0.49	0	3	11	11	13	12	0.32	poor_call
028277	2	443	7	90	transition	1.00	0.57	0.43	18	15	0.47	0	2	15	13	46	46	0.54	poor_call
028277	2	445	7	100	transversion	0.98	0.57	0.43	17	15	0.46	0	2	19	17	17	16	0.54	poor_call
028277	2	447	7	95	transversion	0.68	0.57	0.43	15	15	0.46	0	2	12	12	13	12	0.54	poor_call
028277	2	455	7	94	transversion	0.56	0.71	0.29	11	13	0.45	0	2	12	10	19	18	0.54	poor_call
028277	2	500	7	100	transition	0.51	0.57	0.43	13	12	0.40	0	3	13	12	13	11	0.44	poor_call
028277	2	552	7	98	transversion	0.53	0.57	0.43	14	13	0.34	0	2	10	9	12	11	0.44	poor_call
028277	2	555	7	97	transversion	0.68	0.57	0.43	13	13	0.33	0	3	13	12	14	12	0.31	poor_call
028277	2	581	7	100	transversion	0.83	0.57	0.43	12	12	0.30	0	2	11	10	14	13	0.54	poor_call
027476	1	54	7	54	transversion	0.63	0.57	0.43	11	11	0.13	0	3	13	12	12	12	0.25	poor_call
027476	1	100	7	57	transition	0.73	0.57	0.43	13	12	0.24	0	3	14	13	13	12	0.25	poor_call
027476	1	110	7	59	transition	0.57	0.57	0.43	11	11	0.27	0	3	11	11	12	11	0.21	poor_call
027476	1	120	7	66	transition	0.57	0.57	0.43	11	11	0.29	0	3	11	11	13	11	0.21	poor_call
027476	1	251	13	100	transition	1.00	0.77	0.23	36	37	0.40	0	0	37	24	23	22	0.00	poor_call
027476	1	319	12	55	transition	0.99	0.58	0.33	24	25	0.23	0	0	29	21	20	15	0.00	poor_call
027476	1	329	12	78	transition	0.95	0.58	0.42	27	27	0.21	1	1	29	24	13	10	0.50	poor_call
027476	1	335	12	76	indel	0.69	0.75	0.25	27	27	0.19	0	0	56	35	15	14	0.00	poor_call
031351	1	63	12	83	indel	1.00	0.58	0.42	22	20	0.10	0	1	48	30	25	16	0.00	poor_call
031351	1	108	12	51	transition	0.95	0.50	0.42	18	20	0.18	0	0	51	35	12	10	0.00	poor_call
031351	1	147	13	67	transversion	0.87	0.54	0.46	21	25	0.24	0	0	56	34	8	8	0.00	poor_call
031351	1	503	13	48	transition	0.65	0.54	0.23	26	26	0.17	0	0	56	47	18	14	0.00	poor_call
027478	1	159	13	100	transition	1.00	0.69	0.31	43	43	0.38	2	2	56	39	56	45	0.00	good_call
027478	1	312	13	98	transversion	0.93	0.54	0.46	30	34	0.25	0	0	43	42	9	8	0.00	poor_call
027478	1	314	13	92	transversion	0.54	0.54	0.38	30	34	0.24	0	0	56	56	9	8	0.00	poor_call
027478	1	315	13	83	indel	0.96	0.54	0.46	31	34	0.24	0	0	56	56	8	8	0.00	poor_call
027478	1	368	11	82	indel	0.59	0.73	0.27	30	31	0.11	0	0	56	48	14	13	0.00	poor_call
031353	1	173	4	95	transversion	0.61	0.50	0.50	20	17	0.22	0	2	23	23	17	16	0.00	poor_call
030551	1	136	7	60	transition	1.00	0.57	0.43	27	27	0.14	0	2	39	37	39	39	0.38	good_call
030551	1	333	9	48	transversion	1.00	0.78	0.22	33	33	0.34	0	2	56	38	56	54	0.38	good_call
030551	1	357	9	51	transversion	0.99	0.67	0.22	28	30	0.36	0	2	56	42	37	30	0.38	good_call
030551	1	392	9	43	transition	1.00	0.78	0.22	29	29	0.40	0	2	51	38	46	43	0.38	good_call
030551	1	656	10	59	transversion	0.80	0.50	0.50	17	17	0.33	2	2	9	8	42	32	0.12	poor_call
030551	1	872	7	58	transition	0.73	0.57	0.43	11	18	0.11	0	2	12	10	8	8	0.12	poor_call
030551	1	883	7	34	transversion	0.92	0.86	0.14	26	22	0.10	0	1	40	40	48	48	0.12	good_call
030551	1	926	7	72	indel	1.00	0.57	0.43	17	18	0.06	0	2	14	12	34	34	0.06	poor_call
031357	2	85	5	100	transversion	0.80	0.60	0.40	24	21	0.11	0	2	30	28	29	19	0.89	poor_call
031357	2	92	5	100	transversion	0.81	0.60	0.40	19	22	0.12	0	2	18	13	19	19	0.89	poor_call
031357	2	94	5	100	transition	0.51	0.60	0.40	20	21	0.13	0	2	25	17	19	16	0.89	poor_call
031357	2	123	5	95	transversion	0.61	0.60	0.40	23	22	0.17	0	2	35	30	24	17	0.89	poor_call
031357	2	126	5	95	transversion	0.98	0.60	0.40	26	22	0.17	0	2	44	43	40	25	0.89	poor_call
031357	2	127	5	90	transversion	0.76	0.60	0.40	27	22	0.17	0	2	44	43	27	18	0.89	poor_call
031357	2	170	5	87	transversion	0.80	0.60	0.40	13	15	0.23	0	2	21	20	27	19	0.89	poor_call
031357	2	181	5	90	transversion	0.93	0.60	0.40	18	17	0.24	0	2	24	18	32	22	0.89	poor_call
031357	2	195	5	100	transversion	0.57	0.60	0.40	15	18	0.26	0	2	10	10	24	17	0.89	poor_call
030555	1	143	12	96	transition	0.52	0.50	0.25	11	12	0.32	0	1	22	12	13	12	0.00	poor_call
030555	1	153	13	99	transversion	0.94	0.62	0.38	15	14	0.34	0	0	46	17	13	10	0.00	poor_call
030555	1	183	12	98	transversion	0.99	0.58	0.42	23	22	0.41	0	0	56	33	13	12	0.00	poor_call
030555	1	185	12	99	transversion	0.97	0.58	0.42	23	22	0.41	0	0	56	34	14	11	0.00	poor_call
030555	1	188	12	91	transition	0.99	0.58	0.42	22	23	0.42	0	0	56	33	12	11	0.00	poor_call
030555	1	191	12	96	transversion	0.59	0.67	0.33	23	24	0.42	0	0	51	30	11	10	0.00	poor_call
030555	1	194	12	91	transversion	0.85	0.58	0.42	24	24	0.43	0	0	51	36	9	9	0.00	poor_call
030555	1	196	12	94	transversion	0.98	0.58	0.42	25	23	0.44	0	0	56	42	11	11	0.00	poor_call
030555	1	207	12	97	transition	0.69	0.67	0.33	24	25	0.46	0	0	48	34	11	11	0.00	poor_call
030555	1	218	12	97	transversion	0.54	0.58	0.42	28	29	0.48	0	0	51	42	8	8	0.00	poor_call
030555	1	225	12	98	transition	1.00	0.58	0.42	30	28	0.50	0	0	56	49	16	14	0.00	poor_call
030555	1	228	12	98	transversion	0.99	0.58	0.42	27	29	0.49	0	0	48	47	14	12	0.00	poor_call
030555	1	231	12	100	transition	1.00	0.58	0.42	26	29	0.49	0	0	21	17	18	17	0.00	poor_call
030555	1	234	12	100	transversion	1.00	0.58	0.42	27	29	0.48	0	0	48	46	14	12	0.00	poor_call
030555	1	239	12	90	transversion	1.00	0.58	0.42	32	30	0.47	0	0	56	54	14	12	0.00	poor_call
030555	1	241	12	97	transition	1.00	0.58	0.42	33	31	0.46	0	0	56	54	13	13	0.00	poor_call
030555	1	243	12	98	transversion	0.98	0.58	0.42	33	32	0.46	0	0	56	55	11	11	0.00	poor_call
030555	1	249	12	98	transversion	0.85	0.58	0.33	32	31	0.45	0	0	56	55	12	12	0.00	poor_call
030555	1	259	12	98	transversion	0.69	0.67	0.33	28	28	0.42	0	0	51	41	11	11	0.00	poor_call
030555	1	260	12	98	transition	0.69	0.67	0.33	28	28	0.42	0	0	51	39	11	11	0.00	poor_call
030555	1	269	12	98	transition	0.95	0.58	0.42	27	29	0.40	0	0	45	42	10	10	0.00	poor_call
030555	1	270	12	98	transition	0.96	0.58	0.42	28	29	0.40	0	0	45	42	11	10	0.00	poor_call
030555	1	274	12	90	transversion	0.95	0.58	0.42	31	27	0.39	0	0	51	51	10	10	0.00	poor_call
030555	1	276	12	98	transition	0.99	0.58	0.42	31	27	0.39	0	0	56	56	12	11	0.00	poor_call
030555	1	283	12	100	transition	1.00	0.58	0.42	25	27	0.37	0	0	20	17	14	12	0.00	poor_call
030555	1	285	12	98	transversion	1.00	0.58	0.42	24	26	0.37	0	0	45	32	16	14	0.00	poor_call
030555	1	292	12	98	transversion	0.97	0.58	0.42	26	26	0.35	0	0	48	47	11	10	0.00	poor_call
030555	1	294	12	98	transition	0.98	0.58	0.42	27	26	0.35	0	0	30	29	11	11	0.00	poor_call
030555	1	302	12	98	transversion	1.00	0.58	0.42	28	27	0.33	0	0	48	48	17	15	0.00	poor_call
030555	1	312	12	98	transversion	0.85	0.67	0.33	31	29	0.31	0	0	56	47	14	12	0.00	poor_call
030555	1	316	12	98	transversion	1.00	0.58	0.42	31	29	0.30	0	0	51	48	15	14	0.00	poor_call
030555	1	317	12	92	transversion	1.00	0.58	0.42	30	29	0.30	0	0	51	43	15	14	0.00	poor_call
030555	1	319	12	98	transition	1.00	0.58	0.42	29	28	0.29	0	0	51	42	19	17	0.00	poor_call
030555	1	328	12	97	transition	0.98	0.58	0.42	23	21	0.27	0	0	40	38	12	11	0.00	poor_call
030555	1	338	12	99	transversion	1.00	0.58	0.42	12	17	0.25	0	0	8	7	24	20	0.00	poor_call
030555	1	342	12	96	transversion	1.00	0.58	0.42	17	17	0.24	0	0	21	19	15	13	0.00	poor_call
030555	1	345	12	91	transversion	1.00	0.58	0.42	20	19	0.23	0	0	40	37	15	13	0.00	poor_call
030555	1	351	12	100	transversion	1.00	0.58	0.42	24	24	0.22	0	0	40	36	13	12	0.00	poor_call
030555	1	353	12	96	transversion	1.00	0.58	0.42	25	25	0.22	0	0	40	40	16	14	0.00	poor_call
030555	1	356	12	92	transversion	0.97	0.58	0.42	26	25	0.21	0	0	40	40	11	11	0.00	poor_call
030555	1	371	12	98	transversion	0.97	0.50	0.42	13	15	0.18	0	0	15	11	10	10	0.00	poor_call
030555	1	375	12	99	transversion	0.52	0.50	0.33	9	11	0.17	0	0	8	7	10	9	0.00	poor_call
030555	1	377	12	98	transversion	0.80	0.50	0.42	8	10	0.16	1	1	9	7	10	8	0.00	poor_call
030555	1	391	12	87	transversion	0.73	0.67	0.33	23	18	0.13	0	0	40	33	15	11	0.00	poor_call
030555	1	417	7	95	indel	0.98	0.71	0.29	12	11	0.07	0	1	14	11	25	25	0.00	poor_call
030557	1	75	12	99	indel	0.99	0.50	0.50	14	14	0.08	0	0	10	8	36	19	0.00	poor_call
030557	1	121	13	94	transition	1.00	0.54	0.38	16	17	0.13	1	1	10	9	27	20	0.18	poor_call
030557	1	155	13	96	transition	0.98	0.54	0.46	14	17	0.17	0	0	37	30	10	9	0.00	poor_call
030557	1	159	13	100	transversion	0.99	0.62	0.38	17	18	0.17	1	1	24	13	14	12	0.04	poor_call
030557	1	172	13	100	transition	0.59	0.54	0.23	24	24	0.19	0	0	30	28	12	12	0.00	poor_call
030557	1	179	13	100	indel	0.73	0.77	0.23	26	25	0.20	0	0	35	28	17	14	0.00	poor_call
030557	1	192	13	100	transversion	0.69	0.69	0.31	25	27	0.21	0	0	56	32	14	12	0.00	poor_call
030557	1	209	13	95	transversion	0.96	0.69	0.31	22	23	0.23	0	0	27	23	15	14	0.00	poor_call
030557	1	210	13	90	transversion	0.95	0.69	0.31	20	23	0.23	0	0	26	21	15	14	0.00	poor_call
030557	1	224	13	97	transition	1.00	0.62	0.38	22	21	0.24	0	0	31	27	17	16	0.00	poor_call
030557	1	253	13	100	transversion	0.74	0.69	0.31	25	24	0.28	0	0	44	34	12	12	0.00	poor_call
030557	1	260	13	100	transversion	0.99	0.69	0.31	27	25	0.28	0	0	42	34	18	15	0.00	poor_call
030557	1	267	13	100	transversion	0.82	0.69	0.31	22	25	0.29	0	0	37	29	15	12	0.00	poor_call
030557	1	280	13	100	transversion	0.88	0.69	0.31	21	26	0.31	0	0	42	24	14	13	0.00	poor_call
030557	1	286	13	100	transversion	1.00	0.62	0.38	29	27	0.31	0	0	51	26	14	13	0.00	poor_call
030557	1	296	13	100	transition	0.62	0.77	0.23	23	26	0.32	1	1	37	23	19	15	0.16	poor_call
030557	1	304	13	100	transversion	1.00	0.54	0.38	17	19	0.33	0	0	12	11	29	26	0.00	poor_call
030557	1	307	13	100	transition	0.89	0.69	0.31	19	19	0.34	0	0	40	23	13	13	0.00	poor_call
030557	1	308	13	90	transversion	0.64	0.54	0.31	19	18	0.34	0	0	37	26	11	10	0.00	poor_call
030557	1	309	13	100	transversion	0.52	0.62	0.31	20	18	0.34	0	0	37	25	11	10	0.00	poor_call
030557	1	311	13	95	transversion	1.00	0.62	0.38	20	19	0.34	2	2	40	26	15	14	0.17	poor_call
030557	1	313	13	99	transversion	1.00	0.54	0.38	19	19	0.34	0	0	21	16	44	41	0.00	poor_call
030557	1	319	13	99	transversion	0.98	0.69	0.31	19	20	0.35	2	2	27	19	17	15	0.17	poor_call
030557	1	323	13	95	transversion	1.00	0.62	0.38	20	19	0.35	0	0	42	28	15	14	0.00	poor_call
030557	1	329	13	100	transversion	0.74	0.62	0.31	19	19	0.36	0	0	42	24	12	11	0.00	poor_call
030557	1	332	13	98	transversion	1.00	0.38	0.38	17	18	0.36	0	0	16	15	33	27	0.00	poor_call
030557	1	337	13	90	transition	1.00	0.62	0.38	16	16	0.37	0	0	25	18	14	13	0.00	poor_call
030557	1	339	13	100	transversion	0.78	0.69	0.23	15	15	0.37	0	0	29	18	17	16	0.00	poor_call
030557	1	342	13	100	transition	0.98	0.62	0.38	14	14	0.37	0	0	15	13	13	11	0.00	poor_call
030557	1	348	13	88	transition	0.68	0.62	0.38	12	14	0.38	1	1	13	11	11	9	0.18	poor_call
030557	1	351	13	100	transversion	0.99	0.38	0.31	13	14	0.38	0	0	14	12	18	14	0.00	poor_call
030557	1	357	13	100	transversion	0.51	0.77	0.23	17	16	0.39	0	0	35	19	18	15	0.00	poor_call
030557	1	361	13	97	indel	0.60	0.69	0.23	17	16	0.39	0	0	35	20	16	13	0.00	poor_call
030557	1	363	13	100	transversion	0.70	0.69	0.31	16	16	0.40	0	0	48	22	13	12	0.00	poor_call
030557	1	364	13	98	transversion	0.99	0.62	0.38	16	16	0.40	0	0	37	18	15	12	0.00	poor_call
030557	1	368	12	96	transversion	1.00	0.50	0.42	14	16	0.40	0	0	32	21	16	13	0.00	poor_call
030557	1	370	12	98	transversion	0.97	0.42	0.33	14	15	0.40	0	0	29	20	13	12	0.00	poor_call
030557	1	381	10	99	transversion	1.00	0.70	0.30	16	14	0.42	0	0	24	20	29	23	0.00	poor_call
030557	1	401	10	98	transversion	0.84	0.50	0.30	15	14	0.44	0	0	16	14	18	14	0.00	poor_call
030557	1	403	10	100	transition	0.86	0.50	0.30	14	14	0.44	0	0	15	13	18	14	0.00	poor_call
030557	1	412	9	99	transversion	0.98	0.56	0.44	13	13	0.45	0	2	23	16	10	9	0.17	poor_call
030557	1	416	9	98	transversion	0.77	0.33	0.33	12	13	0.45	0	2	16	13	7	6	0.17	poor_call
030557	1	420	9	99	transition	1.00	0.56	0.44	13	13	0.46	0	2	24	16	23	17	0.17	poor_call
030557	1	424	9	100	transversion	1.00	0.56	0.44	13	12	0.46	0	1	12	10	23	16	0.16	poor_call
030557	1	439	8	91	transversion	0.95	0.50	0.38	10	10	0.48	0	1	15	11	18	16	0.18	poor_call
030557	1	446	7	96	transversion	0.72	0.57	0.43	10	11	0.49	0	2	10	9	13	13	0.02	poor_call
030557	1	449	6	95	transversion	0.74	0.50	0.50	11	11	0.49	0	2	16	15	12	10	0.17	poor_call
030557	1	459	6	96	transition	0.92	0.50	0.50	12	11	0.50	0	2	18	14	30	28	0.17	poor_call
030557	1	460	6	97	transition	0.97	0.50	0.33	11	11	0.50	0	2	30	28	24	24	0.02	poor_call
030559	1	62	8	70	indel	0.54	0.62	0.38	17	16	0.11	0	0	29	23	16	11	0.00	poor_call
030559	1	68	11	75	indel	0.54	0.64	0.36	17	17	0.12	0	2	40	26	9	9	0.38	poor_call
030559	1	75	11	68	indel	0.77	0.64	0.36	17	19	0.13	0	1	29	17	10	10	0.50	poor_call
030559	1	153	11	68	transversion	0.99	0.55	0.45	24	30	0.28	0	2	51	34	14	11	0.38	poor_call
029221	1	67	13	90	indel	0.79	0.69	0.31	28	28	0.12	0	0	42	32	12	11	0.00	poor_call
029221	1	78	13	97	indel	1.00	0.54	0.46	33	33	0.15	0	0	56	49	18	14	0.00	poor_call
029221	1	143	13	95	transition	0.98	0.54	0.46	25	28	0.27	0	0	42	40	11	9	0.00	poor_call
029221	1	381	13	90	transition	0.58	0.69	0.31	36	40	0.29	0	0	51	43	15	11	0.00	poor_call
029223	1	142	12	67	transversion	0.98	0.58	0.42	30	30	0.17	0	0	56	47	17	11	0.00	poor_call
029223	1	148	12	92	transition	0.94	0.75	0.17	29	29	0.18	1	1	56	38	40	27	0.12	good_call
029223	1	157	12	92	transition	0.80	0.58	0.42	29	29	0.19	0	0	51	41	12	9	0.00	poor_call
029223	1	170	13	94	transversion	0.99	0.85	0.15	35	35	0.21	1	1	56	42	42	33	0.12	good_call
029223	1	398	12	92	transversion	0.76	0.58	0.42	29	32	0.48	0	0	42	40	11	9	0.00	poor_call
029223	1	403	12	85	indel	0.87	0.75	0.25	29	29	0.49	0	0	56	40	21	15	0.00	poor_call
029223	1	413	12	68	transversion	0.57	0.58	0.33	27	28	0.50	0	0	56	48	11	10	0.00	poor_call
029223	1	414	12	80	transversion	0.50	0.58	0.33	26	28	0.50	0	0	50	44	13	10	0.00	poor_call
029225	1	160	7	100	transition	0.99	0.86	0.14	49	47	0.15	0	1	56	54	56	56	0.50	good_call
029225	1	253	7	100	transition	0.99	0.86	0.14	52	52	0.23	0	1	56	52	56	56	0.50	good_call
028423	1	103	13	90	transversion	0.98	0.54	0.46	26	30	0.17	0	0	45	45	13	9	0.00	poor_call
028423	1	106	13	85	transition	0.74	0.62	0.38	27	28	0.18	0	0	51	40	15	9	0.00	poor_call
028423	1	144	13	85	transition	0.60	0.62	0.38	26	31	0.24	0	0	40	34	12	8	0.00	poor_call
028423	1	147	13	87	transversion	0.83	0.54	0.46	28	31	0.24	0	0	56	48	9	7	0.00	poor_call
028423	1	259	13	100	transition	1.00	0.62	0.38	52	50	0.43	2	2	56	55	56	52	0.11	good_call
028423	1	281	13	100	transversion	1.00	0.62	0.38	49	50	0.46	2	2	51	47	51	46	0.11	good_call
028423	1	462	13	83	transversion	0.96	0.54	0.46	33	38	0.24	0	0	56	55	9	8	0.00	poor_call
028423	1	463	13	82	transversion	0.93	0.54	0.46	33	39	0.23	0	0	56	56	10	8	0.00	poor_call
028423	1	499	13	85	indel	0.76	0.54	0.38	31	34	0.18	0	0	56	51	8	8	0.00	poor_call
027622	1	61	12	95	indel	0.96	0.75	0.25	36	33	0.15	0	0	56	45	20	17	0.00	poor_call
027622	1	106	13	67	transversion	0.82	0.54	0.38	26	28	0.26	0	0	50	45	18	9	0.00	poor_call
027622	1	144	13	87	transversion	0.86	0.54	0.46	30	36	0.35	0	0	51	47	9	8	0.00	poor_call
027622	1	266	13	88	transversion	0.90	0.62	0.38	34	39	0.35	0	0	56	46	10	10	0.00	poor_call
027622	1	277	13	97	transversion	1.00	0.54	0.46	49	44	0.32	3	3	56	46	56	51	0.00	good_call
027622	1	307	13	53	transversion	0.72	0.54	0.38	28	32	0.25	0	0	51	44	9	8	0.00	poor_call
027622	1	308	13	52	transversion	0.82	0.62	0.38	28	33	0.25	0	0	51	39	11	9	0.00	poor_call
029227	1	28	13	100	indel	0.99	0.54	0.46	17	17	0.06	0	0	22	20	15	8	0.00	poor_call
029227	1	78	13	96	transversion	1.00	0.46	0.31	15	18	0.16	0	0	20	10	11	10	0.00	poor_call
029227	1	113	13	100	transversion	0.94	0.62	0.38	15	18	0.24	0	0	19	15	11	10	0.00	poor_call
029227	1	114	13	100	transition	1.00	0.54	0.46	14	18	0.24	0	0	19	17	17	12	0.00	poor_call
029227	1	116	13	100	transversion	1.00	0.54	0.46	16	17	0.24	0	0	19	15	23	14	0.00	poor_call
029227	1	126	13	100	transversion	0.95	0.69	0.31	20	20	0.27	0	0	27	22	19	14	0.00	poor_call
029227	1	155	13	100	transversion	0.94	0.69	0.31	17	18	0.33	0	0	16	14	15	14	0.00	poor_call
029227	1	164	13	100	transversion	0.96	0.62	0.38	18	18	0.35	0	0	23	17	11	11	0.00	poor_call
029227	1	173	13	100	transversion	1.00	0.54	0.46	20	18	0.36	0	0	35	30	14	12	0.00	poor_call
029227	1	220	12	100	transition	0.64	0.67	0.33	20	19	0.46	0	0	37	27	11	11	0.00	poor_call
029227	1	240	12	98	transition	0.91	0.67	0.33	16	16	0.49	0	0	18	13	13	12	0.00	poor_call
029227	1	279	12	99	transition	1.00	0.67	0.33	19	21	0.41	0	0	27	18	21	18	0.00	poor_call
029227	1	302	12	99	transversion	0.79	0.67	0.33	18	19	0.36	0	0	17	13	13	12	0.00	poor_call
029227	1	329	12	99	transversion	0.53	0.67	0.33	14	16	0.31	0	0	21	16	12	10	0.00	poor_call
029227	1	330	12	99	transversion	0.59	0.50	0.33	13	16	0.31	0	0	17	15	10	10	0.00	poor_call
029227	1	331	12	99	transversion	1.00	0.50	0.42	13	16	0.30	0	1	13	10	17	14	0.10	poor_call
029227	1	333	12	99	transversion	1.00	0.50	0.50	12	17	0.30	1	1	18	11	15	12	0.05	poor_call
029227	1	334	12	95	transversion	0.99	0.67	0.33	14	17	0.30	1	1	16	11	13	11	0.05	poor_call
029227	1	359	12	99	transition	0.78	0.67	0.33	17	17	0.24	0	0	46	25	12	12	0.00	poor_call
029227	1	418	9	99	transversion	0.94	0.56	0.33	16	17	0.12	0	1	12	11	18	16	0.10	poor_call
029227	1	452	7	94	transversion	1.00	0.71	0.29	14	17	0.05	0	2	18	14	33	30	0.05	poor_call
028425	1	309	9	47	transition	1.00	0.56	0.44	20	21	0.28	2	2	42	30	42	24	0.33	good_call
028425	1	324	9	70	transition	1.00	0.56	0.33	21	22	0.30	0	3	56	27	44	36	0.11	good_call
028425	1	439	12	89	transversion	0.70	0.75	0.25	19	19	0.40	0	1	42	21	17	15	0.17	poor_call
028425	1	560	11	82	transversion	1.00	0.45	0.45	15	14	0.49	2	2	21	13	24	20	0.33	poor_call
028425	1	759	7	90	transition	0.51	0.57	0.14	29	31	0.31	0	1	42	34	4	4	0.17	poor_call
028425	1	819	7	90	transition	1.00	0.57	0.43	31	32	0.25	0	2	40	18	51	44	0.33	poor_call
028427	2	76	6	70	transversion	0.82	0.67	0.33	15	14	0.09	0	1	34	19	33	20	0.50	poor_call
028427	2	240	9	93	transition	0.64	0.89	0.11	26	27	0.27	0	1	35	22	42	42	0.50	poor_call
028281	1	60	6	78	indel	0.92	0.50	0.50	24	20	0.04	0	2	13	13	40	40	0.00	poor_call
028281	1	382	7	100	transition	1.00	0.57	0.43	52	53	0.28	0	2	51	47	56	54	0.60	good_call
028281	1	624	13	100	indel	1.00	0.69	0.31	27	26	0.47	2	2	47	25	40	25	0.60	good_call
028281	1	887	7	100	indel	1.00	0.71	0.29	49	51	0.34	0	2	51	51	48	48	0.60	good_call
028281	1	1167	7	100	transversion	1.00	0.57	0.43	45	45	0.13	0	2	42	40	56	48	0.60	good_call
027626	1	555	11	57	transversion	0.58	0.45	0.45	22	24	0.41	0	1	56	50	9	7	0.00	poor_call
027626	1	593	11	89	transversion	0.99	0.55	0.45	26	31	0.37	0	0	9	9	56	44	0.00	poor_call
027626	1	595	11	79	transversion	1.00	0.55	0.45	27	31	0.37	0	0	12	10	51	46	0.00	poor_call
027480	1	69	7	84	transition	0.52	0.57	0.43	9	16	0.07	0	2	9	8	8	8	0.00	poor_call
027480	1	777	13	94	transversion	0.98	0.77	0.15	23	23	0.19	0	0	42	22	51	30	0.00	good_call
027480	1	853	10	75	transition	0.76	0.60	0.40	13	16	0.11	0	2	13	9	11	10	0.00	poor_call
031501	1	119	13	100	transversion	0.59	0.62	0.38	25	21	0.15	0	0	46	37	12	8	0.00	poor_call
031501	1	136	13	97	transition	0.86	0.54	0.38	14	17	0.18	0	0	18	10	12	9	0.00	poor_call
031501	1	142	13	93	transition	0.78	0.69	0.31	20	18	0.18	0	0	46	32	18	12	0.00	poor_call
031501	1	159	13	98	transversion	0.87	0.62	0.38	30	24	0.20	0	0	56	53	12	10	0.00	poor_call
031501	1	161	13	98	transversion	0.99	0.62	0.38	28	25	0.21	0	0	56	47	18	12	0.00	poor_call
031501	1	167	13	96	transversion	1.00	0.54	0.38	20	26	0.21	0	0	19	15	18	14	0.00	poor_call
031501	1	171	13	100	transversion	0.89	0.62	0.38	23	25	0.22	0	0	48	44	10	10	0.00	poor_call
031501	1	180	13	100	transversion	1.00	0.62	0.38	29	29	0.23	0	0	46	42	18	13	0.00	poor_call
031501	1	181	13	100	transition	0.99	0.62	0.38	29	30	0.23	0	0	45	40	16	12	0.00	poor_call
031501	1	189	13	100	transversion	1.00	0.62	0.38	30	30	0.24	0	0	51	45	15	13	0.00	poor_call
031501	1	190	13	100	transversion	0.99	0.62	0.38	30	30	0.24	0	0	51	46	14	12	0.00	poor_call
031501	1	199	13	100	transversion	0.97	0.62	0.38	31	29	0.26	0	0	51	48	15	11	0.00	poor_call
031501	1	204	13	90	transversion	0.93	0.62	0.38	28	28	0.26	0	0	51	44	13	10	0.00	poor_call
031501	1	215	13	100	transition	0.98	0.54	0.31	26	28	0.28	0	0	21	17	28	14	0.00	poor_call
031501	1	230	13	100	transition	0.96	0.62	0.38	36	35	0.30	0	0	56	55	13	11	0.00	poor_call
031501	1	236	13	94	transversion	0.98	0.62	0.38	33	34	0.30	0	0	51	46	12	11	0.00	poor_call
031501	1	237	13	100	transition	0.87	0.62	0.38	33	34	0.31	0	0	51	45	11	10	0.00	poor_call
031501	1	242	13	90	transversion	0.85	0.69	0.31	33	31	0.31	0	0	56	44	15	12	0.00	poor_call
031501	1	244	13	98	transversion	1.00	0.62	0.38	34	30	0.31	0	0	56	52	15	13	0.00	poor_call
031501	1	255	13	100	transversion	0.99	0.62	0.38	20	23	0.33	0	0	50	35	15	12	0.00	poor_call
031501	1	257	13	100	transversion	0.91	0.85	0.15	20	22	0.33	0	0	22	12	28	27	0.00	poor_call
031501	1	262	13	98	transversion	1.00	0.54	0.46	20	24	0.34	0	0	22	20	17	15	0.00	poor_call
031501	1	266	13	100	transversion	0.97	0.62	0.38	26	26	0.34	0	0	32	28	13	11	0.00	poor_call
031501	1	269	13	98	transversion	0.76	0.62	0.38	31	29	0.35	0	0	56	56	10	9	0.00	poor_call
031501	1	280	13	100	transversion	0.98	0.69	0.31	36	35	0.36	0	0	56	44	18	15	0.00	poor_call
031501	1	286	13	100	transversion	0.99	0.62	0.38	34	32	0.37	0	0	56	56	13	12	0.00	poor_call
031501	1	292	13	99	transversion	1.00	0.62	0.38	27	29	0.38	1	1	28	16	14	13	0.01	poor_call
031501	1	295	13	100	transversion	0.95	0.69	0.31	25	28	0.38	0	0	46	34	22	14	0.00	poor_call
031501	1	296	13	100	transversion	0.56	0.77	0.23	25	29	0.38	0	0	56	46	22	15	0.00	poor_call
031501	1	302	13	100	transversion	1.00	0.62	0.38	31	31	0.39	0	0	22	16	28	19	0.00	poor_call
031501	1	304	13	100	transversion	1.00	0.62	0.38	31	33	0.39	0	0	48	47	28	18	0.00	poor_call
031501	1	305	13	100	transversion	0.86	0.77	0.23	32	33	0.39	0	0	56	45	19	17	0.00	poor_call
031501	1	307	13	90	transversion	1.00	0.62	0.38	36	33	0.40	0	0	56	55	25	19	0.00	poor_call
031501	1	310	13	94	transversion	1.00	0.77	0.23	38	30	0.40	0	0	56	43	30	27	0.00	poor_call
031501	1	312	13	90	transition	0.94	0.77	0.23	36	32	0.40	0	0	56	43	22	19	0.00	poor_call
031501	1	319	13	100	transversion	1.00	0.46	0.38	31	33	0.41	0	0	28	19	14	12	0.00	poor_call
031501	1	326	13	100	transversion	0.99	0.77	0.23	34	29	0.42	0	0	56	44	25	22	0.00	poor_call
031501	1	335	13	99	transversion	0.60	0.85	0.15	28	30	0.43	0	0	56	31	23	23	0.00	poor_call
031501	1	343	13	100	transition	1.00	0.62	0.38	32	34	0.44	0	0	45	43	19	16	0.00	poor_call
031501	1	348	13	90	transversion	0.76	0.62	0.38	37	36	0.45	0	0	51	46	10	9	0.00	poor_call
031501	1	360	13	100	transition	0.96	0.62	0.38	37	39	0.46	0	0	56	56	11	11	0.00	poor_call
031501	1	375	13	100	transition	0.82	0.69	0.31	34	35	0.48	0	0	56	51	14	12	0.00	poor_call
031501	1	383	13	100	transversion	0.72	0.77	0.23	33	34	0.49	0	0	56	46	21	16	0.00	poor_call
031501	1	384	13	97	transversion	0.61	0.77	0.23	35	34	0.49	0	0	56	46	20	15	0.00	poor_call
031501	1	385	13	98	transversion	0.95	0.69	0.31	36	34	0.50	0	0	56	50	16	14	0.00	poor_call
031501	1	392	13	98	transversion	1.00	0.62	0.38	38	38	0.50	0	0	56	50	26	20	0.00	poor_call
031501	1	396	13	100	transition	0.92	0.62	0.38	37	37	0.49	0	0	56	53	10	10	0.00	poor_call
031501	1	399	13	100	transversion	1.00	0.62	0.38	36	36	0.49	0	0	56	56	19	15	0.00	poor_call
031501	1	406	13	100	transversion	0.96	0.62	0.38	35	35	0.48	0	0	56	48	13	11	0.00	poor_call
031501	1	411	13	90	transition	1.00	0.62	0.38	35	34	0.47	0	0	56	52	19	15	0.00	poor_call
031501	1	417	13	100	transition	0.93	0.77	0.23	34	34	0.46	0	0	51	40	23	18	0.00	poor_call
031501	1	423	13	100	transversion	1.00	0.69	0.31	34	34	0.46	0	0	56	42	19	17	0.00	poor_call
031501	1	428	13	92	transversion	0.89	0.77	0.23	35	31	0.45	0	0	56	43	19	18	0.00	poor_call
031501	1	430	13	100	transition	1.00	0.62	0.38	33	31	0.45	0	0	56	52	14	14	0.00	poor_call
031501	1	431	13	97	transversion	1.00	0.62	0.38	31	31	0.45	0	0	56	52	14	14	0.00	poor_call
031501	1	437	13	100	transversion	0.60	0.69	0.31	27	31	0.44	0	0	21	16	11	11	0.00	poor_call
031501	1	442	13	92	transition	1.00	0.62	0.38	31	31	0.43	0	0	56	50	23	16	0.00	poor_call
031501	1	446	13	100	transversion	0.84	0.77	0.23	35	31	0.43	0	0	56	39	22	17	0.00	poor_call
031501	1	447	13	90	transversion	1.00	0.62	0.38	35	31	0.42	0	0	56	48	21	13	0.00	poor_call
031501	1	455	13	98	transversion	0.76	0.62	0.38	31	33	0.41	0	0	56	41	9	9	0.00	poor_call
031501	1	457	13	100	transversion	0.76	0.62	0.38	31	32	0.41	0	0	56	46	9	9	0.00	poor_call
031501	1	463	13	100	transversion	1.00	0.62	0.38	33	31	0.40	0	0	51	47	21	17	0.00	poor_call
031501	1	467	13	100	transition	0.76	0.62	0.38	32	31	0.40	0	0	56	51	9	9	0.00	poor_call
031501	1	469	13	100	transversion	0.95	0.62	0.38	31	30	0.40	0	0	51	46	13	10	0.00	poor_call
031501	1	477	13	98	transversion	1.00	0.62	0.38	27	31	0.39	0	0	28	19	21	17	0.00	poor_call
031501	1	485	13	96	transversion	1.00	0.62	0.38	37	33	0.38	0	0	56	50	32	27	0.00	poor_call
031501	1	502	13	100	transversion	1.00	0.62	0.38	32	32	0.35	0	0	51	43	24	17	0.00	poor_call
031501	1	512	13	98	transversion	0.99	0.62	0.38	27	29	0.34	0	0	48	41	13	12	0.00	poor_call
031501	1	514	13	94	transversion	1.00	0.62	0.38	28	28	0.34	0	0	26	23	16	14	0.00	poor_call
031501	1	515	13	94	transversion	1.00	0.62	0.38	28	28	0.34	0	0	26	22	22	17	0.00	poor_call
031501	1	522	13	98	transversion	0.50	0.77	0.23	28	26	0.33	0	0	56	31	17	15	0.00	poor_call
031501	1	528	13	100	transversion	0.97	0.62	0.38	25	28	0.32	0	0	45	33	12	11	0.00	poor_call
031501	1	535	13	94	transversion	0.91	0.69	0.31	29	27	0.31	0	0	56	39	13	13	0.00	poor_call
031501	1	551	13	100	transition	0.84	0.54	0.31	17	23	0.29	0	0	10	9	12	11	0.00	poor_call
031501	1	553	13	100	transversion	0.57	0.77	0.23	18	22	0.29	0	0	13	12	17	15	0.00	poor_call
031501	1	556	13	98	transversion	1.00	0.69	0.31	24	23	0.28	0	0	56	36	22	19	0.00	poor_call
031501	1	558	13	96	transition	1.00	0.62	0.38	27	23	0.28	0	0	56	38	27	24	0.00	poor_call
031501	1	572	13	94	transition	0.99	0.62	0.38	24	24	0.26	0	0	40	29	14	12	0.00	poor_call
031501	1	589	13	100	transition	1.00	0.54	0.46	17	20	0.24	2	2	17	12	11	10	0.01	poor_call
031501	1	592	13	100	transition	0.99	0.62	0.38	19	20	0.24	0	0	30	25	15	12	0.00	poor_call
031501	1	593	13	98	transition	0.65	0.69	0.31	20	20	0.24	0	0	40	28	12	11	0.00	poor_call
031501	1	601	13	100	transition	0.90	0.62	0.38	21	20	0.23	0	0	34	26	10	10	0.00	poor_call
031501	1	603	13	100	transition	0.95	0.62	0.38	19	20	0.22	0	0	32	21	11	10	0.00	poor_call
031501	1	604	13	100	transversion	0.93	0.62	0.38	18	20	0.22	0	0	32	20	11	10	0.00	poor_call
031501	1	609	13	93	transversion	0.83	0.54	0.46	17	19	0.22	0	0	29	24	8	7	0.00	poor_call
031501	1	615	13	90	transversion	0.99	0.62	0.38	20	19	0.21	0	0	40	31	15	12	0.00	poor_call
031501	1	620	13	97	transversion	1.00	0.62	0.38	21	19	0.20	0	0	35	25	16	13	0.00	poor_call
031501	1	623	13	99	transversion	1.00	0.62	0.38	19	19	0.20	0	0	26	22	30	26	0.00	poor_call
031501	1	628	13	95	transversion	0.98	0.77	0.23	17	19	0.19	0	0	15	11	27	20	0.00	poor_call
031501	1	647	13	97	transversion	0.65	0.46	0.38	9	10	0.17	0	0	8	6	25	12	0.00	poor_call
028429	1	64	13	100	indel	1.00	0.69	0.31	25	23	0.09	0	0	32	25	27	22	0.00	poor_call
028429	1	100	13	62	transition	0.54	0.62	0.31	24	26	0.14	0	0	40	30	12	10	0.00	poor_call
028429	1	104	13	88	transversion	0.76	0.54	0.38	25	25	0.15	0	0	56	48	10	9	0.00	poor_call
028429	1	572	13	95	transversion	0.98	0.54	0.46	34	35	0.20	0	0	56	53	11	9	0.00	poor_call
028429	1	612	13	65	transversion	0.79	0.54	0.38	25	25	0.14	0	0	40	39	12	9	0.00	poor_call
028429	1	642	13	100	indel	0.99	0.77	0.23	27	27	0.10	0	0	42	28	24	20	0.00	poor_call
028429	1	643	13	100	indel	0.66	0.85	0.15	28	27	0.10	0	0	42	29	23	21	0.00	poor_call
028283	1	56	8	83	transversion	0.88	0.50	0.50	10	10	0.09	0	3	12	10	12	11	0.04	poor_call
028283	1	72	11	95	transversion	0.93	0.36	0.36	13	12	0.11	0	1	9	9	10	10	0.04	poor_call
028283	1	106	13	98	transversion	0.90	0.54	0.46	17	17	0.16	0	0	30	28	12	8	0.00	poor_call
028283	1	109	13	83	transversion	0.93	0.54	0.46	17	16	0.17	0	0	33	29	12	8	0.00	poor_call
028283	1	131	13	100	transition	1.00	0.54	0.46	23	24	0.20	2	2	28	18	20	16	0.06	poor_call
028283	1	185	13	100	transversion	1.00	0.54	0.46	28	26	0.28	0	0	28	19	19	18	0.00	poor_call
028283	1	198	13	100	transversion	1.00	0.54	0.46	23	26	0.30	0	0	35	32	17	14	0.00	poor_call
028283	1	212	13	100	transversion	0.99	0.62	0.38	31	29	0.32	0	0	56	43	13	12	0.00	poor_call
028283	1	218	13	100	transition	0.67	0.77	0.23	29	29	0.33	0	0	51	30	16	16	0.00	poor_call
028283	1	281	13	100	transition	1.00	0.54	0.46	28	32	0.43	0	0	48	43	16	14	0.00	poor_call
028283	1	297	13	100	transition	1.00	0.54	0.46	35	34	0.45	0	0	56	52	27	25	0.00	poor_call
028283	1	302	13	90	transversion	0.85	0.69	0.31	36	36	0.46	0	0	56	41	15	12	0.00	poor_call
028283	1	313	13	100	transition	0.99	0.69	0.31	35	35	0.48	0	0	46	38	21	16	0.00	poor_call
028283	1	342	13	100	transversion	1.00	0.54	0.46	33	33	0.48	0	0	46	45	21	14	0.00	poor_call
028283	1	437	13	100	transition	1.00	0.54	0.46	32	30	0.33	0	0	56	48	21	17	0.00	poor_call
028283	1	493	13	100	transversion	1.00	0.62	0.38	19	18	0.25	1	1	12	11	18	15	0.04	poor_call
028283	1	506	13	90	transversion	0.61	0.62	0.38	15	18	0.23	0	0	33	18	10	8	0.00	poor_call
028283	1	507	13	92	transversion	0.76	0.54	0.46	15	18	0.23	0	0	17	13	8	7	0.00	poor_call
028283	1	540	13	94	transversion	0.61	0.69	0.31	14	15	0.18	0	0	29	19	11	11	0.00	poor_call
028283	1	544	13	96	transversion	0.96	0.54	0.46	13	14	0.17	0	0	20	17	10	8	0.00	poor_call
028283	1	557	13	95	transversion	1.00	0.62	0.38	18	16	0.15	0	0	40	30	19	13	0.00	poor_call
028283	1	565	13	94	transversion	0.95	0.62	0.38	14	15	0.14	2	2	17	11	13	10	0.04	poor_call
028283	1	567	13	94	transversion	1.00	0.62	0.38	13	15	0.14	0	0	13	11	14	12	0.00	poor_call
028283	1	575	13	93	transition	0.99	0.62	0.38	13	14	0.12	0	0	14	11	14	12	0.00	poor_call
027628	1	91	8	76	transversion	0.86	0.62	0.38	16	17	0.18	1	1	33	20	17	14	0.56	poor_call
027628	1	177	9	84	transversion	0.74	0.56	0.33	19	21	0.36	0	0	35	20	21	13	0.00	poor_call
027628	1	212	9	84	transversion	1.00	0.56	0.44	21	22	0.43	0	2	44	21	33	22	0.50	poor_call
027628	1	226	9	83	transversion	0.94	0.67	0.33	20	20	0.45	0	2	35	26	19	16	0.50	poor_call
027628	1	231	9	76	transversion	0.98	0.56	0.44	20	20	0.46	0	2	45	30	19	13	0.50	poor_call
027628	1	233	9	81	transversion	0.93	0.44	0.33	20	21	0.47	0	2	37	30	19	15	0.50	poor_call
027628	1	329	9	83	transversion	0.83	0.56	0.33	17	17	0.34	0	2	29	18	15	14	0.22	poor_call
027628	1	337	9	76	transversion	0.62	0.67	0.22	15	15	0.32	0	2	22	13	27	20	0.28	poor_call
027628	1	406	5	67	transition	0.73	0.60	0.40	17	18	0.18	0	1	11	10	37	37	0.00	poor_call
027482	1	605	12	100	transition	1.00	0.75	0.25	38	41	0.49	1	2	46	38	35	35	0.00	good_call
027482	1	774	9	56	transversion	0.98	0.78	0.22	32	32	0.38	0	1	56	46	48	28	0.00	good_call
031503	1	121	11	85	transversion	0.88	0.55	0.45	29	30	0.25	0	1	56	56	12	9	0.20	poor_call
031503	1	122	11	73	transition	0.88	0.55	0.45	29	30	0.26	0	1	56	56	10	9	0.20	poor_call
031503	1	306	12	98	transition	0.99	0.58	0.42	35	40	0.36	0	0	56	45	16	12	0.00	poor_call
031503	1	309	12	90	transition	1.00	0.75	0.25	37	39	0.35	0	0	56	42	29	28	0.00	poor_call
031503	1	392	12	95	indel	0.85	0.75	0.25	32	32	0.17	0	0	56	38	16	15	0.00	poor_call
029087	2	95	6	90	transversion	0.60	0.67	0.33	17	15	0.13	0	2	18	14	27	18	0.67	poor_call
029087	2	118	6	87	transversion	0.89	0.50	0.50	20	18	0.16	0	3	21	16	21	13	0.44	poor_call
029087	2	178	6	97	transversion	0.98	0.50	0.50	21	18	0.24	0	2	20	15	42	25	0.67	poor_call
028285	1	479	6	100	transversion	0.94	0.83	0.17	36	35	0.33	0	1	40	35	48	48	0.50	good_call
028285	1	627	6	100	transition	0.92	0.50	0.50	21	19	0.13	0	3	28	28	19	14	0.17	good_call
027484	1	42	6	82	indel	0.87	0.50	0.33	14	14	0.04	0	1	22	14	16	16	0.00	poor_call
031505	1	7	6	88	indel	0.73	0.50	0.50	12	10	0.01	0	2	11	11	24	16	0.46	poor_call
031505	1	13	7	90	indel	0.82	0.57	0.43	12	11	0.02	0	2	9	8	23	16	0.42	poor_call
031505	1	18	7	42	indel	0.84	0.57	0.43	10	12	0.03	0	2	9	8	20	13	0.42	poor_call
031505	1	41	7	98	indel	0.96	0.57	0.43	22	18	0.07	0	3	34	32	18	15	0.33	poor_call
031505	1	269	7	98	transition	0.98	0.43	0.43	35	41	0.49	0	2	21	15	30	25	0.31	poor_call
031505	1	471	6	62	transversion	0.94	0.50	0.50	12	11	0.14	0	3	15	13	15	14	0.38	poor_call
031505	1	476	6	60	indel	0.58	0.50	0.50	11	12	0.13	0	3	11	10	14	11	0.33	poor_call
031505	2	120	7	78	indel	0.97	0.57	0.43	14	13	0.26	0	3	28	16	19	15	0.33	poor_call
031505	2	150	7	90	transversion	0.51	0.57	0.43	15	13	0.32	0	3	16	13	12	11	0.26	poor_call
031505	2	161	7	90	transversion	0.56	0.57	0.43	11	11	0.34	0	2	10	10	12	12	0.35	poor_call
031505	2	179	7	80	transversion	0.60	0.71	0.29	20	23	0.38	0	2	21	19	24	19	0.35	poor_call
031505	2	204	7	88	transversion	0.77	0.57	0.43	18	17	0.43	0	3	15	13	14	13	0.41	poor_call
031505	2	329	7	88	transversion	0.77	0.57	0.43	11	11	0.30	0	2	13	12	14	12	0.46	poor_call
029089	1	863	4	45	transversion	0.53	0.50	0.50	10	10	0.34	0	1	20	15	20	20	0.00	poor_call
028287	1	26	12	98	indel	1.00	0.58	0.42	32	32	0.07	0	0	56	51	16	12	0.00	poor_call
028287	1	226	13	100	transversion	0.89	0.54	0.46	31	35	0.38	0	0	56	56	9	8	0.00	poor_call
028287	1	263	12	100	transversion	0.84	0.58	0.42	29	30	0.28	0	0	56	56	10	9	0.00	poor_call
028287	1	264	12	88	transversion	1.00	0.58	0.42	28	30	0.28	0	0	44	42	20	13	0.00	poor_call
028287	1	265	12	88	transversion	0.94	0.58	0.42	27	30	0.27	0	0	42	41	19	10	0.00	poor_call
028287	1	267	12	98	transversion	0.75	0.58	0.42	26	30	0.27	0	0	40	39	13	9	0.00	poor_call
027486	1	251	13	100	transversion	1.00	0.85	0.15	47	48	0.30	1	1	56	47	42	42	0.00	good_call
027486	1	370	13	53	transition	0.68	0.54	0.46	28	32	0.44	0	0	56	48	8	7	0.00	poor_call
031361	1	73	12	76	indel	0.50	0.67	0.33	29	29	0.13	0	0	56	38	10	9	0.00	poor_call
031361	1	82	12	76	transversion	1.00	0.67	0.25	32	31	0.15	1	1	56	33	56	38	0.33	good_call
031361	1	146	13	66	transversion	0.80	0.54	0.46	29	31	0.26	0	0	56	48	8	7	0.00	poor_call
031361	1	148	13	67	transversion	0.95	0.46	0.46	28	32	0.27	0	0	56	56	8	8	0.00	poor_call
031361	1	171	13	74	transition	0.90	0.54	0.46	29	33	0.31	0	0	56	48	8	8	0.00	poor_call
031361	1	252	13	90	transversion	1.00	0.62	0.38	49	49	0.45	2	2	56	48	56	47	0.28	good_call
031361	1	339	13	92	transversion	1.00	0.69	0.31	43	43	0.39	2	2	51	37	56	49	0.28	good_call
031361	1	357	13	100	transition	1.00	0.69	0.31	41	43	0.36	2	2	51	40	56	45	0.28	good_call
031361	1	481	13	97	indel	1.00	0.69	0.31	28	30	0.14	0	0	56	32	21	16	0.00	poor_call
030705	1	32	9	59	indel	0.99	0.56	0.44	25	26	0.07	0	0	11	9	56	56	0.00	poor_call
030705	1	77	9	79	transition	1.00	0.56	0.44	23	26	0.16	0	0	15	11	51	49	0.00	poor_call
030705	1	81	9	70	transversion	0.85	0.56	0.44	22	26	0.17	0	0	9	8	56	56	0.00	poor_call
030705	1	121	9	89	transversion	1.00	0.56	0.44	28	34	0.25	0	0	14	11	56	56	0.00	poor_call
028289	1	73	11	56	indel	0.71	0.73	0.27	25	28	0.16	0	0	40	30	16	13	0.00	poor_call
028289	1	196	13	98	transition	1.00	0.54	0.46	46	45	0.43	3	3	56	54	56	43	0.00	good_call
028289	1	382	12	85	transversion	0.96	0.58	0.42	27	29	0.15	0	0	51	39	14	10	0.00	poor_call
028289	1	388	12	87	indel	0.94	0.58	0.42	27	27	0.14	0	0	51	47	9	9	0.00	poor_call
027488	1	105	7	88	transition	0.51	0.43	0.43	16	26	0.07	0	2	12	11	11	10	0.00	poor_call
027488	1	202	7	100	transition	0.59	0.86	0.14	43	45	0.14	0	1	45	37	39	39	0.50	good_call
027488	1	345	7	100	transition	0.99	0.86	0.14	52	51	0.23	0	1	56	54	56	56	0.50	good_call
027488	1	626	12	57	transversion	0.92	0.67	0.33	15	15	0.43	0	0	25	16	16	13	0.00	poor_call
027488	1	1269	7	100	transversion	0.96	0.86	0.14	52	51	0.14	0	1	56	50	51	51	0.50	poor_call
027488	1	1423	7	55	indel	0.75	0.71	0.29	24	25	0.03	0	2	40	21	27	19	0.25	poor_call
031363	1	200	13	84	indel	0.95	0.85	0.15	30	29	0.21	0	0	51	34	27	26	0.00	poor_call
031363	1	205	13	70	indel	1.00	0.69	0.31	29	28	0.21	0	0	51	35	26	16	0.00	poor_call
031363	1	271	13	93	transversion	1.00	0.54	0.38	33	33	0.28	2	2	51	40	51	27	0.30	good_call
031363	1	815	10	62	transversion	0.67	0.50	0.40	12	15	0.15	0	1	17	10	9	7	0.40	poor_call
031363	1	887	8	41	transition	1.00	0.75	0.25	19	15	0.08	0	2	34	23	39	36	0.30	poor_call
030707	1	65	11	96	indel	0.99	0.55	0.36	22	22	0.11	0	0	56	33	16	14	0.00	poor_call
030707	1	106	12	98	transition	0.52	0.50	0.50	20	24	0.19	0	0	8	6	40	30	0.00	poor_call
030707	1	108	12	95	transversion	0.50	0.58	0.42	20	23	0.19	0	1	56	36	8	8	0.17	poor_call
030707	1	109	12	99	transversion	0.99	0.50	0.50	21	23	0.19	0	1	56	40	12	9	0.17	poor_call
030707	1	110	12	92	transition	0.99	0.50	0.42	21	23	0.19	0	0	12	9	56	48	0.00	poor_call
030707	1	162	13	99	transition	1.00	0.54	0.46	36	36	0.28	3	3	56	38	56	35	0.00	good_call
031365	1	20	12	88	indel	0.82	0.67	0.33	15	14	0.03	0	1	48	20	11	10	0.45	poor_call
031365	1	30	12	84	indel	0.94	0.50	0.42	14	15	0.05	0	1	29	17	11	8	0.45	poor_call
031365	1	75	12	60	transition	0.54	0.58	0.42	15	19	0.12	0	1	34	19	10	8	0.45	poor_call
031365	1	76	12	60	transversion	1.00	0.58	0.33	14	18	0.12	1	1	29	12	48	23	0.09	poor_call
031365	1	77	12	66	transversion	0.54	0.58	0.33	14	18	0.12	0	1	48	20	12	10	0.45	poor_call
031365	1	117	12	90	transition	0.69	0.58	0.42	21	25	0.19	0	1	48	30	9	8	0.45	poor_call
031365	1	118	12	86	transversion	0.68	0.58	0.42	21	25	0.19	0	1	48	29	9	8	0.45	poor_call
031365	1	479	13	93	transition	0.74	0.54	0.46	32	36	0.24	0	0	56	52	9	7	0.00	poor_call
031365	1	521	13	55	transversion	0.54	0.54	0.38	23	25	0.17	0	0	46	40	9	8	0.00	poor_call
031365	1	567	13	80	indel	0.96	0.69	0.31	24	25	0.10	0	0	40	27	14	13	0.00	poor_call
031365	1	596	7	66	transversion	0.99	0.71	0.29	18	16	0.05	0	2	48	42	40	28	0.05	good_call
031367	1	158	7	100	transversion	1.00	0.71	0.29	48	42	0.12	0	2	56	50	45	41	0.81	good_call
031367	1	160	7	90	transition	1.00	0.71	0.29	47	42	0.12	0	2	56	50	40	38	0.81	good_call
031367	1	166	7	100	transversion	1.00	0.71	0.29	40	43	0.13	0	2	45	38	39	34	0.81	good_call
031367	1	258	7	100	transition	1.00	0.71	0.29	43	44	0.20	0	2	45	42	45	45	0.81	good_call
031367	1	296	7	100	transition	1.00	0.57	0.43	40	44	0.23	0	2	44	28	50	46	0.81	good_call
031367	1	475	10	85	transition	1.00	0.60	0.20	32	32	0.37	0	2	56	45	56	56	0.81	good_call
031367	1	504	10	44	transition	1.00	0.60	0.20	30	30	0.39	0	2	56	45	56	56	0.81	good_call
031367	1	553	12	85	transversion	1.00	0.67	0.17	26	28	0.43	0	0	35	23	9	9	0.00	good_call
031367	1	555	12	74	transition	1.00	0.67	0.33	26	28	0.43	2	2	56	26	42	28	0.81	good_call
031367	1	632	13	92	transition	1.00	0.54	0.38	21	21	0.49	2	2	40	21	40	29	0.81	good_call
031367	1	659	13	94	transition	1.00	0.62	0.38	21	21	0.49	2	2	40	16	48	29	0.81	good_call
031367	1	795	13	92	transversion	1.00	0.54	0.46	28	27	0.39	2	2	56	23	56	36	0.05	good_call
031367	1	829	12	85	transversion	1.00	0.50	0.42	29	29	0.36	2	2	56	33	56	32	0.81	good_call
031367	1	847	10	75	transversion	1.00	0.50	0.40	27	28	0.35	0	3	56	32	56	46	0.03	good_call
031367	1	919	7	80	transition	1.00	0.57	0.43	32	32	0.29	0	2	44	42	56	56	0.81	good_call
031367	1	937	7	80	transversion	1.00	0.57	0.43	38	38	0.28	0	2	56	56	56	56	0.81	good_call
031367	1	994	7	100	transition	1.00	0.57	0.43	50	52	0.23	0	2	50	48	51	48	0.81	good_call
031367	1	1054	7	100	transversion	1.00	0.71	0.29	52	52	0.19	0	2	56	56	56	54	0.81	good_call
031367	1	1069	7	100	transversion	1.00	0.71	0.29	47	49	0.17	0	2	46	44	46	43	0.81	good_call
031367	1	1070	7	90	indel	1.00	0.71	0.29	47	49	0.17	0	2	46	44	46	43	0.81	good_call
031367	1	1242	6	80	transversion	1.00	0.50	0.50	27	22	0.04	0	2	39	35	33	30	0.81	poor_call
030565	1	23	9	76	indel	1.00	0.56	0.44	12	13	0.05	0	1	13	11	21	21	0.10	poor_call
030565	1	25	9	51	indel	1.00	0.56	0.44	13	12	0.05	0	1	15	13	19	16	0.10	poor_call
030565	1	78	11	78	transversion	0.98	0.55	0.45	16	19	0.16	0	0	9	8	40	32	0.00	poor_call
030565	1	280	13	99	transition	1.00	0.54	0.46	21	25	0.44	0	0	19	15	17	15	0.00	poor_call
030565	1	286	13	98	transversion	1.00	0.54	0.46	19	21	0.43	0	0	24	18	30	25	0.00	poor_call
030565	1	291	13	91	transversion	0.68	0.62	0.38	23	25	0.42	1	1	19	14	9	9	0.10	poor_call
030565	1	325	13	98	transition	1.00	0.69	0.31	24	30	0.35	0	0	15	13	20	18	0.00	poor_call
030565	1	352	13	90	transition	0.72	0.69	0.31	17	24	0.29	0	0	20	12	12	12	0.00	poor_call
030565	1	392	12	32	transversion	0.71	0.50	0.50	12	14	0.21	0	0	9	6	29	19	0.00	poor_call
030565	1	486	6	78	transversion	0.58	0.50	0.50	9	9	0.02	0	3	15	12	12	11	0.03	poor_call
031369	1	18	13	83	indel	0.66	0.69	0.31	32	32	0.04	0	0	56	44	11	10	0.00	poor_call
031369	1	20	13	25	indel	1.00	0.54	0.46	33	33	0.04	0	0	56	54	12	10	0.00	poor_call
031369	1	111	13	85	transversion	0.92	0.54	0.46	33	37	0.23	0	0	56	56	9	8	0.00	poor_call
031369	1	346	13	95	transversion	0.95	0.54	0.46	31	35	0.30	0	0	51	47	9	8	0.00	poor_call
031369	1	403	13	92	indel	0.93	0.62	0.38	38	38	0.18	0	0	56	47	10	9	0.00	poor_call
031369	1	410	12	84	indel	0.73	0.75	0.25	36	35	0.16	0	0	56	47	14	14	0.00	poor_call
031369	1	419	12	77	indel	0.85	0.75	0.25	33	32	0.15	0	0	56	45	16	15	0.00	poor_call
030569	1	84	12	90	transition	1.00	0.75	0.25	28	27	0.16	1	1	56	32	28	23	0.40	good_call
030569	1	107	12	79	transversion	0.73	0.50	0.42	16	20	0.21	0	1	45	30	12	8	0.10	poor_call
030569	1	109	12	71	transversion	1.00	0.42	0.42	16	20	0.21	0	1	40	24	28	11	0.10	poor_call
030569	1	146	12	88	transition	0.97	0.50	0.50	20	23	0.28	0	0	9	8	56	37	0.00	poor_call
030569	1	169	12	92	transition	1.00	0.75	0.25	34	35	0.33	1	1	45	36	29	24	0.40	good_call
030569	1	243	13	100	transversion	1.00	0.85	0.15	40	38	0.47	1	1	56	44	37	36	0.40	good_call
030569	1	253	13	98	transversion	1.00	0.77	0.23	36	37	0.49	1	1	56	36	35	28	0.40	good_call
030569	1	315	13	98	transition	1.00	0.69	0.31	35	36	0.39	2	2	51	40	37	26	0.20	good_call
030569	1	410	10	68	transversion	0.93	0.50	0.50	22	23	0.21	0	1	56	40	14	9	0.00	poor_call
030569	1	413	10	62	transversion	0.54	0.50	0.50	22	22	0.20	0	0	12	7	56	42	0.00	poor_call
029231	1	291	11	88	transition	0.98	0.82	0.18	37	35	0.41	1	1	56	42	50	30	0.00	good_call
029231	1	304	11	70	transversion	0.77	0.55	0.45	29	33	0.42	0	0	51	47	9	8	0.00	poor_call
029231	1	317	11	97	transversion	0.62	0.73	0.27	33	36	0.44	0	0	56	40	15	14	0.00	poor_call
029231	1	615	10	70	transversion	0.99	0.60	0.40	32	32	0.14	0	0	56	56	29	14	0.00	poor_call
029233	1	670	5	97	transition	0.63	0.60	0.20	30	30	0.36	0	0	56	32	15	15	0.00	poor_call
029233	1	691	4	97	indel	0.83	0.50	0.25	26	26	0.34	0	1	56	56	37	37	0.75	poor_call
029233	1	692	4	77	indel	0.75	0.75	0.25	26	25	0.34	0	1	56	32	37	37	0.75	poor_call
029233	1	693	4	83	indel	0.76	0.75	0.25	26	25	0.33	0	1	56	32	37	37	0.75	poor_call
029233	1	694	4	77	indel	0.76	0.75	0.25	26	25	0.33	0	1	56	32	37	37	0.75	poor_call
029233	1	695	4	100	indel	0.75	0.75	0.25	26	25	0.33	0	1	56	33	37	37	0.75	poor_call
029233	1	749	3	100	transversion	0.72	0.67	0.33	46	44	0.28	0	1	46	46	35	35	0.75	poor_call
029233	1	750	3	100	transversion	0.62	0.67	0.33	45	44	0.28	0	1	43	43	33	33	0.75	poor_call
028431	1	57	13	99	indel	0.77	0.85	0.15	13	14	0.07	0	0	22	11	25	22	0.00	poor_call
028431	1	63	13	100	indel	0.99	0.69	0.31	16	15	0.07	1	1	29	16	22	14	0.11	poor_call
028431	1	100	13	97	indel	0.87	0.54	0.46	14	16	0.12	0	0	23	21	11	7	0.00	poor_call
028431	1	140	13	93	transversion	0.92	0.54	0.46	16	20	0.16	0	0	27	19	8	8	0.00	poor_call
028431	1	142	13	92	transversion	0.95	0.54	0.46	16	21	0.16	0	0	31	24	9	8	0.00	poor_call
028431	1	143	13	87	transversion	0.98	0.54	0.46	17	22	0.16	0	0	31	22	10	9	0.00	poor_call
028431	1	644	13	100	transition	1.00	0.54	0.46	45	43	0.26	3	3	51	50	51	43	0.04	good_call
028431	1	728	13	90	transversion	0.96	0.54	0.46	19	21	0.16	0	0	25	23	10	8	0.00	poor_call
028431	1	729	13	83	transversion	0.93	0.54	0.46	18	20	0.16	0	0	25	22	10	8	0.00	poor_call
029235	1	126	7	92	transversion	0.83	0.57	0.43	19	21	0.21	0	2	9	9	31	30	0.40	poor_call
029235	1	220	7	92	transversion	0.50	0.57	0.43	16	16	0.37	0	3	23	20	11	11	0.38	poor_call
029235	1	262	7	98	transversion	0.68	0.57	0.43	15	15	0.44	0	3	16	14	15	12	0.40	poor_call
029235	1	272	7	100	transition	0.88	0.57	0.43	14	14	0.46	0	3	11	11	15	14	0.36	poor_call
029235	1	275	7	90	transversion	0.88	0.57	0.43	14	15	0.46	0	3	11	11	15	14	0.36	poor_call
029235	1	296	7	95	transversion	0.99	0.57	0.43	18	19	0.50	0	2	21	15	15	13	0.43	poor_call
029235	1	366	7	100	transition	0.73	0.57	0.43	14	13	0.38	0	3	15	13	13	12	0.38	poor_call
029235	1	405	7	98	transversion	0.90	0.57	0.43	13	13	0.32	0	3	16	15	14	14	0.38	poor_call
029235	1	437	7	98	transversion	0.51	0.57	0.43	13	12	0.27	0	2	12	10	11	11	0.37	poor_call
029235	1	440	7	92	transversion	0.63	0.57	0.43	11	13	0.26	0	3	17	13	13	12	0.38	poor_call
029235	1	447	7	98	transversion	0.51	0.57	0.43	13	12	0.25	0	3	15	13	11	11	0.40	poor_call
029235	1	448	7	87	transversion	0.92	0.57	0.43	13	12	0.25	0	2	11	11	15	14	0.37	poor_call
029235	1	474	7	96	transversion	0.90	0.57	0.43	13	13	0.20	0	2	13	12	14	14	0.40	poor_call
029235	1	483	7	97	transversion	0.57	0.57	0.43	14	12	0.19	0	3	15	13	12	11	0.40	poor_call
029235	2	104	6	60	transversion	0.55	0.50	0.50	10	9	0.18	0	3	13	12	13	11	0.38	poor_call
028433	1	448	13	82	transversion	0.89	0.54	0.46	31	34	0.24	0	0	56	56	9	8	0.00	poor_call
028433	1	450	13	80	transversion	0.89	0.54	0.46	31	34	0.24	0	0	56	56	8	8	0.00	poor_call
028433	1	491	13	78	transversion	1.00	0.54	0.46	29	32	0.17	0	0	56	52	18	10	0.00	poor_call
028435	1	140	12	92	transition	0.62	0.58	0.42	26	30	0.24	0	1	50	41	9	8	0.00	poor_call
027634	1	117	7	82	transversion	0.51	0.57	0.43	11	12	0.29	0	2	11	10	11	11	0.36	poor_call
027634	2	239	7	92	transversion	0.84	0.57	0.43	20	20	0.42	0	3	21	16	18	13	0.38	poor_call
027634	2	256	7	100	transversion	0.98	0.57	0.43	19	18	0.37	0	3	21	14	20	17	0.38	poor_call
027634	2	270	7	90	transversion	0.90	0.57	0.43	12	15	0.34	0	3	16	14	17	14	0.43	poor_call
027634	2	301	7	92	transversion	0.69	0.57	0.43	15	16	0.26	0	3	15	12	14	12	0.24	poor_call
027634	2	345	7	90	transversion	0.99	0.57	0.43	18	15	0.16	0	2	13	12	21	18	0.36	poor_call
027634	2	364	7	90	transversion	0.80	0.57	0.43	13	14	0.11	0	3	12	12	18	13	0.38	poor_call
029239	1	220	5	100	indel	0.99	0.80	0.20	52	52	0.32	0	1	51	47	56	56	0.50	good_call
029239	1	385	5	100	transition	1.00	0.60	0.40	53	51	0.45	0	2	56	56	56	54	0.25	good_call
029093	1	32	11	58	indel	0.92	0.73	0.27	33	34	0.06	0	0	56	47	19	16	0.00	poor_call
029093	1	78	12	30	transversion	0.86	0.58	0.42	32	35	0.15	0	0	56	55	12	9	0.00	poor_call
029093	1	116	13	97	transversion	0.99	0.62	0.38	36	39	0.23	0	0	56	48	18	12	0.00	poor_call
029093	1	365	13	88	transversion	0.89	0.54	0.46	31	35	0.28	0	0	56	55	10	8	0.00	poor_call
029093	1	405	13	50	transversion	0.99	0.54	0.46	30	33	0.20	0	0	56	50	12	10	0.00	poor_call
028291	1	580	11	89	transversion	0.95	0.64	0.36	11	13	0.44	1	2	23	13	17	13	0.33	poor_call
028291	1	654	11	89	transversion	0.98	0.55	0.45	10	10	0.49	1	3	10	8	13	10	0.37	poor_call
028291	1	716	12	95	transversion	0.93	0.67	0.33	12	11	0.46	0	1	18	12	18	13	0.20	poor_call
028291	1	779	7	98	transversion	0.91	0.71	0.29	20	17	0.41	0	2	37	24	24	23	0.35	poor_call
028291	1	791	7	90	transition	0.98	0.57	0.43	16	18	0.40	0	3	24	18	32	17	0.33	poor_call
028291	1	795	7	95	transition	0.99	0.57	0.43	20	18	0.40	0	2	24	17	17	12	0.25	poor_call
028291	1	818	7	95	transversion	0.80	0.57	0.43	18	20	0.38	0	3	28	22	16	13	0.37	poor_call
028291	1	821	7	90	transversion	0.94	0.57	0.43	19	19	0.38	0	2	12	10	30	27	0.25	poor_call
028291	1	828	7	92	transversion	0.83	0.71	0.29	21	20	0.38	0	2	34	23	24	22	0.35	poor_call
028291	1	862	7	92	transversion	0.91	0.57	0.43	16	15	0.35	0	3	42	22	19	14	0.37	poor_call
028291	1	874	7	92	transition	0.96	0.57	0.43	19	19	0.34	0	2	12	10	37	30	0.25	poor_call
028291	1	880	7	95	transition	0.66	0.71	0.29	20	19	0.34	0	2	14	12	26	20	0.35	poor_call
028291	1	908	7	100	transversion	0.71	0.71	0.14	34	27	0.31	0	1	44	28	34	34	0.30	poor_call
028291	1	974	7	100	transversion	0.66	0.57	0.43	20	23	0.26	0	3	28	20	18	12	0.35	poor_call
028291	1	977	7	85	transversion	0.67	0.57	0.43	19	21	0.26	0	3	33	24	15	12	0.33	poor_call
028291	1	1009	7	100	indel	1.00	0.71	0.29	41	37	0.24	0	2	42	40	42	34	0.33	poor_call
028291	1	1039	7	90	transversion	0.58	0.71	0.29	35	35	0.22	0	2	44	42	34	19	0.30	poor_call
028291	1	1089	7	100	transversion	0.79	0.71	0.14	31	32	0.18	0	1	42	31	42	42	0.25	poor_call
028291	1	1127	7	73	indel	0.81	0.71	0.14	27	31	0.15	0	1	42	28	40	40	0.25	poor_call
028291	1	1128	7	98	indel	0.90	0.57	0.29	26	32	0.15	0	2	42	32	40	21	0.23	poor_call
027636	1	59	12	90	indel	1.00	0.58	0.42	28	29	0.13	0	0	40	38	20	14	0.00	poor_call
027636	1	108	13	77	indel	0.99	0.54	0.38	33	33	0.25	0	0	56	56	11	10	0.00	poor_call
027490	1	31	5	83	indel	0.96	0.60	0.40	16	15	0.06	0	2	40	26	24	22	0.15	poor_call
027490	1	33	5	85	indel	0.75	0.60	0.40	17	16	0.07	0	2	31	26	20	18	0.19	poor_call
027490	1	34	5	97	indel	0.75	0.60	0.40	17	16	0.07	0	2	31	28	20	18	0.19	poor_call
027490	1	35	5	93	indel	0.75	0.60	0.40	17	17	0.07	0	2	29	25	20	18	0.19	poor_call
027490	1	68	7	90	transversion	0.99	0.57	0.29	16	18	0.14	0	1	15	14	28	28	0.08	poor_call
027490	1	136	13	100	transversion	0.86	0.54	0.46	22	24	0.28	0	0	33	27	9	8	0.00	poor_call
027490	1	139	13	100	transversion	1.00	0.46	0.31	21	24	0.29	0	0	9	8	46	24	0.00	poor_call
027490	1	157	13	92	transversion	1.00	0.69	0.31	28	32	0.32	1	1	56	32	22	17	0.00	poor_call
027490	1	319	13	98	transition	0.97	0.69	0.31	29	36	0.34	0	0	20	16	18	14	0.00	poor_call
027490	1	381	12	97	transversion	0.76	0.58	0.42	28	32	0.21	0	0	51	47	10	9	0.00	poor_call
027490	1	403	12	96	transversion	1.00	0.67	0.33	28	29	0.17	0	0	22	14	26	24	0.00	poor_call
027490	1	421	12	98	indel	0.81	0.75	0.25	35	34	0.13	0	0	56	45	20	15	0.00	poor_call
027490	1	423	12	97	indel	0.88	0.83	0.17	33	33	0.13	0	0	56	38	30	24	0.00	poor_call
031511	1	78	6	88	transversion	1.00	0.50	0.33	22	19	0.06	0	1	40	22	56	56	0.00	poor_call
029095	1	34	7	98	transition	0.73	0.57	0.43	16	16	0.03	0	2	10	8	24	22	0.48	poor_call
029095	1	103	7	100	transversion	0.92	0.86	0.14	34	30	0.10	0	1	42	31	48	48	0.96	good_call
029095	1	111	7	100	transversion	0.64	0.86	0.14	38	37	0.11	0	1	42	36	40	40	0.96	good_call
029095	1	113	7	100	transition	0.64	0.86	0.14	38	38	0.11	0	1	44	27	40	40	0.96	good_call
029095	1	124	7	100	transition	0.99	0.86	0.14	42	40	0.12	0	1	47	40	56	56	0.96	good_call
029095	1	132	7	100	transition	0.85	0.86	0.14	39	40	0.13	0	1	42	37	45	45	0.96	good_call
029095	1	143	7	100	transition	1.00	0.71	0.29	43	41	0.14	0	1	44	43	56	56	0.96	good_call
029095	1	145	7	100	transversion	1.00	0.71	0.29	43	41	0.14	0	1	44	43	56	56	0.96	good_call
029095	1	168	7	100	transition	0.74	0.86	0.14	45	43	0.16	0	1	56	46	42	42	0.96	good_call
029095	1	184	7	100	transition	0.96	0.86	0.14	44	44	0.18	0	1	44	42	51	51	0.96	good_call
029095	1	205	7	86	indel	1.00	0.71	0.14	25	25	0.20	0	1	50	40	56	56	0.96	good_call
029095	1	206	9	89	indel	0.99	0.89	0.11	25	25	0.20	0	1	50	32	56	56	0.96	good_call
029095	1	210	11	88	transition	0.55	0.91	0.09	25	25	0.20	0	1	37	25	42	42	0.96	good_call
029095	1	213	12	96	transversion	0.51	0.92	0.08	25	26	0.20	0	1	44	25	42	42	0.96	good_call
029095	1	231	12	88	transition	0.87	0.92	0.08	29	30	0.22	0	1	50	28	50	50	0.96	good_call
029095	1	242	12	98	transversion	0.96	0.92	0.08	30	29	0.23	0	1	50	29	56	56	0.96	good_call
029095	1	315	12	97	indel	0.72	0.92	0.08	26	24	0.30	0	1	50	28	41	41	0.96	good_call
029095	1	356	13	100	transition	0.88	0.85	0.15	27	27	0.34	1	1	42	31	37	26	0.96	good_call
029095	1	413	13	100	transition	1.00	0.85	0.15	37	34	0.40	1	1	48	34	50	34	0.96	good_call
029095	1	439	13	100	indel	0.98	0.85	0.15	29	31	0.42	1	1	42	26	42	28	0.96	good_call
029095	1	440	13	100	indel	0.98	0.85	0.15	29	32	0.42	1	1	47	27	42	28	0.96	good_call
029095	1	441	13	100	indel	0.98	0.85	0.15	30	32	0.42	1	1	47	32	42	28	0.96	good_call
029095	1	442	13	100	indel	0.98	0.85	0.15	30	33	0.42	1	1	42	30	42	28	0.96	good_call
029095	1	443	13	100	indel	0.98	0.85	0.15	31	34	0.43	1	1	42	33	42	28	0.96	good_call
029095	1	472	13	100	indel	1.00	0.85	0.15	33	35	0.45	1	1	42	28	39	34	0.96	good_call
029095	1	495	13	100	transversion	1.00	0.85	0.15	34	35	0.48	1	1	56	38	42	37	0.96	good_call
029095	1	658	13	100	transversion	0.91	0.85	0.15	30	30	0.37	1	1	51	29	42	27	0.96	good_call
029095	1	832	7	100	transition	0.64	0.86	0.14	47	47	0.20	0	1	51	46	40	40	0.96	good_call
028439	1	60	13	90	indel	0.98	0.54	0.38	20	20	0.10	0	0	40	37	12	10	0.00	poor_call
028439	1	73	13	82	transversion	0.86	0.54	0.46	19	19	0.12	0	0	40	31	10	8	0.00	poor_call
028439	1	108	13	70	transversion	0.98	0.54	0.46	19	19	0.18	0	0	36	28	10	9	0.00	poor_call
028439	1	138	13	68	transversion	0.98	0.54	0.46	19	18	0.22	0	0	40	32	9	9	0.00	poor_call
028439	1	145	13	68	transversion	0.74	0.54	0.46	15	19	0.24	0	0	31	23	10	7	0.00	poor_call
028439	1	222	13	94	transition	0.65	0.69	0.31	29	35	0.36	0	0	44	29	14	11	0.00	poor_call
028439	1	534	12	76	indel	0.98	0.75	0.25	28	27	0.13	0	0	44	36	35	18	0.00	poor_call
027492	1	108	13	76	indel	0.87	0.62	0.15	14	14	0.13	0	0	36	18	24	22	0.00	poor_call
027492	1	130	13	96	transversion	0.99	0.54	0.46	12	13	0.15	0	0	22	13	13	9	0.00	poor_call
027492	1	131	13	90	transversion	0.99	0.46	0.46	13	14	0.15	0	0	25	15	11	9	0.00	poor_call
027492	1	771	13	94	transversion	0.53	0.77	0.23	12	12	0.10	0	0	11	9	17	12	0.00	poor_call
027492	1	772	13	87	transversion	1.00	0.54	0.46	11	12	0.10	0	0	15	9	14	11	0.00	poor_call
027492	1	816	7	82	transversion	0.55	0.57	0.43	11	12	0.05	0	2	11	9	12	11	0.00	poor_call
031513	1	111	13	100	transversion	1.00	0.54	0.46	29	32	0.23	0	0	51	44	13	10	0.00	poor_call
029097	1	61	10	50	transition	1.00	0.60	0.40	15	16	0.13	0	1	13	12	23	22	0.16	poor_call
029097	1	88	12	86	transversion	1.00	0.67	0.33	24	26	0.19	0	0	20	18	17	16	0.00	poor_call
029097	1	100	12	90	transversion	0.99	0.58	0.42	27	23	0.22	0	0	45	41	13	12	0.00	poor_call
029097	1	108	12	90	transition	0.96	0.50	0.50	14	21	0.24	0	0	11	8	16	15	0.00	poor_call
029097	1	140	12	87	transversion	1.00	0.58	0.42	32	32	0.31	0	0	56	53	15	13	0.00	poor_call
029097	1	145	12	80	transversion	0.74	0.75	0.25	32	33	0.32	0	0	45	34	16	16	0.00	poor_call
029097	1	159	12	90	transition	1.00	0.58	0.42	31	31	0.35	0	0	51	47	21	20	0.00	poor_call
029097	1	170	12	90	transversion	1.00	0.58	0.42	31	31	0.37	0	0	51	47	17	15	0.00	poor_call
029097	1	196	13	95	transition	0.97	0.62	0.38	31	29	0.43	0	0	51	44	11	11	0.00	poor_call
029097	1	249	13	99	transition	1.00	0.54	0.46	32	29	0.45	0	0	56	42	28	22	0.00	poor_call
029097	1	267	13	92	transversion	0.70	0.69	0.31	33	32	0.41	0	0	51	38	13	12	0.00	poor_call
029097	1	285	13	93	transition	1.00	0.54	0.46	25	29	0.37	0	0	40	33	13	11	0.00	poor_call
029097	1	291	13	93	transition	1.00	0.54	0.46	30	27	0.36	0	0	45	35	17	13	0.00	poor_call
029097	1	317	12	83	transition	0.76	0.67	0.33	17	20	0.30	0	0	13	11	12	11	0.00	poor_call
029097	1	325	12	93	transversion	1.00	0.58	0.42	31	26	0.29	0	1	56	45	17	17	0.16	poor_call
029097	1	337	12	89	transversion	1.00	0.50	0.50	22	23	0.26	0	0	15	14	39	36	0.00	poor_call
029097	1	342	12	88	transversion	1.00	0.50	0.50	18	18	0.25	0	1	32	28	14	12	0.16	poor_call
029097	1	347	12	80	indel	0.89	0.58	0.42	14	15	0.24	0	0	23	20	11	8	0.00	poor_call
029097	1	359	12	82	transition	0.99	0.58	0.42	20	19	0.21	0	1	40	35	13	12	0.16	poor_call
028295	1	435	13	86	indel	0.94	0.62	0.31	30	30	0.35	0	0	56	46	15	12	0.00	poor_call
027494	1	111	7	62	indel	0.92	0.57	0.43	12	16	0.12	0	0	12	9	27	20	0.00	poor_call
027494	1	672	7	80	indel	0.75	0.71	0.29	15	14	0.30	0	1	26	16	24	19	0.00	poor_call
031515	1	212	5	100	transversion	0.62	0.60	0.40	36	38	0.25	0	2	44	33	17	17	0.45	poor_call
031515	1	290	5	100	transition	0.99	0.80	0.20	47	49	0.34	0	1	56	41	56	56	0.50	good_call
031515	1	347	5	100	transition	0.95	0.80	0.20	49	48	0.40	0	1	46	46	48	48	0.40	good_call
031515	2	79	5	66	transversion	1.00	0.40	0.40	14	12	0.09	0	1	27	27	29	29	0.50	poor_call
031515	2	92	5	52	transversion	0.69	0.60	0.40	9	9	0.11	0	1	16	10	23	23	0.50	poor_call
031515	2	132	6	82	transition	0.54	0.33	0.33	15	18	0.16	0	2	15	15	23	20	0.20	poor_call
031515	2	202	7	100	indel	1.00	0.71	0.29	51	46	0.24	0	2	51	48	56	52	0.30	poor_call
031515	2	202	7	67	indel	0.77	0.86	0.14	51	46	0.24	0	1	56	52	40	40	0.40	poor_call
031515	2	210	7	93	indel	0.92	0.71	0.29	40	40	0.25	0	2	56	44	32	22	0.30	poor_call
031515	2	232	7	93	transversion	1.00	0.71	0.29	33	33	0.27	0	2	40	30	40	38	0.20	poor_call
028297	1	80	15	64	transversion	1.00	0.47	0.40	24	24	0.13	1	2	42	25	47	32	0.17	good_call
028297	1	555	18	62	indel	1.00	0.83	0.17	22	21	0.11	0	0	56	29	19	19	0.00	poor_call
028297	1	583	11	31	transition	0.91	0.82	0.18	17	16	0.06	0	1	56	44	37	37	0.33	good_call
031517	1	56	12	70	transversion	0.79	0.58	0.25	22	24	0.10	0	0	51	36	18	15	0.00	poor_call
031517	1	94	12	80	transversion	0.61	0.58	0.42	30	33	0.16	0	1	56	44	10	8	0.25	poor_call
031517	1	97	12	76	transversion	0.94	0.50	0.50	28	33	0.17	0	1	56	55	9	8	0.25	poor_call
031517	1	451	13	85	indel	1.00	0.62	0.23	28	27	0.22	0	0	46	40	33	23	0.00	poor_call
031371	1	802	4	52	transversion	0.91	0.75	0.25	21	20	0.32	0	1	51	32	43	43	0.00	poor_call
028299	1	84	10	80	transversion	1.00	0.80	0.20	30	30	0.15	1	1	44	32	40	33	0.20	good_call
028299	1	86	10	78	transversion	1.00	0.80	0.20	31	30	0.15	1	1	48	35	42	38	0.20	good_call
028299	1	141	12	98	transition	1.00	0.42	0.33	33	36	0.25	0	1	56	45	8	8	0.00	good_call
028299	1	142	12	86	transversion	1.00	0.58	0.42	33	35	0.25	1	1	56	16	56	45	0.00	good_call
028299	1	417	12	88	transversion	0.72	0.58	0.42	30	33	0.25	0	0	56	52	9	8	0.00	poor_call
031519	1	53	5	65	transversion	0.74	0.40	0.40	19	16	0.06	0	2	21	21	19	17	0.50	poor_call
031519	1	253	6	97	transversion	0.96	0.50	0.50	16	16	0.29	0	3	12	12	16	15	0.50	poor_call
031519	1	270	6	73	transversion	0.71	0.50	0.50	12	12	0.31	0	3	16	15	12	11	0.58	poor_call
031519	1	293	6	80	transversion	0.90	0.50	0.50	15	14	0.34	0	3	15	14	22	14	0.58	poor_call
031519	1	318	6	75	transition	0.54	0.50	0.50	10	11	0.36	0	3	11	11	16	11	0.58	poor_call
031519	2	246	7	90	transversion	0.99	0.57	0.43	30	39	0.31	0	2	14	12	20	18	0.12	poor_call
031519	2	260	7	93	transversion	0.56	0.57	0.43	36	39	0.33	0	3	26	25	12	11	0.58	poor_call
031519	2	308	7	95	transition	0.93	0.57	0.43	18	27	0.39	0	2	11	10	19	16	0.62	poor_call
030571	1	58	7	98	indel	0.66	0.71	0.29	14	12	0.12	0	1	15	12	18	18	0.50	poor_call
030571	1	139	7	92	transversion	0.77	0.57	0.43	12	13	0.30	0	3	13	12	14	13	0.40	poor_call
030571	1	151	7	86	transition	0.89	0.57	0.43	12	12	0.32	0	2	13	12	14	14	0.25	poor_call
030571	1	158	7	90	transversion	0.57	0.57	0.43	14	13	0.34	0	3	15	14	12	11	0.37	poor_call
030571	1	159	7	83	transition	0.57	0.57	0.43	14	13	0.34	0	3	15	14	12	11	0.37	poor_call
030571	1	217	7	88	transition	0.57	0.57	0.43	12	12	0.46	0	3	13	13	13	11	0.27	poor_call
030571	1	268	7	95	transition	0.51	0.57	0.43	12	12	0.43	0	3	11	11	11	11	0.40	poor_call
030571	2	71	7	84	indel	0.72	0.57	0.43	18	20	0.15	0	3	33	18	12	11	0.30	poor_call
030571	2	137	7	92	transversion	0.90	0.57	0.43	13	16	0.29	0	3	18	14	17	14	0.43	poor_call
030571	2	269	6	84	transversion	0.62	0.67	0.33	13	12	0.43	0	1	13	11	18	18	0.40	poor_call
031375	1	107	12	95	transversion	0.95	0.50	0.50	10	11	0.12	0	0	11	8	12	11	0.00	poor_call
031375	1	108	12	88	indel	0.75	0.33	0.33	10	11	0.12	0	1	10	9	12	8	0.40	poor_call
031375	1	133	12	84	transition	0.82	0.50	0.42	10	14	0.15	0	1	10	8	9	8	0.40	poor_call
031375	1	134	12	87	transition	0.80	0.67	0.33	11	14	0.15	0	1	12	9	15	12	0.40	poor_call
031375	1	135	12	72	transition	0.76	0.67	0.33	11	14	0.15	0	1	17	10	15	11	0.40	poor_call
031375	1	325	12	94	transversion	1.00	0.67	0.33	42	40	0.37	2	2	56	49	56	44	0.00	good_call
031375	1	710	12	85	indel	0.50	0.67	0.33	26	27	0.20	0	0	51	37	13	9	0.00	poor_call
031375	1	738	10	91	transversion	0.66	0.60	0.40	14	18	0.16	0	1	21	12	8	8	0.40	poor_call
031375	1	740	10	88	transversion	0.96	0.50	0.40	13	18	0.16	0	2	9	7	32	15	0.05	poor_call
031375	1	741	10	75	transition	0.51	0.60	0.40	13	18	0.16	0	1	39	14	10	9	0.10	poor_call
030573	1	27	11	54	indel	0.86	0.73	0.27	15	15	0.05	0	0	25	15	18	15	0.00	poor_call
030573	1	85	11	60	transversion	0.91	0.55	0.45	18	20	0.16	0	0	8	7	48	36	0.00	poor_call
030573	1	427	10	74	transversion	0.86	0.50	0.50	12	16	0.20	0	0	10	8	27	20	0.00	poor_call
031377	1	108	12	58	transversion	0.66	0.58	0.42	26	26	0.12	0	0	56	47	10	8	0.00	poor_call
031377	1	146	13	75	transversion	0.83	0.54	0.46	28	31	0.16	0	0	56	45	8	7	0.00	poor_call
031377	1	149	13	70	transversion	0.96	0.54	0.46	29	33	0.16	0	0	56	45	10	8	0.00	poor_call
031377	1	375	13	82	transversion	0.83	0.54	0.46	30	35	0.40	0	0	51	47	8	7	0.00	poor_call
030575	1	75	10	80	transversion	0.57	0.60	0.20	11	12	0.11	0	0	9	6	19	19	0.00	poor_call
030575	1	82	10	66	indel	0.81	0.40	0.30	10	13	0.13	0	1	9	8	11	10	0.17	poor_call
030575	1	117	10	84	transversion	0.54	0.60	0.40	17	21	0.18	0	3	24	13	11	9	0.06	poor_call
030575	1	118	10	81	transversion	0.95	0.50	0.40	16	21	0.18	0	0	9	8	25	19	0.00	poor_call
030575	1	551	10	77	transversion	0.99	0.60	0.40	10	13	0.16	0	0	15	9	21	14	0.00	poor_call
030575	1	601	10	72	transversion	1.00	0.50	0.50	12	11	0.08	1	1	21	15	25	13	0.00	poor_call
030577	1	292	6	80	transversion	0.81	0.50	0.50	14	14	0.32	0	1	23	13	13	13	0.33	poor_call
030577	1	319	7	92	transversion	0.99	0.57	0.43	12	13	0.35	0	0	18	13	22	16	0.00	poor_call
030577	1	396	7	77	indel	0.56	0.57	0.43	13	13	0.43	1	2	17	12	11	10	0.17	poor_call
030577	1	483	7	88	transversion	0.87	0.57	0.43	14	13	0.47	0	1	15	12	20	14	0.33	poor_call
030577	1	501	6	80	transition	0.76	0.67	0.33	16	15	0.45	0	1	15	12	24	20	0.17	poor_call
030577	1	547	6	62	transition	0.62	0.50	0.50	11	13	0.40	1	2	12	12	15	11	0.08	poor_call
030579	1	67	11	98	transversion	0.94	0.64	0.36	14	16	0.10	0	1	26	13	16	12	0.71	poor_call
030579	1	68	11	99	transversion	0.94	0.64	0.36	15	16	0.10	0	1	31	12	19	12	0.71	poor_call
030579	1	108	12	99	transversion	0.87	0.67	0.33	12	15	0.16	0	1	40	13	19	12	0.71	poor_call
030579	1	109	12	99	transversion	0.93	0.42	0.42	12	14	0.17	0	0	15	9	40	18	0.00	poor_call
030579	1	110	12	93	transversion	0.66	0.67	0.33	12	14	0.17	0	1	40	13	17	11	0.71	poor_call
030579	1	111	12	99	transition	0.95	0.50	0.50	12	14	0.17	0	1	40	18	11	8	0.71	poor_call
030579	1	112	12	89	transversion	0.98	0.50	0.50	13	14	0.17	0	1	40	17	12	8	0.71	poor_call
030579	1	116	12	93	indel	0.63	0.67	0.33	15	16	0.18	0	1	40	18	12	10	0.71	poor_call
030579	1	134	12	97	transition	1.00	0.75	0.25	27	26	0.20	1	2	40	29	32	26	0.46	good_call
030579	1	272	12	98	transition	1.00	0.75	0.25	41	39	0.41	1	2	56	45	51	45	0.46	good_call
030579	1	466	12	98	transition	1.00	0.67	0.33	34	34	0.29	2	2	51	40	30	28	0.46	good_call
030579	1	469	12	98	indel	1.00	0.67	0.33	34	35	0.29	2	2	44	36	32	27	0.46	good_call
030579	1	511	12	100	transition	0.96	0.50	0.50	18	23	0.22	0	1	56	26	8	8	0.00	poor_call
030579	1	551	12	100	transition	0.62	0.50	0.50	13	15	0.16	0	0	12	6	42	20	0.00	poor_call
028441	1	202	13	100	transversion	1.00	0.85	0.15	47	46	0.35	1	1	56	47	56	46	0.00	good_call
028441	1	383	13	100	transition	1.00	0.62	0.38	45	46	0.34	2	2	51	43	51	47	0.00	good_call
028441	1	418	13	100	transition	1.00	0.69	0.31	48	48	0.28	2	2	56	48	56	46	0.00	good_call
028441	1	433	13	45	transversion	0.95	0.54	0.46	31	37	0.25	0	0	56	56	9	8	0.00	poor_call
028441	1	436	13	43	transversion	0.86	0.54	0.46	32	37	0.25	0	0	56	56	8	8	0.00	poor_call
028441	1	476	13	72	transversion	0.65	0.62	0.31	29	31	0.18	0	0	56	43	13	11	0.00	poor_call
028441	1	520	11	90	indel	0.82	0.73	0.27	34	34	0.10	0	0	56	48	23	14	0.00	poor_call
029245	1	74	11	92	transition	0.56	0.55	0.45	13	14	0.10	0	1	14	12	9	7	0.39	poor_call
029245	1	106	12	73	transition	0.82	0.50	0.50	10	10	0.14	0	0	8	7	13	11	0.00	poor_call
029245	1	144	12	97	transition	0.95	0.50	0.50	11	14	0.19	0	1	25	19	9	8	0.39	poor_call
029245	1	243	12	100	transition	0.97	0.75	0.25	36	37	0.31	0	0	56	39	22	19	0.00	poor_call
029245	1	277	12	100	transversion	1.00	0.58	0.42	38	38	0.36	0	0	56	54	24	22	0.00	poor_call
029245	1	279	12	100	transversion	1.00	0.58	0.42	38	37	0.36	0	0	56	54	27	24	0.00	poor_call
029245	1	281	12	90	transversion	1.00	0.58	0.42	37	37	0.36	0	0	51	43	23	21	0.00	poor_call
029245	1	568	12	100	transition	0.69	0.75	0.25	26	28	0.27	0	1	45	29	18	15	0.39	poor_call
029245	1	585	12	100	transition	1.00	0.67	0.33	30	31	0.24	0	1	39	30	21	20	0.39	poor_call
029245	1	592	12	100	transition	1.00	0.50	0.50	33	30	0.24	0	0	30	24	45	41	0.00	poor_call
029245	1	599	12	100	transversion	1.00	0.58	0.42	28	29	0.23	0	1	40	35	21	14	0.39	poor_call
029245	1	602	12	100	transversion	1.00	0.50	0.50	28	27	0.22	0	1	40	40	19	13	0.39	poor_call
029245	1	607	12	90	transition	1.00	0.50	0.50	24	23	0.22	0	0	25	21	39	39	0.00	poor_call
029245	1	610	12	100	transition	1.00	0.58	0.42	21	22	0.21	0	1	17	13	24	21	0.39	poor_call
029245	1	625	12	98	transition	0.70	0.58	0.33	14	17	0.19	0	0	18	11	12	10	0.00	poor_call
029245	1	628	12	96	transition	0.88	0.58	0.42	14	19	0.19	0	0	16	12	11	9	0.00	poor_call
029245	1	647	12	92	transition	1.00	0.58	0.42	14	16	0.16	0	1	33	9	27	19	0.39	poor_call
029245	1	674	12	97	transition	0.99	0.58	0.42	16	16	0.13	1	1	37	24	27	12	0.00	poor_call
028443	1	59	13	90	indel	1.00	0.62	0.31	34	32	0.11	0	0	56	47	18	16	0.00	poor_call
028443	1	64	13	65	indel	1.00	0.54	0.38	32	32	0.12	0	0	40	38	24	18	0.00	poor_call
028443	1	74	13	100	indel	0.66	0.69	0.31	30	31	0.14	0	0	56	39	11	10	0.00	poor_call
028443	1	81	13	88	indel	0.80	0.62	0.38	33	34	0.15	0	0	56	47	9	8	0.00	poor_call
028443	1	144	13	100	transversion	0.87	0.54	0.46	36	41	0.27	0	0	56	56	8	8	0.00	poor_call
028443	1	381	13	88	transition	0.55	0.62	0.38	34	38	0.28	0	0	56	48	9	8	0.00	poor_call
028443	1	382	13	92	transversion	0.55	0.62	0.38	34	38	0.27	0	0	56	48	9	8	0.00	poor_call
028443	1	384	13	100	transversion	0.96	0.54	0.46	34	37	0.27	0	0	56	56	9	8	0.00	poor_call
027642	1	22	12	95	indel	0.99	0.58	0.42	31	31	0.06	0	0	56	54	12	11	0.00	poor_call
027642	1	36	13	80	indel	1.00	0.77	0.23	35	34	0.09	0	0	56	39	26	25	0.00	poor_call
027642	1	75	13	95	transition	0.50	0.62	0.38	33	35	0.19	0	0	56	48	10	8	0.00	poor_call
027642	1	79	13	82	transversion	0.55	0.62	0.38	32	34	0.20	0	0	56	48	10	8	0.00	poor_call
027642	1	117	13	100	transversion	0.61	0.62	0.38	35	38	0.30	0	0	56	47	9	8	0.00	poor_call
027642	1	118	13	90	transversion	0.67	0.62	0.38	35	37	0.30	0	0	56	47	9	9	0.00	poor_call
027642	1	229	13	100	transversion	1.00	0.62	0.38	37	42	0.42	1	1	20	16	17	15	0.00	poor_call
027642	1	251	13	100	transversion	1.00	0.54	0.46	34	38	0.36	0	0	56	54	12	11	0.00	poor_call
027642	1	254	13	90	transition	0.92	0.62	0.38	34	38	0.36	0	0	51	42	11	10	0.00	poor_call
027642	1	285	13	88	transversion	1.00	0.54	0.46	24	28	0.28	0	0	22	21	15	14	0.00	poor_call
027642	1	290	13	67	transition	0.54	0.54	0.38	26	27	0.27	0	0	56	50	10	8	0.00	poor_call
027642	1	334	11	78	transition	0.88	0.64	0.36	22	28	0.15	0	0	24	22	13	12	0.00	poor_call
028445	1	338	10	100	transition	0.68	0.80	0.20	27	28	0.29	0	0	56	42	24	22	0.00	poor_call
028445	1	392	11	96	transition	1.00	0.64	0.18	27	28	0.33	0	2	56	36	42	42	0.49	good_call
028445	1	431	12	98	transversion	1.00	0.67	0.33	31	30	0.37	1	2	56	33	56	32	0.49	good_call
028445	1	445	12	99	transversion	1.00	0.58	0.42	27	29	0.38	2	3	42	24	43	27	0.43	good_call
028445	1	448	12	98	transition	1.00	0.75	0.25	29	28	0.38	1	2	56	31	56	38	0.49	good_call
028445	1	452	12	97	transition	1.00	0.75	0.25	30	28	0.39	1	2	56	29	56	40	0.49	good_call
028445	1	480	12	100	transition	1.00	0.75	0.25	31	31	0.41	1	2	56	32	43	33	0.49	good_call
028445	1	516	12	100	indel	1.00	0.75	0.17	24	26	0.44	0	1	42	21	38	38	0.51	good_call
028445	1	517	12	97	indel	1.00	0.67	0.17	23	27	0.44	0	1	42	23	38	38	0.51	good_call
028445	1	537	11	100	transversion	0.96	0.82	0.18	31	32	0.46	1	1	40	26	31	28	0.30	poor_call
028445	1	540	11	100	transition	1.00	0.55	0.36	25	30	0.46	0	2	40	31	19	16	0.49	good_call
028445	1	544	11	98	transversion	1.00	0.64	0.36	23	26	0.46	0	0	34	26	27	18	0.00	poor_call
028445	1	552	11	98	transversion	0.71	0.82	0.18	25	24	0.47	0	2	48	29	27	23	0.49	good_call
028445	1	556	11	98	transition	0.83	0.64	0.36	25	25	0.47	0	0	42	36	22	12	0.00	poor_call
028445	1	575	11	100	transition	1.00	0.82	0.18	31	29	0.49	0	2	56	33	42	36	0.49	good_call
028445	1	579	11	98	transition	0.95	0.82	0.18	30	30	0.49	1	1	51	37	42	28	0.30	good_call
028445	1	581	11	100	transversion	0.94	0.73	0.27	29	31	0.49	0	0	48	36	22	18	0.00	poor_call
028445	1	589	11	97	transition	1.00	0.64	0.36	31	30	0.50	1	3	42	32	47	33	0.43	good_call
028445	1	598	11	98	transversion	0.57	0.64	0.36	27	29	0.49	0	0	44	38	13	10	0.00	good_call
028445	1	599	11	99	transition	1.00	0.82	0.18	27	29	0.49	0	2	44	24	42	38	0.49	poor_call
028445	1	620	11	96	transition	0.95	0.64	0.18	27	29	0.47	0	2	44	32	29	26	0.49	good_call
028445	1	621	11	100	transition	1.00	0.82	0.18	27	29	0.47	0	2	47	26	35	34	0.49	good_call
028445	1	626	11	93	transversion	0.97	0.91	0.09	30	30	0.47	0	0	46	34	56	56	0.00	good_call
028445	1	642	11	100	transition	1.00	0.82	0.18	31	33	0.45	0	2	42	28	56	54	0.49	good_call
028445	1	646	11	94	indel	1.00	0.82	0.18	35	33	0.45	0	2	56	36	47	47	0.49	poor_call
028445	1	674	11	98	indel	1.00	0.45	0.45	31	32	0.43	1	3	53	33	50	40	0.43	good_call
028445	1	675	11	93	indel	1.00	0.64	0.36	32	32	0.43	1	1	50	29	53	39	0.04	good_call
028445	1	679	11	69	transversion	1.00	0.64	0.36	31	31	0.42	0	0	56	56	25	18	0.00	poor_call
028445	1	691	10	96	transition	0.70	0.90	0.10	29	29	0.41	0	1	56	32	44	44	0.30	good_call
028445	1	692	10	98	transition	1.00	0.70	0.30	29	29	0.41	0	2	44	29	56	50	0.49	good_call
028445	1	710	10	94	indel	0.99	0.90	0.10	30	29	0.40	0	1	56	36	56	56	0.30	good_call
028445	1	712	10	99	indel	1.00	0.70	0.20	29	29	0.39	0	2	56	31	42	40	0.49	good_call
028445	1	713	10	98	indel	0.98	0.90	0.10	28	29	0.39	0	1	56	33	53	53	0.30	good_call
028445	1	715	10	90	indel	0.96	0.90	0.10	28	30	0.39	0	1	45	29	50	50	0.30	good_call
028445	1	716	10	96	indel	1.00	0.60	0.20	28	30	0.39	0	2	42	28	42	41	0.49	good_call
028445	1	717	10	90	indel	1.00	0.60	0.30	28	30	0.39	0	2	42	28	42	29	0.49	good_call
028445	1	718	10	93	indel	0.96	0.90	0.10	29	30	0.39	0	1	56	33	50	50	0.30	good_call
028445	1	721	10	88	transversion	0.82	0.90	0.10	30	30	0.39	0	1	56	37	47	47	0.30	good_call
028445	1	723	10	91	transition	1.00	0.80	0.20	32	30	0.38	0	2	56	36	50	50	0.49	good_call
028445	1	735	10	98	transition	1.00	0.60	0.40	30	30	0.37	0	3	56	35	44	35	0.43	good_call
028445	1	747	10	99	indel	1.00	0.60	0.40	31	31	0.36	1	1	56	37	51	36	0.04	good_call
028445	1	749	10	98	transversion	0.95	0.70	0.20	32	31	0.36	0	0	56	43	14	14	0.00	good_call
028445	1	825	10	96	transversion	0.97	0.90	0.10	32	32	0.30	0	1	56	38	56	56	0.30	good_call
028445	1	837	7	97	transversion	0.99	0.86	0.14	28	28	0.29	0	1	56	53	56	56	0.30	good_call
028445	1	848	7	95	indel	1.00	0.57	0.43	34	34	0.28	0	3	56	54	56	53	0.01	good_call
028445	1	889	7	100	transversion	0.96	0.86	0.14	50	50	0.24	0	1	51	48	51	51	0.30	good_call
028445	1	912	7	100	transversion	1.00	0.57	0.43	53	51	0.22	0	2	56	49	56	56	0.49	good_call
029249	1	78	7	92	transition	0.63	0.57	0.43	11	11	0.11	0	3	11	10	12	12	0.36	poor_call
029249	1	92	7	95	transversion	0.51	0.57	0.43	11	12	0.13	0	2	11	10	11	11	0.24	poor_call
029249	1	112	7	88	transition	0.80	0.57	0.43	13	15	0.16	0	2	12	10	14	12	0.46	poor_call
029249	1	124	7	100	transversion	0.99	0.57	0.43	17	17	0.17	0	2	13	12	23	20	0.35	poor_call
029249	1	135	7	95	transversion	0.76	0.57	0.43	15	14	0.19	0	2	11	10	13	12	0.43	poor_call
029249	1	144	7	100	transversion	0.57	0.57	0.43	15	14	0.20	0	2	14	12	12	11	0.46	poor_call
029249	1	151	7	90	transversion	0.95	0.57	0.43	14	13	0.21	0	2	12	11	18	14	0.26	poor_call
029249	1	154	7	92	indel	0.87	0.57	0.43	13	13	0.22	0	2	14	12	14	12	0.35	poor_call
029249	1	212	7	98	transition	0.85	0.57	0.43	13	14	0.30	0	2	10	10	16	13	0.43	poor_call
029249	1	244	7	80	transition	0.62	0.57	0.43	15	14	0.34	0	3	15	14	12	12	0.36	poor_call
029249	1	303	7	98	indel	0.89	0.57	0.43	12	14	0.43	0	3	12	11	15	13	0.31	poor_call
029249	1	306	7	90	indel	0.65	0.43	0.43	16	14	0.43	0	2	11	10	18	16	0.35	poor_call
029249	1	354	7	78	transversion	0.68	0.57	0.43	11	12	0.50	0	2	9	9	15	12	0.39	poor_call
029249	1	361	7	92	transversion	0.87	0.57	0.43	10	11	0.49	0	2	11	9	26	16	0.43	poor_call
029249	1	362	7	92	transversion	0.87	0.71	0.29	10	11	0.49	0	1	9	9	22	22	0.47	poor_call
029249	1	370	7	88	indel	0.61	0.57	0.43	12	11	0.48	0	3	15	12	12	11	0.36	poor_call
029249	1	388	7	98	indel	0.75	0.57	0.43	11	11	0.45	0	2	9	8	13	13	0.46	poor_call
029249	1	405	7	84	transition	0.68	0.57	0.43	10	11	0.43	0	2	12	11	13	12	0.38	poor_call
029249	1	417	7	96	transition	0.73	0.57	0.43	13	12	0.41	0	2	13	12	13	12	0.43	poor_call
029249	1	439	7	95	transversion	0.57	0.57	0.43	13	12	0.38	0	3	14	12	12	11	0.35	poor_call
029249	1	444	7	82	transversion	0.62	0.57	0.43	12	12	0.37	0	3	21	15	14	12	0.31	poor_call
029249	1	453	7	98	transversion	0.58	0.57	0.43	14	14	0.36	0	2	9	9	13	11	0.39	poor_call
029249	1	462	7	100	transversion	1.00	0.71	0.29	20	17	0.35	0	1	12	11	33	33	0.47	poor_call
029249	1	498	7	90	transversion	0.69	0.57	0.43	14	13	0.30	0	2	8	8	22	20	0.43	poor_call
029249	1	518	7	90	transition	0.90	0.57	0.43	10	11	0.27	0	2	11	10	17	14	0.35	poor_call
029249	1	531	7	95	transition	0.91	0.57	0.43	14	12	0.25	0	2	14	12	15	14	0.43	poor_call
029249	2	38	7	83	indel	0.83	0.71	0.29	17	15	0.05	0	2	15	11	24	20	0.33	poor_call
029249	2	250	7	70	transversion	0.63	0.57	0.43	12	19	0.36	0	2	11	11	13	12	0.46	poor_call
029249	2	251	7	80	transversion	0.51	0.57	0.43	12	17	0.36	0	3	13	12	11	11	0.31	poor_call
029249	2	256	7	95	transversion	0.68	0.57	0.43	12	12	0.37	0	3	15	13	13	12	0.33	poor_call
029249	2	289	7	88	transversion	0.57	0.57	0.43	11	11	0.42	0	3	15	13	12	11	0.32	poor_call
029249	2	345	7	100	transversion	0.80	0.57	0.43	21	19	0.50	0	2	11	11	14	12	0.46	poor_call
029249	2	348	7	90	transversion	0.51	0.57	0.43	12	19	0.50	0	3	13	12	11	11	0.37	poor_call
029249	2	364	7	88	transversion	0.51	0.57	0.43	12	12	0.48	0	2	11	11	11	11	0.38	poor_call
029249	2	502	7	88	indel	0.62	0.57	0.43	11	10	0.28	0	3	16	13	12	11	0.33	poor_call
029249	2	583	7	100	transversion	0.78	0.57	0.43	12	12	0.16	0	2	10	8	17	16	0.35	poor_call
027646	3	285	7	75	indel	0.67	0.57	0.43	18	18	0.32	0	3	17	12	12	11	0.38	poor_call
027646	3	342	8	76	transversion	0.51	0.50	0.25	12	11	0.38	0	2	18	16	11	11	0.43	poor_call
027646	3	379	7	94	transversion	0.75	0.43	0.43	16	16	0.42	0	2	14	12	14	13	0.43	poor_call
027646	3	381	7	78	transversion	0.83	0.57	0.43	12	12	0.43	0	2	11	10	14	14	0.43	poor_call
027646	3	453	7	73	transversion	0.63	0.57	0.43	11	12	0.49	0	2	14	10	14	12	0.21	poor_call
027646	3	485	7	87	transversion	0.81	0.71	0.29	11	11	0.46	0	1	9	8	24	24	0.36	poor_call
027646	3	490	7	80	transversion	0.97	0.57	0.43	13	13	0.45	0	2	16	10	17	16	0.11	poor_call
027646	1	344	4	80	transversion	0.61	0.50	0.50	14	13	0.38	0	2	0	0	16	0	0.32	poor_call
027646	4	76	6	38	transversion	0.71	0.83	0.17	17	17	0.08	0	1	42	30	40	40	0.36	poor_call
027646	4	181	9	56	transversion	0.62	0.56	0.33	15	15	0.19	1	2	35	20	15	12	0.29	poor_call
027646	4	394	6	42	transition	0.99	0.50	0.33	10	10	0.41	0	1	18	16	28	28	0.50	poor_call
027646	4	439	6	50	transition	0.73	0.83	0.17	15	16	0.45	0	1	47	22	40	40	0.29	poor_call
027646	4	472	6	47	transversion	0.99	0.50	0.50	14	15	0.49	0	2	24	17	27	20	0.39	poor_call
027646	4	592	6	50	transversion	0.99	0.83	0.17	16	15	0.39	0	1	37	22	56	56	0.29	poor_call
031521	1	23	10	97	transversion	1.00	0.60	0.40	11	12	0.05	0	3	18	12	18	15	0.04	poor_call
031521	1	122	13	100	transition	1.00	0.62	0.38	30	31	0.25	0	0	45	40	21	15	0.00	poor_call
031521	1	124	13	100	transition	0.95	0.62	0.38	29	31	0.26	0	0	45	40	12	10	0.00	poor_call
031521	1	125	13	100	transition	0.99	0.54	0.46	29	31	0.26	0	0	51	47	11	10	0.00	poor_call
031521	1	129	13	92	transversion	0.92	0.62	0.38	30	32	0.27	0	0	51	41	10	10	0.00	poor_call
031521	1	130	13	90	transversion	1.00	0.54	0.46	31	32	0.27	0	0	51	50	16	13	0.00	poor_call
031521	1	145	13	98	transversion	0.96	0.54	0.46	31	33	0.30	0	0	56	55	14	8	0.00	poor_call
031521	1	180	13	98	transversion	0.59	0.69	0.31	31	34	0.37	0	0	56	38	14	11	0.00	poor_call
031521	1	216	13	100	transition	0.98	0.69	0.31	23	29	0.45	0	0	21	12	17	14	0.00	poor_call
031521	1	229	13	98	transversion	1.00	0.54	0.46	33	32	0.48	0	0	56	49	26	23	0.00	poor_call
031521	1	233	13	100	transversion	0.96	0.77	0.23	32	32	0.48	0	0	45	32	22	19	0.00	poor_call
031521	1	238	13	95	transversion	1.00	0.54	0.46	30	32	0.49	0	0	45	45	15	11	0.00	poor_call
031521	1	248	13	100	transition	0.97	0.62	0.38	30	29	0.48	0	0	51	43	13	11	0.00	poor_call
031521	1	275	13	100	transversion	0.94	0.69	0.31	31	29	0.43	0	0	51	35	16	14	0.00	poor_call
031521	1	290	13	100	transition	1.00	0.62	0.38	26	27	0.40	0	0	40	36	13	13	0.00	poor_call
031521	1	305	13	100	transversion	1.00	0.62	0.38	25	22	0.37	0	0	40	33	17	15	0.00	poor_call
031521	1	312	13	100	transversion	0.56	0.62	0.38	16	22	0.35	0	0	17	13	9	8	0.00	poor_call
031521	1	314	13	99	transition	0.95	0.69	0.31	18	21	0.35	0	0	31	22	15	14	0.00	poor_call
031521	1	325	13	100	transition	0.94	0.69	0.31	23	20	0.32	0	0	40	32	14	14	0.00	poor_call
031521	1	326	13	100	transversion	1.00	0.54	0.46	21	20	0.32	0	0	34	32	14	13	0.00	poor_call
031521	1	331	13	95	transversion	0.89	0.69	0.31	15	19	0.31	0	0	15	10	19	13	0.00	poor_call
031521	1	333	13	100	transversion	0.89	0.54	0.46	14	19	0.31	0	0	29	25	9	8	0.00	poor_call
031521	1	335	13	100	transversion	0.98	0.54	0.46	14	19	0.30	1	1	20	14	10	9	0.00	poor_call
031521	1	356	13	100	transversion	1.00	0.54	0.46	26	25	0.26	0	0	34	34	25	22	0.00	poor_call
031521	1	363	13	100	transversion	1.00	0.54	0.46	21	20	0.25	0	0	27	27	10	10	0.00	poor_call
031521	1	365	13	100	transversion	1.00	0.54	0.46	19	19	0.24	0	0	22	20	17	14	0.00	poor_call
031521	1	385	12	100	transversion	1.00	0.58	0.42	17	17	0.20	0	1	22	17	19	16	0.13	poor_call
031521	1	389	12	99	transversion	0.98	0.75	0.25	18	17	0.19	0	1	27	21	22	20	0.13	poor_call
031521	1	404	12	100	transversion	1.00	0.50	0.42	13	16	0.16	0	1	16	12	11	10	0.13	poor_call
031521	1	415	12	99	transition	0.71	0.67	0.33	14	13	0.14	0	1	11	7	11	11	0.13	poor_call
028449	1	85	9	45	indel	0.68	0.78	0.22	26	25	0.14	0	0	44	42	22	20	0.00	poor_call
028449	1	474	13	70	transversion	0.75	0.54	0.46	19	23	0.23	0	0	50	31	8	7	0.00	poor_call
028449	1	559	12	77	indel	0.99	0.58	0.42	23	21	0.10	0	0	56	40	13	10	0.00	poor_call
027648	1	140	12	65	transversion	0.85	0.50	0.50	26	30	0.30	0	0	8	7	42	32	0.00	poor_call
027648	1	141	12	87	transversion	0.81	0.50	0.50	25	30	0.30	0	0	8	7	42	32	0.00	poor_call
027648	1	188	12	100	transition	1.00	0.67	0.33	39	38	0.40	0	0	51	44	28	26	0.00	poor_call
027648	1	191	12	90	transition	1.00	0.67	0.33	36	38	0.41	0	0	45	43	23	22	0.00	poor_call
027648	1	412	11	80	indel	0.82	0.91	0.09	29	28	0.13	0	1	44	27	43	43	0.17	good_call
027648	1	413	9	75	indel	0.84	0.89	0.11	27	27	0.12	0	1	44	30	43	43	0.17	good_call
031523	1	32	12	75	indel	1.00	0.83	0.17	29	28	0.06	0	1	56	30	32	31	0.00	poor_call
031523	1	112	13	74	transversion	0.96	0.46	0.46	21	26	0.21	0	0	40	33	9	8	0.00	poor_call
030721	1	109	13	98	transition	1.00	0.54	0.46	10	14	0.15	0	0	13	9	12	11	0.00	poor_call
030721	1	148	13	100	transversion	0.77	0.62	0.38	16	20	0.21	0	0	40	19	10	9	0.00	poor_call
030721	1	149	13	100	transversion	0.82	0.54	0.38	15	19	0.21	0	0	32	16	11	9	0.00	poor_call
030721	1	151	13	100	transition	0.68	0.62	0.38	14	19	0.21	0	0	17	11	11	9	0.00	poor_call
030721	1	168	13	100	transversion	0.85	0.69	0.31	23	23	0.23	0	0	48	33	19	12	0.00	poor_call
030721	1	201	13	100	transversion	0.62	0.77	0.23	26	25	0.28	0	0	56	31	18	15	0.00	poor_call
030721	1	205	13	100	transversion	0.99	0.77	0.23	26	26	0.28	0	0	56	29	27	22	0.00	poor_call
030721	1	206	13	95	transversion	0.62	0.77	0.23	26	26	0.29	0	0	45	31	18	15	0.00	poor_call
030721	1	213	13	100	transversion	0.99	0.62	0.23	26	26	0.30	0	0	48	36	26	20	0.00	poor_call
[truncated: 16,390 more rows]
