# Supplementary material for: Application of machine learning in SNP discovery
Source: BMC Bioinformatics. 2006 Jan 6;7:4. doi: 10.1186/1471-2105-7-4 (PMC1955739; doi:10.1186/1471-2105-7-4)
Supplement: Additional File 1 — contains the system and source code along with the training and test data for implementation of the machine learning algorithms in polymorphisms discovery. [file 1471-2105-7-4-S1.gz › ML_DATA/ML_Variables.txt]

good_call,poor_call.

Seq_Depth: continuous
Align_Qual:continuous
Var_type: transition,transversion,indel
PolyB_prob: continuous
Freq_base_first: continuous
Freq_base_second: continuous
Local_Avg_Qual: continuous
Overall_Avg_Qual: continuous
Rel_distance: continuous
Dir_Agreement: continuous
Informative:continuous
First_max_qual: continuous
First_avg_qual: continuous
Second_max_qual: continuous
Second_avg_qual: continuous
Haplotype: continuous
