# Supplementary material for: Application of machine learning in SNP discovery
Source: BMC Bioinformatics. 2006 Jan 6;7:4. doi: 10.1186/1471-2105-7-4 (PMC1955739; doi:10.1186/1471-2105-7-4)
Supplement: Additional File 1 — contains the system and source code along with the training and test data for implementation of the machine learning algorithms in polymorphisms discovery. [file 1471-2105-7-4-S1.gz › ML_DATA/GetTrainValuesAlignQual.pl]

#!/usr/bin/perl-w

# Author : M.Lakshmi Kumar
# USDA

# Read the ace file and access the parameters required
## this program implements c4.5

use strict;
use Class::Struct;
use myDirectory;
use SubRoutines;
use Bio::SeqIO;
use Bio::Assembly::IO;

### Get the directory where the data is stored
my $DirObj = myDirectory->new();
my $MapAceDir = $DirObj->map_ace();
my $MapOutDir = $DirObj->map_out();
my $confirmSNPFile = $DirObj->snp_file();
my $contigFasta = $DirObj->fasta_contig();
my $contigFastaQual = $DirObj->fasta_contig_qual();

open OUT, '>DATA1' or die "cannot open file \n";
open OUT1, '>DATA2' or die "cannot open file \n";

## Create data structures to store SNP, Contig, SNP_details and chromat

### This structure stores the confirmed SNP values.
struct SNP_DETAILS  => {
			SeqID => '$',
			position => '$',
			variation => '$',
			snps => '$',
		       };

## Create a structure for Contig
struct Contig => {
		  number => '$',
		  co_length => '$',
		  no_chromats => '$',
		  SNP => '@',
		  cultivars =>'$',
		 };

struct SNP_Ass => { pad_position => '$',
		    contig_no => '$',
		    polyB => '$',
		    variation => '$',
		  };

## Create a structure for SNP
struct SNP => {
	       number => '$',
	       contig_no => '$',
	       position => '$',
	       variation_type => '$',
	       template_depth => '$',
	       sequence_depth => '$',
	       no_cultivars => '$',
	       probability => '$',
	       freq_A => '$',
	       freq_T => '$',
	       freq_G => '$',
	       freq_C => '$',
	       freq_indel => '$',
	       first_max_qual => '$',
	       second_max_qual => '$',
	       first_avg_qual => '$',
	       second_avg_qual => '$',
	       f_r_discrepancy => '$',
	       chromats => '$',
	       ichromats => '$',
	       repeat => '$',
	       repeat_type => '$',
	      };

struct Chromat => {cultivar => '$',
		   f_base_quality => '$',
		   r_base_quality => '$',
		   f_base => '$',
		   r_base => '$',
		   f_name => '$',
		   r_name => '$',
		   f_position => '$',
		   r_position => '$',
		  };

struct Chromat_Align => {name => '$',
			 qstart => '$',
			 qend => '$',
			 seq => '$',
			 offset => '$',
			};


## This hash is used to know if for this seqid 
## confirmed snp are available.
my %SeqID;

## Open the file and read values;
open SNPFILE,'<',$confirmSNPFile or die "cannot open $confirmSNPFile \n";
my $header = <SNPFILE>;
my @SNP_LINES = <SNPFILE>;
close SNPFILE;

## Record the values in a hash sturcture
my $oldSeqid = 0;
foreach my $snp_line (@SNP_LINES) {
  $snp_line =~ s/\n//;
  my ($seqid,$snp_pos_aftrim,$snp_pos,$variation) = split('\,',$snp_line);
  # Append Zeros if it has less digits
  if (length($seqid) == 3) {
    $seqid = '000'.$seqid;
  }

  if (length($seqid) == 4) {
    $seqid = '00'.$seqid;
  }

  if (length($seqid) == 5) {
    $seqid = '0'.$seqid;
  }

  my ($snp_count,$snp_detail,@SNP_position,@SNP_variation);
  if ($SeqID{$seqid}) {
    $snp_detail = $SeqID{$seqid};
    @SNP_position = @{$snp_detail->position};
    @SNP_variation = @{$snp_detail->variation};
    $snp_count = $snp_detail->snps;
  } else {
    $snp_detail = SNP_DETAILS->new();
    $snp_detail->SeqID($seqid);
    $snp_detail->snps(1);
  }

  my @variations = split('\/',$variation);
  my @var_bases;
  my $flag1 = 0;		### Multiple Insertions

  if (length($variations[0]) > 1) {
    @var_bases = split('',$variations[0]);
    $flag1 = 1;
  }
  # One SNP here
  if ($flag1 == 0) {
    # update manually validated SNP    
    # check update is successful otherwise enter the data into the Insertions.txt
    if ($snp_pos && $variation) {
      push(@SNP_position,$snp_pos);
      $variation = lc($variation);
      $variation =~ s/\///g;
      push(@SNP_variation,$variation);
      $snp_count++;
    }
  }
  # More than One SNP
  if ($flag1 == 1) {
    my $no_snps = @var_bases;
    foreach my $var_base (@var_bases) {
      $snp_count++;
      push(@SNP_position,$snp_pos);
      push(@SNP_variation,"$var_base-");
      $snp_pos ++;
    }
  }
  $snp_detail->position(\@SNP_position);
  $snp_detail->variation(\@SNP_variation);
  $snp_detail->snps($snp_count);
  $SeqID{$seqid} = $snp_detail;
}

my @files = glob "$MapAceDir/*.map.ace.1";

my $seqidcount = 0;

my %SeqID_1;

#foreach my $file ($files[1]) {

#  # Check if the polybayes output file is available
#  # Then complete the query

#  my @parts = split /\//,$file;

#  my $seqid = $parts[-1];
#  $seqid =~ s/\.map\.ace\.1//;
#  $seqid =~ s/\n//;

#  $seqid = '013983';

#  my $polyoutfile = "$MapOutDir/$seqid.map.out";
# 
  
##  if(!$snp_detail) {
##    print $seqid, "\n";
##    $seqidcount++;
##  }

##  $SeqID_1{$seqid} = 1;

##foreach my $seq_id(keys %SeqID) {
##  if(!$SeqID_1{$seq_id}) {
##    print $seq_id,"\n";
##  }
##}
##print $seqidcount,"\n";


#  if(-e $polyoutfile && $snp_detail) {
##    print $seqid,"\n";
#    getValues($seqid,$snp_detail);
#    #    $seqidcount++;
#  }
#}

open DATA, '<','../Feb04/SNP_ML.seqid.data' or die "cannot open data file\n";
my @lines = <DATA>;
close DATA;

foreach my $line (@lines) {
  my @words = split(',',$line);
  $SeqID_1{$words[0]} = 1;
}

foreach my $seq_id (keys %SeqID_1) {
  my $snp_detail = $SeqID{$seq_id};
  getValues($seq_id,$snp_detail);
}

sub getValues {
  my ($seqid,$snp_detail) = @_;

  ## Create a Directory Object
  my $DirObj = myDirectory->new();
  my $MapAceDir = $DirObj->map_ace();
  my $MapOutDir = $DirObj->map_out();
  my $confirmSNPFile = $DirObj->snp_file();
  my $contigFasta = $DirObj->fasta_contig();

  my %Chromats_SecVar;

  ### Each Assembly has one or more contigs
  my @Contigs;

  ## Each contig has one or more SNP
  my @SNPs;

  my $ace_file = "$MapAceDir/$seqid.map.ace.1";  
  open ACE_FILE,'<',$ace_file or die "Cannot open the $ace_file \n";
  my @lines = <ACE_FILE>;
  close ACE_FILE;

  my ($AssemblyId,$Contigs,$Chromats,@Con_length,$No_Cultivars);
  my ($high_qual_len,$No_indels,$clip_left,$clip_right,@base_segments);
  my %cultivars;
  my (@chromat_length,@chromat_left_clip,@chromat_right_clip);
  my $snp_count = 0;
  my %contig_snps;

  my @parts = split('\/',$ace_file);
  $AssemblyId = $parts[-1];
  $AssemblyId =~ s/\.map\.ace\.1//;
  my ($flag1,$flag2,$flag3) = (0,0,0); 

  foreach my $line (@lines) {
    # Read the Number of chromats and Number of contigs from the
    # AS header
    if ($line =~ m/^AS/) {
      my @words = split(' ',$line);
      #    print $line,"\n";
      $Contigs = $words[1];
      $Chromats = $words[2];
    }
    ## Create ContigObjects
    for (my $i=0; $i<$Contigs;$i++) {
      my $newContig = Contig->new();
      $newContig->number($i+1);
      push(@Contigs,$newContig);
    }

    # Read the Contig length, base_segments info from the 
    # CO header and set flag1 
    if ($line =~ m/^CO /) {
      #    print $line,"\n";
      my @words = split(' ',$line);
      my ($contig_no) = ($words[1] =~ m/Contig(\d+)/);
      my $Contig = $Contigs[$contig_no-1];
      $Contig->co_length($words[2]);
      $Contig->no_chromats($words[3]);
      $flag1 = 1;
      $flag3 = 1;
    }

    # This portion is to read the base quality of the consensus sequence
    # Trimming positions in the left and right.

    if ($line =~ m/BQ/) {
      $flag1 = 0;
      $flag2 = 1;
    }

    # Read the individual chromat file and get the number of cultivars
    if ($line =~ m/AF/) {
      $flag2 = 0;
      my @words = split(' ',$line);
      my $cultivar = substr($line,13,7);
      $cultivars{$cultivar}++;
    }
  }

  for (my $i = 1; $i < $Contigs+1; $i++) {
    #  print "Contig $i Length \t $Con_length[$i-1]\n";
    #  print "Contig $i Segments \t $base_segments[$i-1]\n";
    my $contig_id = "$seqid"."_".$i;
    if (!$contig_snps{$i}) {
      $contig_snps{$i} = 0;
    }
  }

  my $count_cults = 0;
  foreach my $key (keys %cultivars) {
    $count_cults++;
    #  print "Cultivar \t $key\n";
  }

  #  print "Number of Cultivars $count_cults  $seqid \n";

  my $polyout_file = "$MapOutDir/$seqid.map.out";
  my %Chromats_SecVar;

  open POLY_FILE,'<',$polyout_file or die "Cannot open the polybayes $polyout_file output file \n";
  my @lines = <POLY_FILE>;
  close POLY_FILE;

  my ($Members,$Native_Members,$Paralog_Members);
  my (@chromats,%Padded_Length,%Aligned_Length,%P_Nat,%D_Nat,%D_Par,%D);
  my $snp_count = 0;

  foreach my $line (@lines) {
    if ($line =~ m/NUMBER_NATIVE_MEMBERS:/) {
      my @words = split(' ',$line);
      $Members = $words[3];
      $Native_Members = $words[5];
      $Paralog_Members = $words[7];
    }
    if ($line =~ m/CLUSTER:/ && $line =~ m/PRIMARY_SEQUENCE:/) {
      my @words = split(' ',$line);
      push(@chromats,$words[7]);
      $Padded_Length{$words[7]} = $words[11];
      $Aligned_Length{$words[7]} = $words[13];
      $P_Nat{$words[7]} = $words[17];
      $D{$words[7]} = $words[19];
      $D_Nat{$words[7]} = $words[21];
      $D_Par{$words[7]} = $words[13];
    }

    if ($line =~ m/SNP_ID:/) {

      ## At Each SNP position look for the Chromat Values
      my @Chromats;
      my @IChromats;		## Informative chromats for the second high freq base

      my $SNP = SNP->new();
      my ($template_depth) = ($line =~ /TEMPLATE_DEPTH: (\d+) TEMPLATE_ALLELES:/);
      $SNP->template_depth($template_depth);

      my ($sequence_depth) = ($line =~ /SEQUENCE_DEPTH: (\d+) SEQUENCE_ALLELES:/);
      $SNP->sequence_depth($sequence_depth);

      my ($snp_var) = ($line =~ /VAR: (.*) P_VAR:/);
      $SNP->variation_type($snp_var);

      my ($snp_pos) = ($line =~ /UNPADDED_POS: (\d+) UNPADDED_LENGTH:/);
      $SNP->position($snp_pos);

      my ($snp_prob) = ($line =~ /P_SNP: (.*) VAR:/);
      $snp_prob = sprintf "%1.2f",$snp_prob;
      $SNP->probability($snp_prob);

      my ($freq_a) = ($line =~ /TEMPLATE_ALLELES: a=(\d+),c=/);
      $SNP->freq_A($freq_a);
      my ($freq_t) = ($line =~ /,t=(\d+),-=/);
      $SNP->freq_T($freq_t);
      my ($freq_g) = ($line =~ /,g=(\d+),t=/);
      $SNP->freq_G($freq_g);
      my ($freq_c) = ($line =~ /,c=(\d+),g=/);
      $SNP->freq_C($freq_c);
      my ($freq_del) = ($line =~ /,-=(\d+) SEQUENCE_DEPTH:/);
      $SNP->freq_indel($freq_del);
      my ($contig_no) = ($line =~ /$seqid-Contig(\d+)-/);
      $SNP->contig_no($contig_no);
      $SNP->number($snp_count+1);
      $snp_count++;
      my %Freq;
      $Freq{'a'} = $freq_a;
      $Freq{'t'} = $freq_t;
      $Freq{'g'} = $freq_g;
      $Freq{'c'} = $freq_c;
      $Freq{'-'} = $freq_del;
      my %Chr_dir;

      #    ### Sort array by value
      my(@sortedByValue) = sort { $Freq{$main::b} <=> $Freq{$main::a} } keys %Freq;

      my $first_var = $sortedByValue[0];
      my $sec_var = $sortedByValue[1];
 
      my @chromat_details = split('TEMPLATE,',$line);
      foreach my $details (@chromat_details) {
	if ($details =~ /CLUSTER/) {
	} else {
	  my @words = split(',',$details);
	  my $dir = $words[-2];
	  my $position = $words[-3];
	  my $base_qual = $words[-4];
	  my $base = $words[-5];
	  my $name = $words[-6];
	  my $cultivar = substr($name,10,7);

	  if ($name =~ /Contig/) {
	    next;
	  }
	  if ($Chr_dir{$cultivar} ) {
	    my $Chr = $Chr_dir{$cultivar};
	    $Chr->cultivar($cultivar);
	    if ($dir == 1) {
	      $Chr->f_base_quality($base_qual);
	      $Chr->f_base($base);
	      $Chr->f_position($position);
	      $Chr->f_name($name);
	    }
	    if ($dir == -1) {
	      $Chr->r_base_quality($base_qual);
	      $Chr->r_base($base);
	      $Chr->r_position($position);
	      $Chr->r_name($name);
	    }
	    $Chr_dir{$cultivar} = $Chr;
	  } else {
	    my $Chr = Chromat->new();
	    $Chr->cultivar($cultivar);
	    if ($dir == 1) {
	      $Chr->f_base_quality($base_qual);
	      $Chr->f_base($base);
	      $Chr->f_position($position);
	      $Chr->f_name($name);
	    }
	    if ($dir == -1) {
	      $Chr->r_base_quality($base_qual);
	      $Chr->r_base($base);
	      $Chr->r_position($position);
	      $Chr->r_name($name);
	    }
	    $Chr_dir{$cultivar} = $Chr;
	  }
	}
      }
      my $Informative = 0;
      my ($firstMaxQual,$secondMaxQual,$sumFirstQual,$sumSecondQual,$countFirst,$countSecond)= (0,0,0,0,0,0);
      foreach my $cultivar (keys %Chr_dir) {
	my $Chr = $Chr_dir{$cultivar};
	push(@Chromats,$Chr);
	if ($Chr->f_base && $Chr->r_base && $Chr->f_base eq $Chr->r_base && $Chr->f_base eq $sec_var) {
	  push(@IChromats,$Chr);
	  $Informative++;
	}
	if ($Chr->f_base && !($Chr->r_base) && $Chr->f_base eq $sec_var) {
	  push(@IChromats,$Chr);
	  $Informative++;
	}
	if ($Chr->r_base && !($Chr->f_base) && $Chr->r_base eq $sec_var) {
	  push(@IChromats,$Chr);
	  $Informative++;
	}

	## Find the max of first var;
	if ($Chr->f_base eq $first_var ) {
	  if ($Chr->f_base_quality > $firstMaxQual) {
	    $firstMaxQual = $Chr->f_base_quality;
	  }
	}
	if ($Chr->r_base eq $first_var) {
	  if ($Chr->r_base_quality > $firstMaxQual) {
	    $firstMaxQual = $Chr->r_base_quality;
	  }
	}
	## Find the max of second var
	if ($Chr->f_base eq $sec_var) {
	  $Chromats_SecVar{$Chr->f_name}++;
	  if ($Chr->f_base_quality > $secondMaxQual) {
	    $secondMaxQual = $Chr->f_base_quality;
	  }
	}
	if ($Chr->r_base eq $sec_var) {
	  $Chromats_SecVar{$Chr->r_name}++;
	  if ($Chr->r_base_quality > $secondMaxQual) {
	    $secondMaxQual = $Chr->r_base_quality;
	  }
	}
	## Find the avg of first var
	if ($Chr->f_base eq $first_var && !($Chr->f_name =~ /Contig/)) {
	  $sumFirstQual += $Chr->f_base_quality;
	  $countFirst++;
	
	}
	if ($Chr->r_base eq $first_var) {
	  $sumFirstQual += $Chr->r_base_quality;
	  $countFirst++;
	}
	## Find the avg of second var
	if ($Chr->f_base eq $sec_var) {
	  $sumSecondQual += $Chr->f_base_quality;
	  $countSecond++;
	}
	if ($Chr->r_base eq $sec_var) {
	  $sumSecondQual += $Chr->r_base_quality;
	  $countSecond++;
	}
      }
      $SNP->first_max_qual($firstMaxQual);
      $SNP->second_max_qual($secondMaxQual);

      my($avgFirstVarQual,$avgSecondVarQual) = (0,0);
      if ($countFirst != 0 && $countSecond != 0 && $sumFirstQual != 0 && $sumSecondQual != 0) {
	$avgFirstVarQual = sprintf "%1.0f",$sumFirstQual/$countFirst;
	$avgSecondVarQual = sprintf"%1.0f",$sumSecondQual/$countSecond;
      }
      $SNP->first_avg_qual($avgFirstVarQual);
      $SNP->second_avg_qual($avgSecondVarQual);
      #      print $Informative,"\tInformative\n";
      $SNP->f_r_discrepancy($Informative);
      $SNP->chromats(\@Chromats);
      $SNP->ichromats(\@IChromats);
      $SNP->repeat('NO');
      $SNP->repeat_type('?');
      push(@SNPs,$SNP);
    }
  }

  my $frame_flag_overall = 1;

  my @snp_pos = @{$snp_detail->position};
  my @snp_var = @{$snp_detail->variation};
  my ($alignqualref,$avglocalref,$avgoverallref) =  getAlignmentQual($seqid,@SNPs);
  @SNPs = getRepeats($seqid,@SNPs);
  my @AlignQual = @{$alignqualref};
  my @AvgLocal = @{$avglocalref};
  my @AvgOverall = @{$avgoverallref};

  for (my $spos = 0; $spos < @snp_pos; $spos++) {
    my $frame_flag = 0;
    for (my $k=0;$k<$snp_count;$k++) {
      my $snpPos = $SNPs[$k]->position;
      my $snpVar = $SNPs[$k]->variation_type;
      $snpVar =~ s/\n//;
      $snpVar =~ s/\s//g;
      my $snp_var_base = lc($snp_var[$spos]);
      $snp_var_base =~ s/\n//;
      $snp_var_base =~ s/\s//g;
      #      print @snp_pos,"\t",$snpPos,"\t",$snp_pos[$spos],"\t",$snp_var_base,"\t",$snpVar,"\n";
      if ($snpPos == $snp_pos[$spos] && ($snp_var_base eq $snpVar || $snp_var_base eq reverse($snpVar))) {
	$frame_flag = 1;
	#	print @snp_pos,"\t",$snpPos,"\t",$snp_pos[$spos],"\t",$snp_var_base,"\t",$snpVar,"\n";
      }
    }
    if ($frame_flag == 0) {
      $frame_flag_overall = 0;
    }
  }

  if ($frame_flag_overall == 1) {
    for (my $i=0;$i<$snp_count;$i++) {
      my @snp_pos = @{$snp_detail->position};
      my @snp_var = @{$snp_detail->variation};

      my $pos_flag = 0;
      foreach my $pos (@snp_pos) {
	if ($SNPs[$i]->position eq $pos) {
	  $pos_flag = 1;
	}
      }
      my $conf_snp;
      if ($pos_flag == 0) {
	$conf_snp = 'poor_call';
      }
      if ($pos_flag == 1) {
	$conf_snp = 'good_call';
      }
      my %Freq;
      #      print "SNP No:",$SNPs[$i]->number;
      my $snp_total = @snp_pos;
      #      print $snp_total,",";
      print OUT1 $seqid,",";
      print OUT $SNPs[$i]->sequence_depth,",";
      print OUT $AlignQual[$i],",";
      print OUT1 $SNPs[$i]->sequence_depth,",";
      print OUT1 $AlignQual[$i],",";

      my $variation = $SNPs[$i]->variation_type;
      my $variation_type;

      if ($variation =~ /-/) {
	$variation_type = 'indel';
      } elsif ($variation eq 'ag' || $variation eq 'ct') {
	$variation_type = 'transition';
      } else {
	$variation_type = 'transversion';
      }

      print OUT $variation_type,",";
      print OUT1 $variation_type,",";

      #  print "Pos:",$SNPs[$i]->position,"\t";
      print OUT $SNPs[$i]->probability,",";
      print OUT1 $SNPs[$i]->probability,",";
      

      $Freq{'a'} = $SNPs[$i]->freq_A;
      $Freq{'t'} = $SNPs[$i]->freq_T;
      $Freq{'g'} = $SNPs[$i]->freq_G;
      $Freq{'c'} = $SNPs[$i]->freq_C;
      $Freq{'indel'} = $SNPs[$i]->freq_indel;

      #    ### Sort array by value
      my(@sortedByValue) = sort { $Freq{$main::b} <=> $Freq{$main::a} } keys %Freq;
      for (my $j = 0;$j<2;$j++) {
	#    print "$sortedByValue[$j]:",$Freq{$sortedByValue[$j]},"\t";
	print OUT sprintf "%1.2f", $Freq{$sortedByValue[$j]}/$SNPs[$i]->sequence_depth;
	print OUT ",";
	print OUT1 sprintf "%1.2f", $Freq{$sortedByValue[$j]}/$SNPs[$i]->sequence_depth;
	print OUT1 ",";
      }

      ### Distance from the ends
      my $contigNo = $SNPs[$i]->contig_no();
      my $contigLen = $Contigs[$contigNo-1]->co_length();
      my $snp_pos = $SNPs[$i]->position();

      print OUT $AvgLocal[$i],',',$AvgOverall[$i],',';
      print OUT1 $AvgLocal[$i],',',$AvgOverall[$i],',';
      my $ratio = $snp_pos/$contigLen;
      if ($ratio > 0.5) {
	$ratio = 1.0-$ratio;
      }
      print OUT sprintf "%1.2f",$ratio;
      print OUT1 sprintf "%1.2f",$ratio;
      #  print "  Discrep:",$SNPs[$i]->f_r_discrepancy,"\tRatioMax ";
      print OUT ",",$SNPs[$i]->f_r_discrepancy,",";
      print OUT1 ",",$SNPs[$i]->f_r_discrepancy,",";
      

      #  print $SNPs[$i]->ratio_max_qual,"\tRatioAvg ",$SNPs[$i]->ratio_avg_qual,"\t";
      print OUT $SNPs[$i]->first_max_qual,",",$SNPs[$i]->first_avg_qual,",";
      print OUT $SNPs[$i]->second_max_qual,",",$SNPs[$i]->second_avg_qual,",";
      print OUT1 $SNPs[$i]->first_max_qual,",",$SNPs[$i]->first_avg_qual,",";
      print OUT1 $SNPs[$i]->second_max_qual,",",$SNPs[$i]->second_avg_qual,",";

      my $hapCounter = 0;

      ## Get the chromats with second variation for this SNP
      my @Chr_snp = @{$SNPs[$i]->ichromats};
      my @SecVarChromats;
      foreach my $chromat (@Chr_snp) {
	push(@SecVarChromats,$chromat->cultivar);
      }

      ## Check for the same chromats the second variation repeats to form a haplotype
      my $snp_counter = 1;
      my $SumHapVariation;
      for (my $k=0;$k<$snp_count;$k++) {
	if ($k != $i) {
	  my $SNP = $SNPs[$k];
	  my @Chr_snp = @{$SNP->ichromats()};
	  my @SecVarChrs;
	  foreach my $chromat (@Chr_snp) {
	    push(@SecVarChrs,$chromat->cultivar);
	  }

	  my $totChromatsSecVar = @SecVarChromats;
	  #      print "\n",$totChromatsSecVar,"\n";
	  my $identCounter;
	  foreach my $cult1 (@SecVarChromats) {
	    foreach my $cult2 (@SecVarChrs) {
	      if ($cult1 eq $cult2) {
		$identCounter++;
	      }
	    }
	  }
	  if ($totChromatsSecVar > 0) {
	    my $identFraction = $identCounter/$totChromatsSecVar;
	    $SumHapVariation += $identFraction;
	    $snp_counter++;
	  }
	}
      }
      my $hapValue = sprintf "%1.2f",$SumHapVariation/$snp_counter;

      # print "HapCounter:$hapCounter \n";
      print OUT "$hapValue,";
      print OUT1 "$hapValue,";

      print OUT $SNPs[$i]->repeat(),",",$SNPs[$i]->repeat_type(),",$conf_snp \n";
      print OUT1 $SNPs[$i]->repeat(),",",$SNPs[$i]->repeat_type(),",$conf_snp \n";	
    }
  }
}


sub getAlignmentQual {
  my ($seqid) = @_;

  ### Get the directory where the data is stored
  my $DirObj = myDirectory->new();
  my $MapAceDir = $DirObj->map_ace();
  my $FastaQual = $DirObj->fastaqual();

  my $AceFile = "$MapAceDir/$seqid.map.ace.1";
  my $QualFile = "$FastaQual/$seqid.fasta.screen.qual";

  if(! (-e $QualFile)) {
    print "$QualFile not found \n";
    exit;
  }

  my @Ace_Lines = SubRoutines::ReadFile($AceFile);
  my @snp_lines = grep /SNP_ID:/, @Ace_Lines;
  my %snp_pad_pos;
  my @SNPs;

  foreach my $snp_line (@snp_lines) {
    my ($contigNo,$snp_pad_pos,$prob,$var) = ($snp_line =~ /.*Contig(\d+)-.*PADDED_POS:(.*)P_SNP:(.*)VAR:(.*)P_VAR:.*/);
    $prob = sprintf "%1.2f",$prob;
    my $SNP = SNP_Ass->new();
    $SNP->pad_position($snp_pad_pos);
    $SNP->contig_no($contigNo);
    $SNP->polyB($prob);
    $SNP->variation($var);
    $snp_pad_pos{$snp_pad_pos} = $SNP;
    push(@SNPs,$SNP);
  }
  my @AlignQual;
  my @LocalAvgQual;
  my @OverallAvgQual;

  # Assembly loading methods    
  my $io = new Bio::Assembly::IO(-file=>$AceFile,
				 -format=>"ace");
  my $assembly = $io->next_assembly;
  my @contigs = $assembly->all_contigs();
  my $contigCount = 1;
  foreach my $contig (@contigs) {
    my $seqio = new Bio::SeqIO(-file =>$QualFile,
			       -format =>'qual');
    my @SeqIds = $contig->get_seq_ids();
    my %SeqIds;
    foreach my $seqid(@SeqIds) {
      $SeqIds{$seqid} = 1;
    }
    while(my $qual = $seqio->next_seq) {
      my $id = $qual->id();
      next if !($SeqIds{$id});
      my $seq = $contig->get_seq_by_name($id);
      $contig->set_seq_qual($seq,$qual);
    }

    my $consensSeq = $contig->get_consensus_sequence->seq();
    #print $consensSeq,"\n";
    my @contigSeq = split('',$consensSeq);
    my @snp_pos;

    foreach my $SNP(@SNPs) {
      if($SNP->contig_no == $contigCount) {
	push(@snp_pos,$SNP->pad_position());
      }
    }

    foreach my $SNP (@SNPs) {
      next if($SNP->contig_no != $contigCount);
      my $snp_pos = $SNP->pad_position();
      my $AlignDiff;
      my $NoChr = 0;
      my %OmitPos;
      foreach my $snp_pad_pos(@snp_pos) {
	foreach my $snp_pad_pos1 (@snp_pos) {
	  if ($snp_pad_pos ne $snp_pad_pos1) {
	    if ($snp_pad_pos1-$snp_pad_pos > 0 && $snp_pad_pos1-$snp_pad_pos < 6) {
	      my $diff = $snp_pad_pos1-$snp_pad_pos+5;
	    $OmitPos{$diff} = 1;
	    }
	    if ($snp_pad_pos-$snp_pad_pos1 > 0 && $snp_pad_pos-$snp_pad_pos1 < 6) {
	      my $diff = $snp_pad_pos-$snp_pad_pos1;
	      $OmitPos{$diff} = 1;
	    }
	  }
	}
      }
      my ($LocalSum,$OverallSum,$LocalCount,$OverallCount) = (0,0,0,0);

       my @seqids = $contig->get_seq_ids(-start=>$snp_pos-10,
					 -end =>$snp_pos+10,
					);

      foreach my $seqid(@seqids) {
	my $qual = $contig->get_qual_by_name($seqid);
	my $seq = $contig->get_seq_by_name($seqid);
	my $seqCord = $contig->get_seq_coord($seq);
	my $subStart = $snp_pos-($seqCord->start)-5;
	my $subEnd = $subStart+10;
	my @seq = split('',$seq->seq());
	my @seqQual = @{$qual->qual()};
	my @subseq = @seq[$subStart..$subEnd];
	my @subQual = @{$qual->qual()}[$subStart..$subEnd];
	my @contig_seq = @contigSeq[($snp_pos-6)..($snp_pos+4)];
	my $subseq = join "", @subseq;
	my $contig_seq = join "",@contig_seq;
        #print $contig_seq,"\t",$subseq,"\n";
	if($contig_seq ne $subseq) { 
          $NoChr++;}

	for (my $i=0;$i<@subseq;$i++) {
	  if ($i != 5 && $subseq[$i] ne $contig_seq[$i] && $subseq[$i] eq '-' && !($OmitPos{$i})) {
	    $AlignDiff += 5;
	  }
	  if ($i != 5 && $subseq[$i] ne $contig_seq[$i] && $subseq[$i] ne '-' && !($OmitPos{$i})) {
	    $AlignDiff++;
	  }
	}
	foreach my $qual (@subQual) {
	  $LocalSum += $qual;
	  $LocalCount++;
	}
	foreach my $qual (@seqQual) {
	  $OverallSum += $qual;
	  $OverallCount++;
	}
      }
      my $PercentAlign = '?';

      if ($NoChr != 0) {
	$PercentAlign = sprintf "%1.0f",(($NoChr*10-$AlignDiff)/($NoChr*10))*100;
      }
      push(@AlignQual,$PercentAlign);

      my $LocalAvgQual = '?'; 
      if ($LocalCount != 0) {
	$LocalAvgQual = sprintf "%1.0f",$LocalSum/$LocalCount;
      }

      my $OverallAvgQual ='?'; 
      if ($OverallCount != 0) {
	$OverallAvgQual = sprintf "%1.0f",$OverallSum/$OverallCount;
      }
      push(@OverallAvgQual,$OverallAvgQual);
      push(@LocalAvgQual,$LocalAvgQual);
    }
    $contigCount++;
  }
  return (\@AlignQual,\@LocalAvgQual,\@OverallAvgQual);
}


sub getRepeats {
  my ($seqid,@SNPs) = @_;
  my ($seqFile,$qualFile);

  ### Get the directory where the data is stored
  my $DirObj = myDirectory->new();
  my $MapAceDir = $DirObj->map_ace();
  my $MapOutDir = $DirObj->map_out();
  my $Edit_dir = '/data2/lmatukum/POLY_TRAIN/edit_dir';
  my $FastaContigDir = $DirObj->fasta_contig();
  my $FastaContigQualDir = $DirObj->fasta_contig_qual();


  system("rm -f tmp/*fasta*");

  if (-e "$Edit_dir/$seqid.fasta.screen.contigs") {
    my $seqFile = "$Edit_dir/$seqid.fasta.screen.contigs";
    my $qualFile = "$seqFile.qual";
    system("cp $seqFile tmp/$seqid.fasta");
    system("cp $qualFile tmp/$seqid.fasta.qual");
  } elsif ( -e "$FastaContigDir/$seqid.fasta.screen.contigs") {
    my $seqFile = "$FastaContigDir/$seqid.fasta.screen.contigs";
    my $qualFile = "$FastaContigQualDir/$seqid.fasta.screen.contigs.qual";
    system("cp $seqFile tmp/$seqid.fasta");
    system("cp $qualFile tmp/$seqid.fasta.qual");
  } else {
    my $aceFile = "$MapAceDir/$seqid.map.ace.1";
    # Assembly loading methods
    my $io = new Bio::Assembly::IO(-file=>$aceFile,
				   -format=>"ace");
    my $assembly = $io->next_assembly;
    my @contigs = $assembly->all_contigs();
    my $contigCount = 1;
    foreach my $contig (@contigs) {
      my $seqio = Bio::SeqIO->new(-format =>'fasta',
				  -file => ">>tmp/$seqid.fasta",
				 );
      $seqio->write_seq($contig->get_consensus_sequence);
      $contigCount++;
    }
    chdir('tmp');
    system("perl -pi -e 's/1/Contig1/g' tmp/*fasta*");
    system("perl -pi -e 's/2/Contig2/g' tmp/*fasta*");
    system("perl -pi -e 's/3/Contig3/g' tmp/*fasta*");
    chdir('../');
  }

  chdir('tmp');
  system("perl -pi -e 's/fasta.screen.//g' *fasta*");
  system("RepeatMasker $seqid.fasta -noint > /dev/null");

  open FILE, '<',"$seqid.fasta.out" or die "cannot open file \n";
  my @lines = <FILE>;
  close FILE;
  chdir("../");

  foreach my $line (@lines) {
    next if(!($line =~ /Contig/));
    system("cat tmp/$seqid.fasta.out >> RepeatsInfo.txt");
    my @words = split(' ',$line);
    my $start = $words[5];
    my $end = $words[6];
    my ($contig) = ($words[4] =~ /.*Contig(\d+)/);
    ### Check if the SNP position lies in this region
    for (my $i = 0; $i<@SNPs; $i++) {
      my $SNP = $SNPs[$i];
      if ($SNP->position > $start && $SNP->position < $end && $SNP->contig_no == $contig) {
	$SNP->repeat('YES');
	$SNP->repeat_type($words[9]);
      }
      $SNPs[$i] = $SNP;
    }
  }
  return (@SNPs);
}
