# Supplementary material for: Application of machine learning in SNP discovery
Source: BMC Bioinformatics. 2006 Jan 6;7:4. doi: 10.1186/1471-2105-7-4 (PMC1955739; doi:10.1186/1471-2105-7-4)
Supplement: Additional File 1 — contains the system and source code along with the training and test data for implementation of the machine learning algorithms in polymorphisms discovery. [file 1471-2105-7-4-S1.gz › ML_DATA/Get_MC_Param.pl]

#!/usr/local/bin/perl 

# Author : M.Lakshmi Kumar
# USDA

# Read the ace file and access the parameters required
## this program implements c4.5

use strict;
use lib "/usr/local/pkg/MachineLearning/lib";
use Class::Struct;
use myDirectory;
use Bio::SeqIO;
use Bio::Assembly::IO;
use SubRoutines;
use ReadPolyOut;
use AlignmentQuality;
use RepeatsInfo;
use TestSNP;

if($#ARGV < 0) {
  print "Argument Seqid missing \n";
  exit;
}

my ($seqid) = $ARGV[0];

### Get the directory where the data is stored
my $DirObj = myDirectory->new();
my $MapAceDir = $DirObj->map_ace();
my $MapOutDir = $DirObj->map_out();
my $polyoutDir = $DirObj->polyout();

open OUT, '>', "$polyoutDir/$seqid.ML.out" or die "cannot open output file $polyoutDir/$seqid.ML.out \n";

## Create data structures to store SNP, Contig, SNP_details and chromat

struct SNP_Values => { no_cultivars => '$',
		       first_max_qual => '$',
		       second_max_qual => '$',
		       first_avg_qual => '$',
		       second_avg_qual => '$',
		       f_r_identity => '$',
		       informative => '$',
		       chromats => '$',
		       ichromats => '$',
		       repeat => '$',
		       repeat_type => '$',
		     };

struct Chromat_fr => {cultivar => '$',
		      f_base_quality => '$',
		      r_base_quality => '$',
		      f_base => '$',
		      r_base => '$',
		      f_name => '$',
		      r_name => '$',
		      f_position => '$',
		      r_position => '$',
		     };

struct Chromat_Align => {name => '$',
			 qstart => '$',
			 qend => '$',
			 seq => '$',
			 offset => '$',
			};

## This hash is used to know if for this seqid 
## confirmed snp are available.

my %SeqID;
my %Chromats_SecVar;

### Each Assembly has one or more contigs
my @Contigs;

## Each contig has one or more SNP
my $polyout_file = "$MapOutDir/$seqid.map.out";
my @SNPs = ReadPolyOut::GetValues($polyout_file);
my @SNP_Vals; ## Store other SNP values

foreach my $SNP(@SNPs) {
  my @chromats = @{$SNP->chromats()};
  my @IChromats; 
  
  my $SNP_Val = SNP_Values->new();

  my %Freq;
  $Freq{'a'} = $SNP->freq_A;
  $Freq{'t'} = $SNP->freq_T;
  $Freq{'g'} = $SNP->freq_G;
  $Freq{'c'} = $SNP->freq_C;
  $Freq{'-'} = $SNP->freq_indel;

  #    ### Sort array by value
  my(@sortedByValue) = sort { $Freq{$main::b} <=> $Freq{$main::a} } keys %Freq;

  my $first_var = $sortedByValue[0];
  my $sec_var = $sortedByValue[1];

  my %Chr_dir;

  foreach my $chromat(@chromats) {
    my $name = $chromat->name();
    my $base = $chromat->base();
    my $position = $chromat->position();
    my $base_qual = $chromat->base_quality();
    my $dir = $chromat->direction();

    my $cultivar = substr($name,10,7);
    if ($name =~ /Contig/) {
      next;
    }
    if ($Chr_dir{$cultivar} ) {
      my $Chr = $Chr_dir{$cultivar};
      $Chr->cultivar($cultivar);
      if ($dir == 1) {
	$Chr->f_base_quality($base_qual);
	$Chr->f_base($base);
	$Chr->f_position($position);
	$Chr->f_name($name);
      }
      if ($dir == -1) {
	$Chr->r_base_quality($base_qual);
	$Chr->r_base($base);
	$Chr->r_position($position);
	$Chr->r_name($name);
      }
      $Chr_dir{$cultivar} = $Chr;
    } else {
      my $Chr = Chromat_fr->new();
      $Chr->cultivar($cultivar);
      if ($dir == 1) {
	$Chr->f_base_quality($base_qual);
	$Chr->f_base($base);
	$Chr->f_position($position);
	$Chr->f_name($name);
      }
      if ($dir == -1) {
	$Chr->r_base_quality($base_qual);
	$Chr->r_base($base);
	$Chr->r_position($position);
	$Chr->r_name($name);
      }
      $Chr_dir{$cultivar} = $Chr;
    }
}
  my @Chromats;
  my @IChromats;  ## Informative chromats for the second high freq base
  my $Informative = 0;
  my $f_r_identity = 0;
  my ($firstMaxQual,$secondMaxQual,$sumFirstQual,$sumSecondQual,$countFirst,$countSecond)= (0,0,0,0,0,0);
  foreach my $cultivar (keys %Chr_dir) {
      my $Chr = $Chr_dir{$cultivar};
      push(@Chromats,$Chr);
	if ($Chr->f_base && $Chr->r_base && $Chr->f_base eq $Chr->r_base && $Chr->f_base eq $sec_var) {
	  push(@IChromats,$Chr);
          $f_r_identity++;
	  $Informative++;
	}
	if ($Chr->f_base && !($Chr->r_base) && $Chr->f_base eq $sec_var) {
	  push(@IChromats,$Chr);
	  $Informative++;
	}
	if ($Chr->r_base && !($Chr->f_base) && $Chr->r_base eq $sec_var) {
	  push(@IChromats,$Chr);
	  $Informative++;
	}

	## Find the max of first var;
	if ($Chr->f_base && $Chr->f_base eq $first_var ) {
	  if ($Chr->f_base_quality > $firstMaxQual) {
	    $firstMaxQual = $Chr->f_base_quality;
	  }
	}
	if ($Chr->r_base && $Chr->r_base eq $first_var) {
	  if ($Chr->r_base_quality > $firstMaxQual) {
	    $firstMaxQual = $Chr->r_base_quality;
	  }
	}
	## Find the max of second var
	if ($Chr->f_base && $Chr->f_base eq $sec_var) {
	  $Chromats_SecVar{$Chr->f_name}++;
	  if ($Chr->f_base_quality > $secondMaxQual) {
	    $secondMaxQual = $Chr->f_base_quality;
	  }
	}
	if ($Chr->r_base && $Chr->r_base eq $sec_var) {
	  $Chromats_SecVar{$Chr->r_name}++;
	  if ($Chr->r_base_quality > $secondMaxQual) {
	    $secondMaxQual = $Chr->r_base_quality;
	  }
	}
	## Find the avg of first var
	if ($Chr->f_base eq $first_var && !($Chr->f_name =~ /Contig/)) {
	  $sumFirstQual += $Chr->f_base_quality;
	  $countFirst++;
	
	}
	if ($Chr->r_base eq $first_var) {
	  $sumFirstQual += $Chr->r_base_quality;
	  $countFirst++;
	}
	## Find the avg of second var
	if ($Chr->f_base eq $sec_var) {
	  $sumSecondQual += $Chr->f_base_quality;
	  $countSecond++;
	}
      if ($Chr->r_base eq $sec_var) {
	  $sumSecondQual += $Chr->r_base_quality;
	  $countSecond++;
      }
  }
    
    $SNP_Val->first_max_qual($firstMaxQual);
    $SNP_Val->second_max_qual($secondMaxQual);
    
    my($avgFirstVarQual,$avgSecondVarQual) = (0,0);
    if ($countFirst != 0 && $countSecond != 0 && $sumFirstQual != 0 && $sumSecondQual != 0) {
	$avgFirstVarQual = sprintf "%1.0f",$sumFirstQual/$countFirst;
	$avgSecondVarQual = sprintf"%1.0f",$sumSecondQual/$countSecond;
    }
    $SNP_Val->first_avg_qual($avgFirstVarQual);
    $SNP_Val->second_avg_qual($avgSecondVarQual);
    # print $Informative,"\tInformative\n";
    #  print $avgFirstVarQual,"\t",$avgSecondVarQual,"\t",$firstMaxQual,"\t",$secondMaxQual,"\n";
    $SNP_Val->f_r_identity($f_r_identity);
    $SNP_Val->informative($Informative);
    $SNP_Val->chromats(\@Chromats);
    $SNP_Val->ichromats(\@IChromats);
    $SNP_Val->repeat('NO');
    $SNP_Val->repeat_type('?');
    push(@SNP_Vals,$SNP_Val);
}

my $frame_flag_overall = 1;

my ($alignqualref,$avglocalref,$avgoverallref) =  AlignmentQuality::getAlignmentQual($seqid);
#my ($repeats,$repeatsType) = RepeatsInfo::getRepeats($seqid,@SNPs);
my @AlignQual = @{$alignqualref};
my @AvgLocal = @{$avglocalref};
my @AvgOverall = @{$avgoverallref};
#my @repeats = @{$repeats};
#my @repeats_type = @{$repeatsType};


for(my $i = 0; $i <@SNPs; $i++) {
  my %Freq;
  #      print "SNP No:",$SNPs[$i]->number;
  my $snp_total = @SNPs;
  #      print $snp_total,",";
  print OUT $seqid,",";
  print OUT $SNPs[$i]->contig_no,",";
  print OUT $SNPs[$i]->unpad_position,",";
  print OUT $SNPs[$i]->sequence_depth,",";
  print OUT $AlignQual[$i],",";

  my $variation = $SNPs[$i]->variation_type;
  my $variation_type;
  
  if ($variation =~ /-/) {
    $variation_type = 'indel';
  } elsif ($variation eq 'ag' || $variation eq 'ct') {
    $variation_type = 'transition';
  } else {
    $variation_type = 'transversion';
  }

  print OUT $variation_type,",";
  #  print "Pos:",$SNPs[$i]->position,"\t";
  print OUT $SNPs[$i]->probability,",";

  $Freq{'a'} = $SNPs[$i]->freq_A;
  $Freq{'t'} = $SNPs[$i]->freq_T;
  $Freq{'g'} = $SNPs[$i]->freq_G;
  $Freq{'c'} = $SNPs[$i]->freq_C;
  $Freq{'indel'} = $SNPs[$i]->freq_indel;

  #    ### Sort array by value
  my(@sortedByValue) = sort { $Freq{$main::b} <=> $Freq{$main::a} } keys %Freq;
  for (my $j = 0;$j<2;$j++) {
    #    print "$sortedByValue[$j]:",$Freq{$sortedByValue[$j]},"\t";
    print OUT sprintf "%1.2f", $Freq{$sortedByValue[$j]}/$SNPs[$i]->sequence_depth;
    print OUT ",";
  }

  ### Distance from the ends
  my $contigNo = $SNPs[$i]->contig_no();
  my $contigLen = $SNPs[$i]->contig_length_unpad();
  my $snp_pos = $SNPs[$i]->unpad_position();
  
  print OUT $AvgLocal[$i],',',$AvgOverall[$i],',';
  my $ratio = $snp_pos/$contigLen;
  if ($ratio > 0.5) {
    $ratio = 1.0-$ratio;
  }
  print OUT sprintf "%1.2f",$ratio;
  # print"Discrep:",$SNP_Vals[$i]->f_r_discrepancy,"\tRatioMax \n";
  print OUT   ",",$SNP_Vals[$i]->f_r_identity,",";
  print OUT   $SNP_Vals[$i]->informative,",";
  #  print $SNPs[$i]->ratio_max_qual,"\tRatioAvg ",$SNPs[$i]->ratio_avg_qual,"\t";
  print OUT $SNP_Vals[$i]->first_max_qual,",",$SNP_Vals[$i]->first_avg_qual,",";
  print OUT $SNP_Vals[$i]->second_max_qual,",",$SNP_Vals[$i]->second_avg_qual,",";

  my $hapCounter = 0;
  
  ## Get the chromats with second variation for this SNP
  my @Chr_snp = @{$SNP_Vals[$i]->ichromats};
  my @SecVarChromats;
  foreach my $chromat (@Chr_snp) {
    push(@SecVarChromats,$chromat->cultivar);
  }

  ## Check for the same chromats the second variation repeats to form a haplotype
  my $snp_counter = 1;
  my $SumHapVariation;
  for (my $k=0;$k<@SNPs;$k++) {
    if ($k != $i) {
      my $SNP = $SNP_Vals[$k];
      my @Chr_snp = @{$SNP->ichromats()};
      my @SecVarChrs;
      foreach my $chromat (@Chr_snp) {
	push(@SecVarChrs,$chromat->cultivar);
      }

      my $totChromatsSecVar = @SecVarChromats;
      #      print "\n",$totChromatsSecVar,"\n";
      my $identCounter;
      foreach my $cult1 (@SecVarChromats) {
	foreach my $cult2 (@SecVarChrs) {
	  if ($cult1 eq $cult2) {
	    $identCounter++;
	  }
	}
      }
      if ($totChromatsSecVar > 0) {
	my $identFraction = $identCounter/$totChromatsSecVar;
	$SumHapVariation += $identFraction;
	$snp_counter++;
      }
    }
  }
  my $hapValue = sprintf "%1.2f",$SumHapVariation/$snp_counter;

  #  print "HapCounter:$hapValue \n";
  print OUT "$hapValue \n";
 # print OUT $repeats[$i],",",$repeats_type[$i],"\n";
}

close OUT;

TestSNP::getResults($seqid,"$polyoutDir/$seqid.ML.out");
