# Supplementary material for: Application of machine learning in SNP discovery
Source: BMC Bioinformatics. 2006 Jan 6;7:4. doi: 10.1186/1471-2105-7-4 (PMC1955739; doi:10.1186/1471-2105-7-4)
Supplement: Additional File 1 — contains the system and source code along with the training and test data for implementation of the machine learning algorithms in polymorphisms discovery. [file 1471-2105-7-4-S1.gz › ML_DATA/ShowAssembly.pl]

#!/usr/bin/perl -w

use Bio::SeqIO;
use Bio::Assembly::IO;
use strict;
use Class::Struct;
use lib "/usr/local/pkg/MachineLearning/lib";
use SubRoutines;
use myDirectory;

my $seqid = $ARGV[0];

### Get the directory where the data is stored
my $DirObj = myDirectory->new();
my $MapAceDir = $DirObj->map_ace();
my $FastaQual = $DirObj->fastaqual();
my $htmlDir = $DirObj->html();
my $polyout = $DirObj->polyout();

struct SNP => { pad_pos => '$',
		contig_no => '$',
		polyB => '$',
		variation => '$',
		ML_decision => '$',
		};

my $AceFile = "$MapAceDir/$seqid.map.ace.1";
my $QualFile = "$FastaQual/$seqid.fasta.screen.qual";

my $ML_file = "$polyout/$seqid.ML.result";
my @Ace_Lines = SubRoutines::ReadFile($AceFile);
my @snp_lines = grep /SNP_ID:/, @Ace_Lines;
my @ML_results = SubRoutines::ReadFile($ML_file);

my @SNPs;

open OUT, '>', "$htmlDir/$seqid.html" or die "cannot open $htmlDir/$seqid.html file \n";

my $snpcount = 0;
foreach my $snp_line (@snp_lines) {
  my ($contigNo,$snp_pad_pos,$prob,$var) = ($snp_line =~ /.*Contig(\d+)-.*PADDED_POS:(.*)P_SNP:(.*)VAR:(.*)P_VAR:.*/);
  $prob = sprintf "%1.2f",$prob;
  my $SNP = SNP->new();
  $SNP->pad_pos($snp_pad_pos);
  $SNP->contig_no($contigNo);
  $SNP->polyB($prob);
  $SNP->variation($var);
  $ML_results[$snpcount] =~ s/\n//;
  my @values = split(',',$ML_results[$snpcount]);
  #print "@values \n";
  $SNP->ML_decision($values[-1]);
  push(@SNPs,$SNP);
  $snpcount++;
}

print OUT "<html><head></head><body bgcolor=black><pre>";

# Assembly loading methods    
my $io = new Bio::Assembly::IO(-file=>$AceFile,
			       -format=>"ace");
my $assembly = $io->next_assembly;

my @contigs = $assembly->all_contigs();
my $contigCount = 1;

foreach my $contig (@contigs) {
  my $seqio = new Bio::SeqIO(-file =>$QualFile,
			     -format =>'qual');
  my @SeqIds = $contig->get_seq_ids();
  my %SeqIds;
  foreach my $seqid(@SeqIds) {
    $SeqIds{$seqid} = 1;
  }
  while(my $qual = $seqio->next_seq) {
    my $id = $qual->id();
    next if !($SeqIds{$id});
    my $seq = $contig->get_seq_by_name($id);
    $contig->set_seq_qual($seq,$qual);
  }

  my $consensSeq = $contig->get_consensus_sequence->seq();
  $consensSeq = uc($consensSeq);
  my @consensSeq = split('',$consensSeq);
  my @conSeq = @consensSeq;

  my @snp_pos;

  foreach my $SNP(@SNPs) {
    if($SNP->contig_no == $contigCount) {
      push(@snp_pos,$SNP->pad_pos());
    }
  }

  foreach my $snp_pos(@snp_pos) {
    $consensSeq[$snp_pos-1] = "<font color=#931E93><b><blink>$consensSeq[$snp_pos-1]</b></blink></font>";
  }
  my $snpposcounter=0;

  foreach my $SNP(@SNPs) {
    my $snp_pos = $SNP->pad_pos();
    next if ($SNP->contig_no ne $contigCount);
    print OUT  "<font color=yellow> SeqID:$seqid Contig:$contigCount SNP_POS:$snp_pos Variation: ",$SNP->variation,
                     " PolyBayesProb: ",$SNP->polyB,", MachineLearning Program: ",$SNP->ML_decision,"</font><BR>"; 
    my @seqids = $contig->get_seq_ids(-start=>$snp_pos-10,
				      -end =>$snp_pos+10,
			      );

    ### Sort seqid by quality.
    my %SeqIds;
    foreach my $seqid(@seqids) {
      my $qual = $contig->get_qual_by_name($seqid);
      my $seq = $contig->get_seq_by_name($seqid);
      my $seqCord = $contig->get_seq_coord($seq);
      my $subStart = $snp_pos-($seqCord->start)-10;
      my $subEnd = $subStart+20;
      my @subQual = @{$qual->qual()}[$subStart..$subEnd];
      my $Avg = SubRoutines::Avg(@subQual);
      $SeqIds{$seqid} = $Avg;
    }
    (@seqids) = SubRoutines::SortByValueAsc(%SeqIds);

    ### Show Underline Tag for the SNP of Interest
    $consensSeq[$snp_pos-1] = "<u>$consensSeq[$snp_pos-1]</u>";
    print OUT "<table cellspacing=0><tr><td><font color=yellow>";
    print OUT "Contig$contigCount</font></td>";
    foreach (@consensSeq[($snp_pos-11)..($snp_pos+9)]){
      print OUT  "<td bgcolor=white>$_</td>";
    }
    print OUT "</tr>";
    
    ### Remove the Underline Tag after the consensus line is displayed
    $consensSeq[$snp_pos-1] =~ s/<u>//g;
    $consensSeq[$snp_pos-1] =~ s/<\/u>//g;
    ### Display the sequences in the order of High quality first.
    foreach my $seqid(@seqids) {
      my $qual = $contig->get_qual_by_name($seqid);
      my $seq = $contig->get_seq_by_name($seqid);
      my $seqCord = $contig->get_seq_coord($seq);
      my $subStart = $snp_pos-($seqCord->start)-10;
      my $subEnd = $subStart+20;
      print OUT "<tr><td><font color=yellow>";
      print OUT $seqid,"\t</font></td>";
      
      my @seq = split('',$seq->seq());
      my @subSeq = @seq[$subStart..$subEnd];
      my @subQual = @{$qual->qual()}[$subStart..$subEnd];
      my @conSubSeq = @conSeq[($snp_pos-11)..($snp_pos+9)]; 
      #      print OUT "<font color=yellow>@conSubSeq ConSub </font>";
      	for(my $i= 0;$i<@subSeq;$i++) {
	  if(!$subSeq[$i]){
	   print OUT "<td></td>";
	   next;
	}

	  my $fontC = "black";
	  if(uc($subSeq[$i]) ne uc($conSubSeq[$i])) {
	    $fontC = "red";
	  }
	  if($subQual[$i] >= 50) {
	     my $base = uc($subSeq[$i]);
	    print OUT "<td bgcolor=white><font color=$fontC>$base</font></td>";
	  }
	  if($subQual[$i] < 50 && $subQual[$i] >= 40) {
	    my $base = uc($subSeq[$i]);
	    print OUT "<td bgcolor=white><font color=$fontC>$base</font></td>";
	  }
	   if($subQual[$i] < 40 && $subQual[$i] >= 30) {
	     my $base = uc($subSeq[$i]);
	    print OUT "<td bgcolor=#E5DED9><font color=$fontC>$base</font></td>";
	  }
	  if($subQual[$i] < 30 && $subQual[$i] >= 20) {
	    print OUT "<td bgcolor=#C3BDB9><font size=+1 color=$fontC>$subSeq[$i]</font></td>";
	  }
	  if($subQual[$i] < 20 && $subQual[$i] >= 10) {
	    print OUT "<td bgcolor=#A8A29E><font size=+1 color=$fontC>$subSeq[$i]</font></td>";
	  }
	  if($subQual[$i] < 10 ) {
	    print OUT "<td bgcolor=#837F7C><font  color=$fontC>$subSeq[$i]</font></td>";
	  }
	}
	print OUT "</tr>";
    }
    print OUT "</table>\n\n\n\n";
   
  
     $snpposcounter++;
}
  $contigCount++;
}
print OUT "</body></html>";
