# Supplementary material for: Application of machine learning in SNP discovery
Source: BMC Bioinformatics. 2006 Jan 6;7:4. doi: 10.1186/1471-2105-7-4 (PMC1955739; doi:10.1186/1471-2105-7-4)
Supplement: Additional File 1 — contains the system and source code along with the training and test data for implementation of the machine learning algorithms in polymorphisms discovery. [file 1471-2105-7-4-S1.gz › ML_DATA/lib/AlignmentQuality.pm]

package AlignmentQuality;

use strict;
use Class::Struct;
use myDirectory;

struct SNP_Ass => { pad_position => '$',
		    contig_no => '$',
		    polyB => '$',
		    variation => '$',
		  };


sub getAlignmentQual {
  my ($seqid) = @_;

  ### Get the directory where the data is stored
  my $DirObj = myDirectory->new();
  my $MapAceDir = $DirObj->map_ace();
  my $FastaQual = $DirObj->fastaqual();

  my $AceFile = "$MapAceDir/$seqid.map.ace.1";
  my $QualFile = "$FastaQual/$seqid.fasta.screen.qual";

  if(! (-e $QualFile)) {
    $QualFile = "/data2/lmatukum/POLY_TRAIN/edit_dir/$seqid.fasta.screen.qual";
  }
  if(! (-e $QualFile)) {
    print "$QualFile not found \n";
    exit;
  }

  my @Ace_Lines = SubRoutines::ReadFile($AceFile);
  my @snp_lines = grep /SNP_ID:/, @Ace_Lines;
  my %snp_pad_pos;
  my @SNPs;

  foreach my $snp_line (@snp_lines) {
    my ($contigNo,$snp_pad_pos,$prob,$var) = ($snp_line =~ /.*Contig(\d+)-.*PADDED_POS:(.*)P_SNP:(.*)VAR:(.*)P_VAR:.*/);
    $prob = sprintf "%1.2f",$prob;
    my $SNP = SNP_Ass->new();
    $SNP->pad_position($snp_pad_pos);
    $SNP->contig_no($contigNo);
    $SNP->polyB($prob);
    $SNP->variation($var);
    $snp_pad_pos{$snp_pad_pos} = $SNP;
    push(@SNPs,$SNP);
  }
  my @AlignQual;
  my @LocalAvgQual;
  my @OverallAvgQual;

  # Assembly loading methods    
  my $io = new Bio::Assembly::IO(-file=>$AceFile,
				 -format=>"ace");
  my $assembly = $io->next_assembly;
  my @contigs = $assembly->all_contigs();
  my $contigCount = 1;
  foreach my $contig (@contigs) {
    my $seqio = new Bio::SeqIO(-file =>$QualFile,
			       -format =>'qual');
    my @SeqIds = $contig->get_seq_ids();
   
    my %SeqIds;
    foreach my $seqid(@SeqIds) {
      $SeqIds{$seqid} = 1;
    }
    while(my $qual = $seqio->next_seq) {
      my $id = $qual->id();
      next if !($SeqIds{$id});
      my $seq = $contig->get_seq_by_name($id);
      $contig->set_seq_qual($seq,$qual);
    }
    
    my $consensSeq = $contig->get_consensus_sequence->seq();
    #print $consensSeq,"\n";
    my @contigSeq = split('',$consensSeq);
    my @snp_pos;

    foreach my $SNP(@SNPs) {
      if($SNP->contig_no == $contigCount) {
	push(@snp_pos,$SNP->pad_position());
      }
    }

    foreach my $SNP (@SNPs) {
      next if($SNP->contig_no != $contigCount);
      my $snp_pos = $SNP->pad_position();
      my $AlignDiff;
      my $NoChr = 0;
      my %OmitPos;
      foreach my $snp_pad_pos(@snp_pos) {
	foreach my $snp_pad_pos1 (@snp_pos) {
	  if ($snp_pad_pos ne $snp_pad_pos1) {
	    if ($snp_pad_pos1-$snp_pad_pos > 0 && $snp_pad_pos1-$snp_pad_pos < 6) {
	      my $diff = $snp_pad_pos1-$snp_pad_pos+5;
	    $OmitPos{$diff} = 1;
	    }
	    if ($snp_pad_pos-$snp_pad_pos1 > 0 && $snp_pad_pos-$snp_pad_pos1 < 6) {
	      my $diff = $snp_pad_pos-$snp_pad_pos1;
	      $OmitPos{$diff} = 1;
	    }
	  }
	}
      }
      my ($LocalSum,$OverallSum,$LocalCount,$OverallCount) = (0,0,0,0);

       my @seqids = $contig->get_seq_ids(-start=>$snp_pos-10,
					 -end =>$snp_pos+10,
					);

      foreach my $seqid(@seqids) {
	my $qual = $contig->get_qual_by_name($seqid);
	my $seq = $contig->get_seq_by_name($seqid);
	my $seqCord = $contig->get_seq_coord($seq);
	my $subStart = $snp_pos-($seqCord->start)-5;
	my $subEnd = $subStart+10;
	my @seq = split('',$seq->seq());
	my @seqQual = @{$qual->qual()};
	my @subseq = @seq[$subStart..$subEnd];
	my @subQual = @{$qual->qual()}[$subStart..$subEnd];
	my @contig_seq = @contigSeq[($snp_pos-6)..($snp_pos+4)];
	my $subseq = join "", @subseq;
	my $contig_seq = join "",@contig_seq;
        #print $contig_seq,"\t",$subseq,"\n";
	if($contig_seq ne $subseq) { 
          $NoChr++;}

	for (my $i=0;$i<@subseq;$i++) {
	  if ($i != 5 && $subseq[$i] ne $contig_seq[$i] && $subseq[$i] eq '-' && !($OmitPos{$i})) {
	    $AlignDiff += 5;
	  }
	  if ($i != 5 && $subseq[$i] ne $contig_seq[$i] && $subseq[$i] ne '-' && !($OmitPos{$i})) {
	    $AlignDiff++;
	  }
	}
	foreach my $qual (@subQual) {
	  $LocalSum += $qual;
	  $LocalCount++;
	}
	foreach my $qual (@seqQual[$subStart-5..$subEnd+5]) {
	  $OverallSum += $qual;
	  $OverallCount++;
	}
      }
      my $PercentAlign = '?';

      if ($NoChr != 0) {
	$PercentAlign = sprintf "%1.0f",(($NoChr*10-$AlignDiff)/($NoChr*10))*100;
      }
      push(@AlignQual,$PercentAlign);

      my $LocalAvgQual = '?'; 
      if ($LocalCount != 0) {
	$LocalAvgQual = sprintf "%1.0f",$LocalSum/$LocalCount;
      }

      my $OverallAvgQual ='?'; 
      if ($OverallCount != 0) {
	$OverallAvgQual = sprintf "%1.0f",$OverallSum/$OverallCount;
      }
      push(@OverallAvgQual,$OverallAvgQual);
      push(@LocalAvgQual,$LocalAvgQual);
      #print $LocalAvgQual,"\t",$OverallAvgQual,"\n";
    }
    $contigCount++;
  }
  return (\@AlignQual,\@LocalAvgQual,\@OverallAvgQual);
}

1
