# Supplementary material for: Application of machine learning in SNP discovery
Source: BMC Bioinformatics. 2006 Jan 6;7:4. doi: 10.1186/1471-2105-7-4 (PMC1955739; doi:10.1186/1471-2105-7-4)
Supplement: Additional File 1 — contains the system and source code along with the training and test data for implementation of the machine learning algorithms in polymorphisms discovery. [file 1471-2105-7-4-S1.gz › ML_DATA/lib/myDirectory.pm]

package myDirectory;

### This package stores the paths for the input/output/script files.
use strict;
use Class::MethodMaker
  new_with_init => 'new',
  new_hash_init => 'hash_init',
  get_set => [qw(map_ace map_out fastaqual RM_Temp html polyout Append)],
  ;

## The variables here have to be changed for your scripts data location
sub init {
  my($self, %args) = @_;
  my $home = $ENV{'HOME'};
  $self ->hash_init(%args);
  $self ->{map_ace} = "$home/edit_dir";
  $self ->{map_out} = "$home/edit_dir";
  $self ->{fastaqual} = "$home/edit_dir";
  $self ->{RM_Temp} = "$home/RM_Temp";
  $self ->{html} = "$home/html";
  $self ->{Append} = "/usr/local/pkg/MachineLearning/Append";
  $self ->{polyout} = "$home/polyoutput";
}
1
