# Supplementary material for: Application of machine learning in SNP discovery
Source: BMC Bioinformatics. 2006 Jan 6;7:4. doi: 10.1186/1471-2105-7-4 (PMC1955739; doi:10.1186/1471-2105-7-4)
Supplement: Additional File 1 — contains the system and source code along with the training and test data for implementation of the machine learning algorithms in polymorphisms discovery. [file 1471-2105-7-4-S1.gz › ML_DATA/lib/SubRoutines.pm]

package SubRoutines;

use strict;

sub Sort_arr_num_asc {
  $a <=> $b;
}

sub Sort_arr_num_desc {
  $b <=> $a;
}

sub SortByValueAsc {
  my %Pairs = @_;
  my (@Sort_Array) = sort {$Pairs{$b} <=> $Pairs{$a} } keys %Pairs;
  return (@Sort_Array);
}

sub SortByValueDesc {
  my %Pairs = @_;
  my (@Sort_Array) = sort {$Pairs{$a} <=> $Pairs{$b} } keys %Pairs;
  return (@Sort_Array);
}

sub Avg {
  my @array = @_;
  my ($Sum,$Avg) = (0,0);
  foreach (@array) {
    if($_) {
      $Sum += $_;
    }
  }
  if(@array != 0) {
    $Avg = $Sum/@array;
  }
  return $Avg;
}

sub Max {
  my @array = @_;
  my $Max = $array[0];
  foreach my $val(@array) {
    if($val > $Max) {
      $Max = $val;
    }
  }
  return $Max;
}

sub Min {
  my @array = @_;
  my $Max = $array[0];
  foreach my $val(@array) {
    if($val < $Max) {
      $Max = $val;
    }
  }
  return $Max;
}

sub Sum {
  my @array = @_;
  my $Sum = 0;
  foreach my $val(@array) {
    $Sum += $val;
  }
  return $Sum;
}

sub ReadFile {
  my ($File,$Sep) = @_;
  my $RecSep = $/;
  if($Sep) {
    $/ = $RecSep;
  }
  open FILE, '<', $File or die "cannot open $File \n";
  my @recs = <FILE>;
  close FILE;
  $/ = $RecSep;
  return @recs;
}
 


1
