# Supplementary material for: Application of machine learning in SNP discovery
Source: BMC Bioinformatics. 2006 Jan 6;7:4. doi: 10.1186/1471-2105-7-4 (PMC1955739; doi:10.1186/1471-2105-7-4)
Supplement: Additional File 1 — contains the system and source code along with the training and test data for implementation of the machine learning algorithms in polymorphisms discovery. [file 1471-2105-7-4-S1.gz › ML_DATA/lib/TestSNP.pm]

package TestSNP;

use strict;
use Expect;
use lib "/usr/local/pkg/MachineLearning/lib";
use myDirectory;

sub getResults {
  my ($seqid) = @_;
  
  my $DirObj = myDirectory->new();
  my $ParamDir = $DirObj->polyout();
  my $AppendDir = $DirObj->Append();

  my $mlfile = "$ParamDir/$seqid.ML.out";
  my $resultfile = "$ParamDir/$seqid.ML.result";

  open INFILE, '<',"$mlfile" or die "cannot open ml out  $mlfile \n";
  my @lines = <INFILE>;
  close INFILE;

  open APPEND, '>>', "$AppendDir/SNP_DATA.txt" or die "cannot write ml out $AppendDir/SNP_DATA.txt  file \n";

  open RESULTS, '>',$resultfile or die "cannot open $resultfile \n";

  foreach my $line(@lines) {
    my $result = '';

    do {  
    my $exp = Expect->spawn("consult -f /usr/local/pkg/MachineLearning/SNP_ML") or die "cannot spawn consult: $!\n";
    $exp->log_file("$ParamDir/Results.txt", "w");
    $exp->log_stdout(0);
    my @line_values = split(',',$line);
    my @values = @line_values[3..@line_values];
    
    #  $exp->print_log_file("\n",$i,"\t",$values[12],"\n");
    my $patidx = $exp->expect('10000',
			      [qr/Seq_Depth:/ => sub { my $exp = shift;
						       $exp->send("$values[0]\n");
						       exp_continue; }],
			      [qr/Align_Qual:/ => sub { my $exp = shift;
							$exp->send("$values[1]\n");
							exp_continue; }],
			      [qr/Var_type:/ => sub { my $exp = shift;
						      $exp->send("$values[2]\n");
						      exp_continue; }],
			      [qr/PolyB_prob:/ => sub { my $exp = shift;
							$exp->send("$values[3]\n");
							exp_continue; }],
			      [qr/Freq_base_first:/ => sub { my $exp = shift;
							     $exp->send("$values[4]\n");
							     exp_continue; }],
			      [qr/Freq_base_second:/ => sub { my $exp = shift;
							      $exp->send("$values[5]\n");
							      exp_continue; }],
			      [qr/Local_Avg_Qual:/ => sub { my $exp = shift;
							    $exp->send("$values[6]\n");
							    exp_continue; }],
			      [qr/Overall_Avg_Qual:/ => sub { my $exp = shift;
							      $exp->send("$values[7]\n");
							      exp_continue; }],
			      [qr/Rel_distance:/ => sub { my $exp = shift;
							  $exp->send("$values[8]\n");
							  exp_continue; }],
			      [qr/Dir_Agreement:/ => sub { my $exp = shift;
					  	       $exp->send("$values[9]\n");
						       exp_continue; }],

                             [qr/Informative:/ => sub { my $exp = shift;
                                                        $exp->send("$values[10]\n");
                                                             exp_continue; }],

			      [qr/First_max_qual:/ => sub { my $exp = shift;
							    $exp->send("$values[11]\n");
							    exp_continue; }],
			      [qr/First_avg_qual:/ => sub { my $exp = shift;
							    $exp->send("$values[12]\n");
							    exp_continue; }],
			      [qr/Second_max_qual:/ => sub { my $exp = shift;
							     $exp->send("$values[13]\n");
							     exp_continue; }],
			      [qr/Second_avg_qual:/ => sub { my $exp = shift;
							     $exp->send("$values[14]\n");
							     exp_continue; }],
			      [qr/Haplotype:/ => sub { my $exp = shift;
						       $exp->send("$values[15]\n");
						       exp_continue; }],

#			      [qr/Repeat:/ => sub { my $exp = shift;
#						    $exp->send("$values[15]\n");
#						    exp_continue; }],
#			      [qr/Repeat_type:/ => sub { my $exp = shift;
#							 $exp->send("$values[16]\n");
#							 exp_continue; }],
			
			      [qr/Decision:/  => sub { my $exp = shift;
						       $exp->send("q\n");}],
			     );

    $exp->log_file(undef);
    $exp->soft_close();

    my ($confidence);
  
    open RESULT, '<',"$ParamDir/Results.txt" or die "cannot open file \n";
    my @result_lines = <RESULT>;
    close RESULT;
  
    foreach my $result_line (@result_lines) {
      if ($result_line =~ /good_call/) {
	$result = 'good_call';
      }
      if ($result_line =~ /poor_call/) {
	$result = 'poor_call';
      }
    }

 } while ( $result eq '');

    $line =~ s/\n//;
    print APPEND $line,",$result \n";
    print RESULTS $line,",$result \n";
  }

  close APPEND;
  close RESULT;
  
  system("rm $mlfile");
}
1
